# Supplementary material for: Crystal structure of 26-(4-methyl­phen­yl)-8,11,14,17-tetra­oxa-28-aza­tetra­cyclo[22.3.1.02,7.018,23]hexa­cosa-2,4,6,18(23),19,21,24(1),25,27-nona­ene
Source: Acta Crystallogr E Crystallogr Commun. 2016 Apr 12;72(Pt 5):663–6. doi: 10.1107/S2056989016005752 (PMC4908512; doi:10.1107/S2056989016005752)
Supplement: Supplementary file 1 [file e-72-00663-sup1.cif]

##############################################################################
#                                                                            #
# This CIF contains the data in a paper accepted for publication in          #
# Acta Crystallographica Section E. It conforms to the requirements of       #
# Notes for Authors for Acta Crystallographica Section E, and has been       #
# peer reviewed under the auspices of the IUCr Commission on Journals.       #
#                                                                            #
# Full details of the Crystallographic Information File format               #
# are given in the paper "The Crystallographic Information File (CIF):       #
# a New Standard Archive File for Crystallography" by S. R. Hall, F. H.      #
# Allen and I. D. Brown [Acta Cryst. (1991), A47, 655-685].                  #
#                                                                            #
# The current version of the core CIF dictionary is obtainable from          #
# ftp://ftp.iucr.org/pub/cif_core.dic.                                       #
#                                                                            #
# Software is freely available for graphical display of the structure(s)     #
# in this CIF. For information consult the CIF software page                 #
# http://www.iucr.org/resources/cif/software.                                #
#                                                                            #
# This file may be used for bona fide research purposes within the           #
# scientific community so long as proper attribution is given to the journal # 
# article from which it was obtained.                                        #
#                                                                            #
##############################################################################
data_Global
_audit_creation_method
;
Olex2 1.2
(compiled 2015.09.30 svn.r3233 for OlexSys, GUI svn.r5103)
;
_journal_date_recd_electronic     2016-04-06
_journal_date_accepted     2016-04-06
_journal_name_full     'Acta Crystallographica, Section E'
_journal_year     2016
_journal_volume     72
_journal_issue      5
_journal_page_first     663
_journal_page_last     666
_journal_paper_category     GO
_journal_paper_doi     10.1107/S2056989016005752
_journal_coeditor_code     SU5294
_publ_contact_author_name     'T. Thanh Van Tran'
_publ_contact_author_address
;
Faculty of Chemistry, University of Science, Vietnam National University,
19 Le Thanh Tong, Hanoi, Vietnam
;
_publ_contact_author_email     'tvche@yahoo.com'
_publ_contact_author_fax     '008448241140'
_publ_contact_author_phone     '0084989141695'
_publ_section_title
;\
Crystal structure of
26-(4-methylphenyl)-8,11,14,17-tetraoxa-28-azatetracyclo[22.3.1.0^2,7^.0^18,\
23^]hexacosa-2,4,6,18(23),19,21,24(1),25,27-nonaene
;
loop_
    _publ_author_name
    _publ_author_footnote
    _publ_author_address
    'Tran, T. Thanh Van' .
;
Faculty of Chemistry
University of Science
Vietnam National University
19 Le Thanh Tong
Hanoi
Vietnam
;
    'Le Tuan Anh' .
;
Faculty of Chemistry
University of Science
Vietnam National University
19 Le Thanh Tong
Hanoi
Vietnam
;
    'Nguyen, Hung Huy' .
;
Faculty of Chemistry
University of Science
Vietnam National University
19 Le Thanh Tong
Hanoi
Vietnam
;
    'Truong, Hong Hieu' .
;
Institute of Chemistry
Vietnam Academy of Science and Technology
18 Hoang Quoc Viet
Hanoi
Vietnam
;
    'Soldatenkov, Anatoly T.' .
;
Organic Chemistry Department
Peoples Friendship University of Russia
Miklukho-Maklaya St. 6
Moscow 117198
Russian Federation
;
_publ_section_synopsis
;
The title compound is the product of the Chichibabin domino reaction of
1,8-bis(2-acetylphenoxy)-3,6-dioxaoctane with 4-methylbenzaldehyde and
ammonium acetate in acetic acid. It is of interest with respect to its
potential anticancer activity. The compound has a bowl-like conformation
comprising a fused tetracyclic system containing a 4-arylpyridine fragment, two
benzene rings and an aza-17-crown-5 ether moiety.
;
data_I
_database_code_depnum_ccdc_archive 'CCDC 1472697'
_chemical_name_systematic
;\
26-(4-Methylphenyl)-8,11,14,17-tetraoxa-28-\
azatetracyclo[22.3.1.0^2,7^.0^18,23^]hexacosa-2,4,6,18(23),19,21,24(1),25,27-\
nonaene
;
_chemical_name_common     ?
_chemical_formula_moiety     'C30 H29 N O4'
_chemical_formula_sum     'C30 H29 N O4'
_chemical_formula_iupac     'C30 H29 N O4'
_chemical_formula_weight     467.54
_chemical_melting_point     ?
_shelx_space_group_comment
;
The symmetry employed for this shelxl refinement is uniquely defined
by the following loop, which should always be used as a source of
symmetry information in preference to the above space-group names.
They are only intended as comments.
;
_space_group_crystal_system     monoclinic
_space_group_name_H-M_alt     'P 21/n'
_space_group_name_Hall     '-P 2yn'
loop_
    _space_group_symop_operation_xyz
    'x, y, z'
    '-x+1/2, y+1/2, -z+1/2'
    '-x, -y, -z'
    'x-1/2, -y-1/2, z-1/2'
_cell_length_a     10.0819(4)
_cell_length_b     10.4531(4)
_cell_length_c     23.6016(9)
_cell_angle_alpha     90
_cell_angle_beta     100.6070(10)
_cell_angle_gamma     90
_cell_volume     2444.80(16)
_cell_formula_units_Z     4
_cell_measurement_reflns_used     9281
_cell_measurement_theta_min     2.851
_cell_measurement_theta_max     28.318
_cell_measurement_temperature     100.0
_exptl_crystal_description     block
_exptl_crystal_colour     'colourless'
_exptl_crystal_size_max     0.14
_exptl_crystal_size_mid     0.12
_exptl_crystal_size_min     0.12
_exptl_crystal_density_diffrn     1.270
_exptl_crystal_density_meas     ?
_exptl_crystal_density_method     ?
_exptl_crystal_F_000     992
_exptl_absorpt_coefficient_mu     0.084
_exptl_absorpt_correction_type     multi-scan
_exptl_absorpt_process_details
;
(SADABS; Bruker, 2014)
;
_shelx_estimated_absorpt_T_min     ?
_shelx_estimated_absorpt_T_max     ?
_exptl_absorpt_correction_T_min     0.6951
_exptl_absorpt_correction_T_max     0.7457
_diffrn_ambient_temperature     100.0
_diffrn_radiation_type     MoK\a
_diffrn_radiation_wavelength     0.71073
_diffrn_measurement_device_type     'D8 Quest Bruker CMOS'
_diffrn_measurement_method     '\w and \f scans'
_diffrn_detector_area_resol_mean     0.5
_diffrn_reflns_number     77012
_diffrn_reflns_av_R_equivalents     0.0429
_diffrn_reflns_theta_min     2.832
_diffrn_reflns_theta_max     27.875
_diffrn_reflns_theta_full     25.242
_diffrn_measured_fraction_theta_max     0.999
_diffrn_measured_fraction_theta_full     0.999
_diffrn_reflns_limit_h_min     -13
_diffrn_reflns_limit_h_max     13
_diffrn_reflns_limit_k_min     -13
_diffrn_reflns_limit_k_max     13
_diffrn_reflns_limit_l_min     -31
_diffrn_reflns_limit_l_max     30
_refine_special_details     ?
_reflns_number_total     5825
_reflns_number_gt     4706
_reflns_threshold_expression     'I > 2\s(I)'
_refine_ls_structure_factor_coef     Fsqd
_refine_ls_matrix_type     full
_refine_ls_R_factor_all     0.0539
_refine_ls_R_factor_gt     0.0396
_refine_ls_wR_factor_gt     0.0919
_refine_ls_wR_factor_ref     0.0992
_refine_ls_goodness_of_fit_ref     1.012
_refine_ls_restrained_S_all     1.012
_refine_ls_number_reflns     5825
_refine_ls_number_parameters     317
_refine_ls_number_restraints     0
_refine_ls_hydrogen_treatment     constr
_refine_ls_weighting_scheme     calc
_refine_ls_weighting_details
              'w=1/[\s^2^(Fo^2^)+(0.0422P)^2^+1.1744P] where P=(Fo^2^+2Fc^2^)/3'
_atom_sites_solution_hydrogens     geom
_atom_sites_solution_primary     ?
_atom_sites_solution_secondary     ?
_refine_ls_shift/su_max     0.001
_refine_ls_shift/su_mean     0.000
_refine_diff_density_max     0.312
_refine_diff_density_min     -0.195
_refine_ls_extinction_method     none
_refine_ls_extinction_coef     .
loop_
    _atom_type_symbol
    _atom_type_description
    _atom_type_scat_dispersion_real
    _atom_type_scat_dispersion_imag
    _atom_type_scat_source
    'C' 'C' 0.0033 0.0016
                         'International Tables Vol C Tables 4.2.6.8 and 6.1.1.4'
    'H' 'H' 0.0000 0.0000
                         'International Tables Vol C Tables 4.2.6.8 and 6.1.1.4'
    'N' 'N' 0.0061 0.0033
                         'International Tables Vol C Tables 4.2.6.8 and 6.1.1.4'
    'O' 'O' 0.0106 0.0060
                         'International Tables Vol C Tables 4.2.6.8 and 6.1.1.4'
_computing_data_collection
;
APEX2 (Bruker, 2014)
;
_computing_cell_refinement
;
SAINT (Bruker, 2014)
;
_computing_data_reduction
;
SAINT (Bruker, 2014)
;
_computing_structure_solution
;
SHELXT2014 (Sheldrick, 2015a)
;
_computing_structure_refinement
;
SHELXL2014 (Sheldrick, 2015b)
;
_computing_molecular_graphics
;
<i>OLEX2</i> (Dolomanov <i>et al.</i>,  2009) and Mercury (Macrae <i>et
al.</i>,  2008)
;
_computing_publication_material
;
<i>OLEX2</i> (Dolomanov <i>et al.</i>,  2009) and PLATON (Spek,
2009)
;
loop_
    _atom_site_type_symbol
    _atom_site_label
    _atom_site_fract_x
    _atom_site_fract_y
    _atom_site_fract_z
    _atom_site_U_iso_or_equiv
    _atom_site_adp_type
    _atom_site_calc_flag
    _atom_site_occupancy
    _atom_site_disorder_assembly
    _atom_site_disorder_group
    O O1 0.76598(8) 0.67651(8) 0.70887(4) 0.02073(19) Uani d 1 . .
    C C2 0.90811(12) 0.64977(12) 0.71765(6) 0.0236(3) Uani d 1 . .
    H H2A 0.9585 0.7123 0.7450 0.028 Uiso calc 1 . .
    H H2B 0.9407 0.6561 0.6807 0.028 Uiso calc 1 . .
    C C3 0.93002(13) 0.51576(13) 0.74174(6) 0.0260(3) Uani d 1 . .
    H H3A 1.0261 0.5060 0.7600 0.031 Uiso calc 1 . .
    H H3B 0.8752 0.5042 0.7721 0.031 Uiso calc 1 . .
    O O4 0.89565(10) 0.41796(9) 0.69952(4) 0.0283(2) Uani d 1 . .
    C C5 0.75342(13) 0.40022(13) 0.68115(6) 0.0254(3) Uani d 1 . .
    H H5A 0.7148 0.4735 0.6570 0.030 Uiso calc 1 . .
    H H5B 0.7088 0.3956 0.7151 0.030 Uiso calc 1 . .
    C C6 0.72925(15) 0.27780(13) 0.64690(6) 0.0276(3) Uani d 1 . .
    H H6A 0.7722 0.2065 0.6712 0.033 Uiso calc 1 . .
    H H6B 0.6310 0.2610 0.6382 0.033 Uiso calc 1 . .
    O O7 0.77874(10) 0.27738(9) 0.59417(4) 0.0294(2) Uani d 1 . .
    C C8 0.71355(13) 0.36342(13) 0.55114(5) 0.0240(3) Uani d 1 . .
    H H8A 0.7674 0.3683 0.5201 0.029 Uiso calc 1 . .
    H H8B 0.7137 0.4497 0.5685 0.029 Uiso calc 1 . .
    C C9 0.57024(12) 0.32947(12) 0.52436(5) 0.0191(2) Uani d 1 . .
    H H9A 0.5462 0.3679 0.4855 0.023 Uiso calc 1 . .
    H H9B 0.5602 0.2355 0.5206 0.023 Uiso calc 1 . .
    O O10 0.48389(8) 0.37838(9) 0.56118(4) 0.0226(2) Uani d 1 . .
    C C11 0.71707(12) 0.77257(11) 0.67121(5) 0.0169(2) Uani d 1 . .
    C C12 0.79826(12) 0.86832(12) 0.65433(5) 0.0202(2) Uani d 1 . .
    H H12 0.8924 0.8694 0.6694 0.024 Uiso calc 1 . .
    C C13 0.74163(13) 0.96191(12) 0.61564(5) 0.0216(3) Uani d 1 . .
    H H13 0.7973 1.0267 0.6041 0.026 Uiso calc 1 . .
    C C14 0.60453(13) 0.96142(12) 0.59371(5) 0.0223(3) Uani d 1 . .
    H H14 0.5656 1.0261 0.5675 0.027 Uiso calc 1 . .
    C C15 0.52418(12) 0.86528(12) 0.61036(5) 0.0200(2) Uani d 1 . .
    H H15 0.4303 0.8646 0.5949 0.024 Uiso calc 1 . .
    C C16 0.57788(12) 0.77018(11) 0.64904(5) 0.0167(2) Uani d 1 . .
    C C17 0.48787(11) 0.66625(11) 0.66367(5) 0.0164(2) Uani d 1 . .
    C C18 0.47440(12) 0.64112(11) 0.72038(5) 0.0177(2) Uani d 1 . .
    H H18 0.5257 0.6882 0.7513 0.021 Uiso calc 1 . .
    C C19 0.38500(11) 0.54616(11) 0.73144(5) 0.0173(2) Uani d 1 . .
    C C20 0.31490(12) 0.47876(11) 0.68404(5) 0.0182(2) Uani d 1 . .
    H H20 0.2526 0.4137 0.6895 0.022 Uiso calc 1 . .
    C C21 0.33672(11) 0.50726(11) 0.62894(5) 0.0170(2) Uani d 1 . .
    N N22 0.41964(10) 0.60176(9) 0.61821(4) 0.0168(2) Uani d 1 . .
    C C23 0.36716(11) 0.51592(12) 0.79121(5) 0.0182(2) Uani d 1 . .
    C C24 0.39161(13) 0.60818(13) 0.83481(5) 0.0233(3) Uani d 1 . .
    H H24 0.4182 0.6920 0.8261 0.028 Uiso calc 1 . .
    C C25 0.37740(14) 0.57841(14) 0.89078(5) 0.0264(3) Uani d 1 . .
    H H25 0.3930 0.6428 0.9196 0.032 Uiso calc 1 . .
    C C26 0.34073(12) 0.45582(14) 0.90541(5) 0.0243(3) Uani d 1 . .
    C C27 0.31736(12) 0.36405(13) 0.86220(6) 0.0231(3) Uani d 1 . .
    H H27 0.2930 0.2797 0.8713 0.028 Uiso calc 1 . .
    C C28 0.32895(12) 0.39334(12) 0.80585(5) 0.0207(3) Uani d 1 . .
    H H28 0.3107 0.3293 0.7769 0.025 Uiso calc 1 . .
    C C29 0.32647(14) 0.42573(16) 0.96669(6) 0.0331(3) Uani d 1 . .
    H H29A 0.4159 0.4246 0.9914 0.050 Uiso calc 1 . .
    H H29B 0.2837 0.3418 0.9679 0.050 Uiso calc 1 . .
    H H29C 0.2705 0.4913 0.9804 0.050 Uiso calc 1 . .
    C C30 0.26916(12) 0.43182(11) 0.57809(5) 0.0177(2) Uani d 1 . .
    C C31 0.12989(13) 0.42073(12) 0.56426(6) 0.0241(3) Uani d 1 . .
    H H31 0.0755 0.4597 0.5883 0.029 Uiso calc 1 . .
    C C32 0.06873(13) 0.35301(13) 0.51548(6) 0.0279(3) Uani d 1 . .
    H H32 -0.0268 0.3469 0.5062 0.034 Uiso calc 1 . .
    C C33 0.14684(13) 0.29501(12) 0.48079(6) 0.0240(3) Uani d 1 . .
    H H33 0.1047 0.2502 0.4473 0.029 Uiso calc 1 . .
    C C34 0.28687(13) 0.30147(12) 0.49435(5) 0.0208(3) Uani d 1 . .
    H H34 0.3404 0.2600 0.4707 0.025 Uiso calc 1 . .
    C C35 0.34786(12) 0.36931(11) 0.54301(5) 0.0180(2) Uani d 1 . .
loop_
    _atom_site_aniso_label
    _atom_site_aniso_U_11
    _atom_site_aniso_U_22
    _atom_site_aniso_U_33
    _atom_site_aniso_U_12
    _atom_site_aniso_U_13
    _atom_site_aniso_U_23
    O1 0.0174(4) 0.0189(4) 0.0258(4) -0.0004(3) 0.0037(3) 0.0035(3)
    C2 0.0177(6) 0.0225(6) 0.0299(7) -0.0001(5) 0.0023(5) 0.0013(5)
    C3 0.0239(6) 0.0238(7) 0.0276(7) 0.0010(5) -0.0024(5) 0.0017(5)
    O4 0.0277(5) 0.0221(5) 0.0332(5) 0.0041(4) 0.0006(4) -0.0031(4)
    C5 0.0277(7) 0.0229(6) 0.0242(6) 0.0009(5) 0.0012(5) -0.0007(5)
    C6 0.0370(8) 0.0201(6) 0.0235(6) 0.0021(6) -0.0002(5) 0.0027(5)
    O7 0.0303(5) 0.0283(5) 0.0280(5) 0.0122(4) 0.0016(4) -0.0012(4)
    C8 0.0213(6) 0.0281(7) 0.0244(6) 0.0036(5) 0.0092(5) 0.0040(5)
    C9 0.0227(6) 0.0193(6) 0.0174(5) 0.0030(5) 0.0090(5) 0.0013(5)
    O10 0.0162(4) 0.0311(5) 0.0214(4) 0.0001(4) 0.0057(3) -0.0089(4)
    C11 0.0196(6) 0.0140(5) 0.0176(5) -0.0007(4) 0.0050(4) -0.0024(4)
    C12 0.0189(6) 0.0180(6) 0.0247(6) -0.0031(5) 0.0067(5) -0.0046(5)
    C13 0.0281(6) 0.0150(6) 0.0245(6) -0.0049(5) 0.0120(5) -0.0021(5)
    C14 0.0288(7) 0.0174(6) 0.0216(6) 0.0010(5) 0.0071(5) 0.0030(5)
    C15 0.0198(6) 0.0202(6) 0.0205(6) -0.0005(5) 0.0046(5) -0.0015(5)
    C16 0.0195(6) 0.0156(5) 0.0167(5) -0.0021(4) 0.0075(4) -0.0029(4)
    C17 0.0148(5) 0.0156(5) 0.0195(6) 0.0008(4) 0.0052(4) -0.0008(4)
    C18 0.0173(5) 0.0180(6) 0.0179(5) -0.0012(4) 0.0040(4) -0.0019(4)
    C19 0.0153(5) 0.0181(6) 0.0195(6) 0.0017(4) 0.0060(4) -0.0002(4)
    C20 0.0163(5) 0.0172(6) 0.0229(6) -0.0023(4) 0.0078(4) -0.0012(5)
    C21 0.0146(5) 0.0165(6) 0.0207(6) 0.0006(4) 0.0055(4) -0.0019(4)
    N22 0.0159(5) 0.0166(5) 0.0188(5) -0.0002(4) 0.0055(4) -0.0014(4)
    C23 0.0141(5) 0.0219(6) 0.0191(6) 0.0009(4) 0.0047(4) 0.0020(5)
    C24 0.0280(7) 0.0218(6) 0.0208(6) -0.0014(5) 0.0064(5) 0.0016(5)
    C25 0.0297(7) 0.0312(7) 0.0186(6) -0.0020(6) 0.0050(5) -0.0008(5)
    C26 0.0160(6) 0.0366(7) 0.0204(6) 0.0007(5) 0.0037(5) 0.0076(5)
    C27 0.0167(6) 0.0256(6) 0.0282(7) -0.0015(5) 0.0069(5) 0.0082(5)
    C28 0.0158(6) 0.0223(6) 0.0252(6) -0.0015(5) 0.0063(5) 0.0006(5)
    C29 0.0280(7) 0.0489(9) 0.0219(7) -0.0044(6) 0.0034(5) 0.0117(6)
    C30 0.0188(6) 0.0154(5) 0.0193(6) -0.0021(4) 0.0047(4) -0.0008(4)
    C31 0.0199(6) 0.0240(6) 0.0298(7) -0.0015(5) 0.0083(5) -0.0059(5)
    C32 0.0171(6) 0.0302(7) 0.0351(7) -0.0035(5) 0.0013(5) -0.0064(6)
    C33 0.0257(6) 0.0225(6) 0.0223(6) -0.0050(5) 0.0004(5) -0.0042(5)
    C34 0.0247(6) 0.0195(6) 0.0190(6) -0.0009(5) 0.0061(5) -0.0020(5)
    C35 0.0180(6) 0.0183(6) 0.0183(6) -0.0019(4) 0.0049(4) 0.0008(4)
_geom_special_details
;
 All esds (except the esd in the dihedral angle between two l.s. planes)
 are estimated using the full covariance matrix.  The cell esds are taken
 into account individually in the estimation of esds in distances, angles
 and torsion angles; correlations between esds in cell parameters are only
 used when they are defined by crystal symmetry.  An approximate (isotropic)
 treatment of cell esds is used for estimating esds involving l.s. planes.
;
loop_
    _geom_bond_atom_site_label_1
    _geom_bond_atom_site_label_2
    _geom_bond_site_symmetry_2
    _geom_bond_distance
    _geom_bond_publ_flag
    O1 C2 . 1.4370(15) ?
    O1 C11 . 1.3712(14) ?
    C2 C3 . 1.5126(18) ?
    C3 O4 . 1.4251(16) ?
    O4 C5 . 1.4317(16) ?
    C5 C6 . 1.5093(18) ?
    C6 O7 . 1.4236(17) ?
    O7 C8 . 1.4235(15) ?
    C8 C9 . 1.5089(17) ?
    C9 O10 . 1.4329(14) ?
    O10 C35 . 1.3628(14) ?
    C11 C12 . 1.3966(16) ?
    C11 C16 . 1.4047(16) ?
    C12 C13 . 1.3874(18) ?
    C13 C14 . 1.3839(18) ?
    C14 C15 . 1.3921(17) ?
    C15 C16 . 1.3901(17) ?
    C16 C17 . 1.4962(16) ?
    C17 C18 . 1.3948(16) ?
    C17 N22 . 1.3444(15) ?
    C18 C19 . 1.3973(16) ?
    C19 C20 . 1.3987(17) ?
    C19 C23 . 1.4886(16) ?
    C20 C21 . 1.3905(16) ?
    C21 N22 . 1.3479(15) ?
    C21 C30 . 1.4917(16) ?
    C23 C24 . 1.3987(17) ?
    C23 C28 . 1.3995(17) ?
    C24 C25 . 1.3900(17) ?
    C25 C26 . 1.3946(19) ?
    C26 C27 . 1.3883(19) ?
    C26 C29 . 1.5125(17) ?
    C27 C28 . 1.3905(17) ?
    C30 C31 . 1.3867(17) ?
    C30 C35 . 1.4084(16) ?
    C31 C32 . 1.3947(18) ?
    C32 C33 . 1.3768(19) ?
    C33 C34 . 1.3906(18) ?
    C34 C35 . 1.3928(17) ?
loop_
    _geom_angle_atom_site_label_1
    _geom_angle_atom_site_label_2
    _geom_angle_atom_site_label_3
    _geom_angle_site_symmetry_1
    _geom_angle_site_symmetry_3
    _geom_angle
    _geom_angle_publ_flag
    C11 O1 C2 . . 117.77(9) ?
    O1 C2 C3 . . 107.88(10) ?
    O4 C3 C2 . . 113.69(11) ?
    C3 O4 C5 . . 113.93(10) ?
    O4 C5 C6 . . 109.02(11) ?
    O7 C6 C5 . . 115.01(11) ?
    C8 O7 C6 . . 115.57(10) ?
    O7 C8 C9 . . 115.53(11) ?
    O10 C9 C8 . . 107.68(10) ?
    C35 O10 C9 . . 118.22(9) ?
    O1 C11 C12 . . 123.37(11) ?
    O1 C11 C16 . . 116.35(10) ?
    C12 C11 C16 . . 120.28(11) ?
    C13 C12 C11 . . 120.08(11) ?
    C14 C13 C12 . . 120.35(11) ?
    C13 C14 C15 . . 119.34(11) ?
    C16 C15 C14 . . 121.68(11) ?
    C11 C16 C17 . . 122.26(10) ?
    C15 C16 C11 . . 118.26(11) ?
    C15 C16 C17 . . 119.43(11) ?
    C18 C17 C16 . . 121.91(10) ?
    N22 C17 C16 . . 115.01(10) ?
    N22 C17 C18 . . 123.06(11) ?
    C17 C18 C19 . . 119.54(11) ?
    C18 C19 C20 . . 117.18(11) ?
    C18 C19 C23 . . 121.50(11) ?
    C20 C19 C23 . . 121.31(11) ?
    C21 C20 C19 . . 119.77(11) ?
    C20 C21 C30 . . 120.79(10) ?
    N22 C21 C20 . . 122.89(11) ?
    N22 C21 C30 . . 116.32(10) ?
    C17 N22 C21 . . 117.48(10) ?
    C24 C23 C19 . . 121.01(11) ?
    C24 C23 C28 . . 117.96(11) ?
    C28 C23 C19 . . 121.01(11) ?
    C25 C24 C23 . . 120.65(12) ?
    C24 C25 C26 . . 121.29(12) ?
    C25 C26 C29 . . 120.26(13) ?
    C27 C26 C25 . . 118.03(12) ?
    C27 C26 C29 . . 121.71(13) ?
    C26 C27 C28 . . 121.18(12) ?
    C27 C28 C23 . . 120.87(12) ?
    C31 C30 C21 . . 121.75(11) ?
    C31 C30 C35 . . 118.58(11) ?
    C35 C30 C21 . . 119.67(10) ?
    C30 C31 C32 . . 120.76(12) ?
    C33 C32 C31 . . 120.00(12) ?
    C32 C33 C34 . . 120.62(12) ?
    C33 C34 C35 . . 119.34(11) ?
    O10 C35 C30 . . 115.21(10) ?
    O10 C35 C34 . . 124.11(11) ?
    C34 C35 C30 . . 120.66(11) ?
loop_
    _geom_hbond_atom_site_label_D
    _geom_hbond_atom_site_label_H
    _geom_hbond_atom_site_label_A
    _geom_hbond_site_symmetry_A
    _geom_hbond_distance_DH
    _geom_hbond_distance_HA
    _geom_hbond_distance_DA
    _geom_hbond_angle_DHA
    C9 H9A N22 3_666 0.99 2.55 3.4606(15) 152
    C3 H3B Cg2 2_646 0.99 2.75 3.6182(15) 146
    C12 H12 Cg3 2_656 0.95 2.93 3.7281(13) 142
    C25 H25 Cg4 2_556 0.95 2.86 3.6987(15) 148
    C27 H27 Cg1 2_546 0.95 2.99 3.7685(14) 140
    C34 H34 Cg2 3_666 0.95 2.77 3.5912(13) 146
_shelx_hkl_file
;
   2   0   0 2789.52   46.70
   2   0   0 2914.41   46.50
   2   0   0 2860.11   46.60
   2   0   0 2871.71   46.30
  -2   0   0 2857.01   46.70
  -2   0   0 2899.21   46.60
  -2   0   0 2803.32   46.60
  -2   0   0 2823.12   47.00
  -2   0   0 2893.71   46.40
  -3   0   0    0.90    0.50
  -3   0   0    2.00    1.20
  -3   0   0   -0.50    1.00
   3   0   0   -0.80    1.00
   3   0   0   -0.20    0.80
  -3   0   0    2.10    1.20
  -3   0   0   -1.10    0.80
   3   0   0   -0.30    0.80
  -4   0   0   -1.20    1.10
  -4   0   0    0.60    1.10
   4   0   0    0.50    0.70
  -4   0   0    0.60    0.60
  -4   0   0    1.30    1.20
   4   0   0   -0.40    1.00
   4   0   0    3.20    1.00
   4   0   0    0.20    0.80
  -4   0   0   -0.20    1.00
  -5   0   0    2.60    1.30
   5   0   0    1.20    1.40
  -5   0   0    4.80    1.60
  -5   0   0    3.20    1.40
  -5   0   0   -1.10    1.30
   5   0   0    1.90    1.10
   5   0   0    1.90    1.20
  -6   0   0  298.17    7.40
  -6   0   0  300.97    7.30
   6   0   0  306.97    7.00
  -6   0   0  307.57    6.10
  -6   0   0  299.57    8.30
  -6   0   0  304.97    7.60
   6   0   0  298.57    6.40
   6   0   0  288.97    7.50
   6   0   0  294.57    7.10
  -7   0   0    0.90    2.10
   7   0   0    0.60    1.50
  -7   0   0    2.60    1.80
  -7   0   0    0.70    1.90
   7   0   0   -1.60    1.40
   7   0   0    0.60    1.90
   7   0   0    1.70    1.60
  -7   0   0    0.30    1.10
  -7   0   0    2.60    2.40
  -8   0   0   50.49    5.40
  -8   0   0   49.99    4.20
  -8   0   0   56.69    4.80
  -8   0   0   52.39    4.30
   8   0   0   51.19    3.20
  -8   0   0   56.19    2.80
   8   0   0   59.19    3.90
   8   0   0   60.79    4.60
   8   0   0   53.79    3.90
  -9   0   0    1.30    3.20
  -9   0   0    0.70    2.70
  -9   0   0   -5.10    1.90
   9   0   0    4.20    2.40
  -9   0   0   -2.00    2.50
   9   0   0    5.10    2.20
  -9   0   0   -1.70    1.30
  -9   0   0    1.90    2.60
   9   0   0   -1.30    1.70
 -10   0   0   19.20    4.10
  10   0   0   20.40    2.50
 -10   0   0   21.30    2.10
  10   0   0   18.40    3.30
 -10   0   0   21.00    3.00
  10   0   0   21.50    3.10
 -10   0   0   20.70    3.50
 -10   0   0   24.20    3.70
 -10   0   0   22.50    4.60
  10   0   0   23.00    3.70
  11   0   0    0.40    2.40
 -11   0   0   -4.70    3.30
 -11   0   0    1.40    4.10
  11   0   0   -1.90    3.30
 -11   0   0    0.40    4.80
  11   0   0    3.90    3.30
 -11   0   0   -1.80    1.90
 -11   0   0   -1.30    3.60
 -12   0   0   53.89    7.60
 -12   0   0   40.80    6.00
 -12   0   0   50.39    6.80
  12   0   0   43.70    5.50
  13   0   0    4.60    5.90
 -13   0   0    3.20    5.50
 -13   0   0    2.50    6.40
   1  -1   0 1701.93   28.00
  -1  -1   0 1625.24   27.60
   2  -1   0  241.28    5.30
  -2  -1   0  233.88    5.40
  -2  -1   0  242.28    5.40
  -2  -1   0  238.88    4.90
   2  -1   0  243.58    5.00
   2  -1   0  239.98    4.90
   2  -1   0  238.98    4.90
  -2  -1   0  235.98    4.90
  -2   1   0  244.68    5.00
   2   1   0  229.28    5.40
   2   1   0  241.98    4.90
   2   1   0  241.68    5.30
  -2   1   0  265.97    5.00
   2   1   0  233.68    4.90
  -2   1   0  239.58    5.30
  -2   1   0  245.18    4.90
  -3  -1   0 2928.31   47.60
   3  -1   0 2880.61   47.30
  -3  -1   0 2819.02   47.80
   3  -1   0 2886.31   47.00
  -3  -1   0 2872.31   47.20
   3  -1   0 2933.21   46.40
   3  -1   0 2816.22   47.10
   3   1   0 2650.83   46.10
   3   1   0 2856.61   47.90
   3   1   0 2849.01   47.20
  -3   1   0 2917.71   46.40
  -3   1   0 2849.61   47.70
   3   1   0 2870.41   47.50
  -3   1   0 2888.01   46.90
   3   1   0 2850.21   47.10
  -3   1   0 2864.71   47.10
  -3   1   0 2901.81   47.30
   4  -1   0 1176.88   20.50
   4  -1   0 1153.78   20.70
  -4  -1   0 1180.08   21.00
  -4  -1   0 1182.48   20.60
  -4  -1   0 1172.08   20.60
  -4  -1   0 1174.88   21.40
   4  -1   0 1171.18   20.20
  -4  -1   0 1187.88   19.20
   4  -1   0 1177.28   19.70
   4   1   0 1175.48   20.80
  -4   1   0 1157.28   21.20
   4   1   0 1170.68   20.70
   4   1   0 1151.58   21.40
  -4   1   0 1183.98   20.70
   4   1   0 1165.88   20.50
  -4   1   0 1192.28   20.10
   4   1   0 1165.38   19.30
  -4   1   0 1181.28   20.50
  -5  -1   0 1360.56   24.00
  -5  -1   0 1389.76   22.40
   5  -1   0 1338.87   23.80
   5  -1   0 1318.97   24.20
  -5  -1   0 1359.26   25.00
   5  -1   0 1374.26   23.50
  -5  -1   0 1368.06   24.50
  -5  -1   0 1378.16   24.10
   5  -1   0 1379.76   23.10
  -5   1   0 1344.37   23.90
  -5   1   0 1345.47   24.80
   5   1   0 1346.97   24.20
   5   1   0 1355.96   24.10
  -5   1   0 1357.06   23.30
   5   1   0 1366.46   23.90
  -5   1   0 1386.96   24.30
  -5   1   0 1366.96   23.20
  -6  -1   0  124.09    4.50
   6  -1   0  123.79    3.60
  -6  -1   0  118.19    2.80
   6  -1   0  117.59    4.70
   6  -1   0  122.29    4.10
  -6  -1   0  122.69    4.40
  -6  -1   0  122.69    5.10
   6  -1   0  124.09    4.00
  -6  -1   0  120.99    5.00
  -6   1   0  123.49    3.70
   6   1   0  121.59    4.60
   6   1   0  118.19    4.10
  -6   1   0  116.09    4.30
  -6   1   0  125.49    4.00
  -6   1   0  123.29    5.10
  -6   1   0  126.69    5.10
   6   1   0  122.39    4.50
   6   1   0  119.49    3.10
  -6   1   0  122.39    5.20
  -7  -1   0  173.18    6.80
  -7  -1   0  176.68    5.60
   7  -1   0  168.88    5.10
  -7  -1   0  169.98    5.70
  -7  -1   0  173.18    6.50
  -7  -1   0  168.08    3.70
   7  -1   0  180.48    5.50
   7  -1   0  171.58    4.70
   7  -1   0  169.08    6.00
  -7   1   0  168.78    4.70
   7   1   0  169.78    4.00
   7   1   0  161.08    5.40
   7   1   0  174.88    5.80
  -7   1   0  169.68    5.20
  -7   1   0  168.58    5.90
  -7   1   0  174.08    6.90
  -7   1   0  167.38    6.50
   7   1   0  169.48    6.10
  -7   1   0  167.68    5.70
  -8  -1   0   30.50    3.90
   8  -1   0   25.10    3.20
  -8  -1   0   28.60    1.80
   8  -1   0   34.20    3.00
  -8  -1   0   25.40    3.50
  -8  -1   0   32.90    3.50
   8  -1   0   27.30    3.40
  -8  -1   0   31.10    3.20
   8  -1   0   30.10    3.60
  -8   1   0   26.90    3.40
  -8   1   0   29.10    3.10
  -8   1   0   32.40    2.80
  -8   1   0   33.40    4.10
   8   1   0   27.70    2.40
   8   1   0   36.50    4.10
   8   1   0   28.20    3.50
  -8   1   0   31.90    4.80
   8   1   0   27.00    3.10
  -8   1   0   27.10    2.70
   9  -1   0   17.30    3.00
   9  -1   0   24.50    3.30
   9  -1   0   19.50    2.50
  -9  -1   0   18.20    3.50
  -9  -1   0   24.30    3.10
  -9  -1   0   26.70    4.30
  -9  -1   0   20.60    2.70
   9  -1   0   25.50    4.20
  -9   1   0   22.30    2.80
   9   1   0   19.40    2.40
  -9   1   0   23.30    3.10
  -9   1   0   23.20    3.90
   9   1   0   21.30    3.00
   9   1   0   21.70    3.00
  -9   1   0   25.90    3.30
   9   1   0   14.20    4.10
  -9   1   0   24.80    4.00
  -9   1   0   17.10    3.00
  10  -1   0   -3.90    2.60
  10  -1   0    8.70    3.20
 -10  -1   0    1.20    3.00
 -10  -1   0    7.30    4.00
 -10  -1   0    4.50    2.60
  10  -1   0    4.60    2.10
  10  -1   0    4.80    2.50
 -10  -1   0    0.60    3.50
  10   1   0   -3.20    3.10
  10   1   0    7.80    3.30
 -10   1   0   -0.90    3.00
 -10   1   0    4.10    4.00
 -10   1   0    4.30    3.10
 -10   1   0    4.20    2.60
 -10   1   0   -2.70    3.30
 -10   1   0    4.80    2.70
 -11  -1   0   17.40    4.70
  11  -1   0   16.20    2.70
  11  -1   0   16.20    3.20
 -11  -1   0   15.10    5.40
  11  -1   0   11.10    3.70
 -11  -1   0   10.60    3.90
 -11  -1   0    8.50    4.00
 -11   1   0   13.50    3.50
 -11   1   0   12.40    4.40
  11   1   0   19.60    4.20
 -11   1   0   20.30    5.90
 -11   1   0   16.70    3.90
 -11   1   0   20.20    3.40
  11   1   0   22.40    4.30
  12  -1   0    8.90    3.50
 -12  -1   0    1.20    4.20
 -12  -1   0   12.60    5.60
  12  -1   0    9.50    4.20
 -12  -1   0    9.20    5.10
 -12   1   0    4.80    4.50
  12   1   0    5.90    4.80
 -12   1   0    8.30    5.30
  12   1   0   13.50    4.70
 -13  -1   0    1.70    6.60
 -13  -1   0   -6.80    5.30
  13  -1   0   -6.90    7.90
  13   1   0   -2.80    6.00
 -13   1   0    4.20    6.60
 -13   1   0    4.00    5.60
   0  -2   0  432.56    8.50
   0  -2   0  464.95    7.80
   0  -2   0  449.06    8.30
   0   2   0  452.25    8.70
   0   2   0  456.35    8.20
   0   2   0  466.75    7.80
   0   2   0  465.85    8.40
   0   2   0  451.85    8.20
   1  -2   0    2.00    0.90
   1  -2   0    0.40    0.90
  -1  -2   0    1.80    0.60
  -1  -2   0    0.90    0.90
   1  -2   0    0.30    0.70
  -1  -2   0   -0.70    1.10
   1  -2   0    1.70    1.10
   1  -2   0    0.60    0.60
  -1  -2   0    0.70    1.00
  -1  -2   0    0.20    0.80
  -1   2   0    1.00    0.70
  -1   2   0    0.90    0.60
  -1   2   0   -0.30    0.70
  -1   2   0    0.60    0.90
   1   2   0   -0.40    1.10
   1   2   0    0.90    0.90
  -1   2   0    1.70    1.10
   1   2   0    0.30    0.70
   1   2   0    0.60    0.70
   2  -2   0    8.30    1.10
  -2  -2   0    7.70    0.90
   2  -2   0    6.90    1.30
   2  -2   0    9.30    0.80
  -2  -2   0    8.20    1.40
  -2  -2   0    9.60    1.10
  -2  -2   0    8.00    1.60
  -2  -2   0    8.20    1.00
   2  -2   0    9.40    1.30
   2   2   0   12.00    1.00
  -2   2   0    9.70    1.20
   2   2   0    5.70    1.40
  -2   2   0   11.60    1.50
  -2   2   0    8.60    1.20
   2   2   0    8.70    1.10
  -2   2   0    9.70    1.50
   2   2   0    6.90    0.90
   3  -2   0  375.56    7.60
  -3  -2   0  397.86    7.60
   3  -2   0  391.46    7.80
  -3  -2   0  384.86    7.70
   3  -2   0  389.36    7.80
  -3  -2   0  389.26    8.50
  -3  -2   0  390.16    8.40
   3  -2   0  388.96    8.20
  -3   2   0  391.86    7.80
  -3   2   0  370.96    7.60
   3   2   0  381.86    7.70
   3   2   0  393.16    8.30
  -3   2   0  397.66    7.80
   3   2   0  379.26    8.40
   3   2   0  381.36    7.70
  -3   2   0  385.46    8.30
  -4  -2   0 1912.91   33.90
   4  -2   0 1941.61   33.00
  -4  -2   0 1946.01   33.90
  -4  -2   0 1930.41   33.10
   4  -2   0 1936.41   33.00
   4  -2   0 1958.10   33.20
  -4  -2   0 1979.40   33.00
   4   2   0 1947.31   33.10
  -4   2   0 1955.90   33.10
   4   2   0 1951.30   33.70
  -4   2   0 1961.80   33.20
   4   2   0 1885.21   34.00
   4   2   0 1927.61   33.00
  -4   2   0 1990.90   33.00
  -4   2   0 1950.20   33.80
   5  -2   0  505.05   10.30
  -5  -2   0  516.35   11.40
  -5  -2   0  512.05   10.40
   5  -2   0  513.45   10.70
  -5  -2   0  512.45   11.30
  -5  -2   0  507.15   10.50
   5  -2   0  515.15   10.40
  -5   2   0  512.75   10.50
   5   2   0  505.25   10.40
   5   2   0  521.95   11.00
  -5   2   0  516.55   11.30
   5   2   0  506.75   11.60
  -5   2   0  513.55   11.80
   5   2   0  515.95   10.60
  -5   2   0  507.85   10.10
   6  -2   0   77.09    3.70
   6  -2   0   76.49    3.50
  -6  -2   0   83.99    4.30
  -6  -2   0   79.59    3.90
  -6  -2   0   78.69    3.60
   6  -2   0   79.89    4.00
  -6  -2   0   80.69    4.90
  -6   2   0   81.19    3.30
  -6   2   0   80.59    3.90
   6   2   0   78.99    4.10
  -6   2   0   62.89    5.80
   6   2   0   82.19    4.10
   6   2   0   72.29    3.40
  -6   2   0   83.49    4.60
   6   2   0   82.39    4.90
   7  -2   0  330.47    8.70
  -7  -2   0  327.17    8.30
  -7  -2   0  337.27    9.60
   7  -2   0  328.77    8.10
  -7  -2   0  315.97    9.40
   7  -2   0  327.67    8.10
  -7  -2   0  324.37    8.50
  -7   2   0  317.37    8.50
   7   2   0  320.17    8.60
  -7   2   0  328.27    7.60
   7   2   0  320.27    8.10
   7   2   0  339.47   10.30
  -7   2   0  323.87    9.40
  -7   2   0  325.17    8.40
  -8  -2   0   28.70    3.80
  -8  -2   0   26.30    3.60
   8  -2   0   21.90    2.70
  -8  -2   0   25.50    3.10
  -8  -2   0   22.60    2.80
   8  -2   0   28.20    3.20
   8  -2   0   22.70    2.80
  -8   2   0   25.20    2.80
  -8   2   0   27.20    3.80
  -8   2   0   21.50    2.80
   8   2   0   20.50    3.00
   8   2   0   22.30    3.10
  -8   2   0   26.80    4.00
   8   2   0   24.10    2.70
  -8   2   0   24.70    3.10
  -9  -2   0   -2.70    3.30
   9  -2   0    3.40    2.50
  -9  -2   0   -1.10    3.10
  -9  -2   0    1.50    2.50
   9  -2   0   -1.20    2.10
   9  -2   0   -3.40    2.30
  -9  -2   0    0.00    2.40
  -9   2   0    0.20    3.40
  -9   2   0    2.60    2.50
   9   2   0    0.80    2.70
   9   2   0    1.50    2.40
  -9   2   0    2.60    1.90
  -9   2   0    2.20    2.50
   9   2   0   -2.10    3.60
  -9   2   0    2.30    2.70
  10  -2   0    8.50    3.00
 -10  -2   0    3.60    4.00
  10  -2   0    2.10    3.00
 -10  -2   0    5.50    3.10
 -10  -2   0    6.20    4.00
  10  -2   0    6.70    2.80
 -10  -2   0   -0.10    3.40
 -10   2   0   10.50    3.30
 -10   2   0    5.50    4.30
 -10   2   0    2.50    3.10
  10   2   0    1.30    3.50
  10   2   0    3.30    3.00
 -10   2   0    5.10    2.70
 -10   2   0    1.50    3.40
  10   2   0   -0.40    3.30
 -11  -2   0  191.38    8.60
 -11  -2   0  165.18   10.00
  11  -2   0  196.58    7.70
  11  -2   0  163.28    8.40
 -11   2   0  172.58    6.90
 -11   2   0  180.28    9.90
 -11   2   0  199.48   14.20
 -11   2   0  185.48    8.80
  11   2   0  179.08    9.20
  11   2   0  180.58    9.50
  12  -2   0    4.80    4.00
 -12  -2   0   15.00    6.30
  12  -2   0   14.00    4.30
 -12  -2   0    8.20    4.80
 -12   2   0   17.20    5.50
 -12   2   0   12.90    5.00
  12   2   0   12.60    5.20
  12   2   0   12.20    5.10
   0  -3   0    0.50    1.30
   0  -3   0   -0.70    1.00
   0  -3   0    2.10    1.60
   0  -3   0   -0.60    1.00
   0  -3   0    1.30    1.10
   0   3   0    2.40    1.70
   0   3   0    0.30    0.60
   0   3   0   -0.50    0.90
   0   3   0   -0.30    0.90
  -1  -3   0  282.97    6.00
  -1  -3   0  279.67    5.80
   1  -3   0  284.07    5.80
   1  -3   0  280.17    6.20
  -1  -3   0  285.97    6.60
   1  -3   0  283.97    6.60
   1  -3   0  288.77    6.00
  -1  -3   0  289.67    5.40
  -1   3   0  286.27    6.80
   1   3   0  290.57    6.50
  -1   3   0  286.57    6.20
   1   3   0  290.17    5.50
   1   3   0  277.67    5.70
  -1   3   0  284.07    5.60
   1   3   0  276.37    5.90
  -1   3   0  284.47    5.80
  -2  -3   0   80.09    2.80
  -2  -3   0   80.69    2.30
  -2  -3   0   79.79    3.50
  -2  -3   0   86.09    2.40
   2  -3   0   83.39    3.20
   2  -3   0   87.19    3.10
  -2  -3   0   80.69    3.50
   2  -3   0   80.29    2.60
   2  -3   0   84.19    2.70
   2   3   0   82.29    2.60
   2   3   0   83.29    2.30
  -2   3   0   79.09    2.70
   2   3   0   82.79    3.40
  -2   3   0   84.39    2.70
   2   3   0   89.29    3.40
  -2   3   0   83.49    3.50
  -2   3   0   82.79    3.00
  -2   3   0   83.69    2.20
   2   3   0   81.99    2.80
   3  -3   0  487.45    9.80
  -3  -3   0  465.85    8.50
  -3  -3   0  488.15   10.60
   3  -3   0  477.35    9.50
  -3  -3   0  477.45   10.30
  -3  -3   0  492.55    9.20
   3  -3   0  483.15    9.40
   3  -3   0  478.55   10.10
  -3   3   0  486.55    9.70
   3   3   0  477.65    8.40
  -3   3   0  490.75   10.30
   3   3   0  474.55    9.50
   3   3   0  485.15   10.40
  -3   3   0  492.25    9.40
   3   3   0  480.75    9.30
   3   3   0  484.25   10.30
  -4  -3   0  292.37    7.60
   4  -3   0  290.07    6.70
   4  -3   0  294.57    7.40
  -4  -3   0  300.97    6.70
  -4  -3   0  309.27    7.00
  -4  -3   0  305.67    8.00
   4  -3   0  294.17    7.10
   4  -3   0  301.77    7.00
  -4   3   0  300.87    6.80
   4   3   0  293.37    6.80
  -4   3   0  295.17    6.80
   4   3   0  293.67    7.80
  -4   3   0  302.47    7.70
   4   3   0  305.77    7.60
  -4   3   0  299.97    6.80
   4   3   0  292.57    6.80
  -5  -3   0   95.89    5.00
  -5  -3   0   96.89    5.20
   5  -3   0   92.49    4.00
  -5  -3   0   96.09    4.00
   5  -3   0   96.19    4.10
  -5  -3   0   97.09    3.70
   5  -3   0  112.39    6.50
  -5   3   0   99.89    3.80
   5   3   0   92.09    4.00
  -5   3   0  101.39    3.90
  -5   3   0   95.39    3.80
   5   3   0   95.89    4.90
  -5   3   0   99.99    4.60
   5   3   0   99.19    4.50
  -6  -3   0    2.30    3.10
   6  -3   0   -0.80    1.80
   6  -3   0    2.50    1.70
  -6  -3   0    0.30    1.40
  -6  -3   0    1.30    1.60
  -6  -3   0    3.50    2.30
   6  -3   0   -0.70    1.70
   6   3   0    2.40    2.00
  -6   3   0    0.50    1.40
   6   3   0    0.10    2.30
   6   3   0   -0.40    2.30
  -6   3   0   -1.10    1.60
  -6   3   0   -0.50    2.00
   6   3   0    0.70    1.80
   7  -3   0   11.10    2.40
  -7  -3   0   14.00    3.10
   7  -3   0    5.20    2.30
   7  -3   0   10.70    2.20
  -7  -3   0   14.50    3.00
  -7  -3   0   12.40    2.40
  -7  -3   0   13.60    2.40
   7   3   0   12.10    4.20
  -7   3   0   13.50    2.10
   7   3   0    9.20    2.60
  -7   3   0   10.20    2.10
  -7   3   0   13.50    2.40
   7   3   0   13.10    3.10
  -7   3   0    9.60    2.70
   7   3   0   11.00    2.20
   8  -3   0  335.57    9.60
  -8  -3   0  357.76    9.70
  -8  -3   0  341.17    9.50
   8  -3   0  337.97    9.10
  -8  -3   0  362.76   11.20
  -8  -3   0  353.16   10.80
   8  -3   0  348.57    9.20
  -8   3   0  339.57    8.90
   8   3   0  340.97   11.20
   8   3   0  334.07    9.60
  -8   3   0  356.66   10.70
   8   3   0  347.57    9.30
  -8   3   0  359.86    9.60
  -8   3   0  350.66    9.40
   8   3   0  355.26   10.20
   9  -3   0   12.00    2.90
  -9  -3   0   12.40    3.10
   9  -3   0   11.50    2.90
  -9  -3   0   15.20    4.00
   9  -3   0   12.90    2.90
  -9  -3   0    5.50    3.80
  -9  -3   0   13.90    3.30
   9   3   0   10.40    3.40
  -9   3   0   11.30    3.60
   9   3   0    8.60    2.90
  -9   3   0   13.80    3.20
  -9   3   0   14.20    3.90
  -9   3   0   17.50    2.80
  -9   3   0    8.00    2.50
  10  -3   0   27.90    3.90
 -10  -3   0   22.20    4.00
 -10  -3   0   20.50    4.90
  10  -3   0   21.40    3.60
  10  -3   0   29.20    4.20
 -10  -3   0   26.20    5.00
 -10  -3   0   28.70    4.20
 -10   3   0   31.80    4.30
  10   3   0   24.40    4.00
  10   3   0   30.90    4.20
 -10   3   0   30.00    5.40
 -10   3   0   21.40    4.60
 -10   3   0   26.90    3.40
  10   3   0   23.60    4.40
 -10   3   0   27.60    3.50
 -11  -3   0   30.40    4.80
  11  -3   0   29.70    4.30
 -11  -3   0   17.50    5.90
  11  -3   0   27.70    4.40
  11   3   0   23.20    4.80
  11   3   0   21.80    5.50
 -11   3   0   38.30    5.20
 -11   3   0   30.90    5.60
 -11   3   0   28.30    4.00
 -12  -3   0   11.50    4.80
  12  -3   0    4.40    4.60
 -12  -3   0    6.30    6.70
  12  -3   0   21.20    4.80
 -12   3   0   12.40    4.90
  12   3   0    7.80    5.30
 -12   3   0   10.80    5.50
 -12   3   0   12.80    6.00
  12   3   0   13.40    6.10
   0  -4   0 1314.27   23.00
   0  -4   0 1292.97   23.50
   0  -4   0 1287.57   22.60
   0   4   0 1293.17   22.80
   0   4   0 1301.07   22.50
   0   4   0 1269.57   23.40
   0   4   0 1310.57   21.80
   1  -4   0  136.19    3.90
   1  -4   0  132.19    4.60
  -1  -4   0  139.39    4.00
  -1  -4   0  135.29    4.70
   1  -4   0  133.39    3.70
   1  -4   0  141.49    4.00
  -1  -4   0  132.39    3.80
  -1  -4   0  134.39    3.20
  -1  -4   0  133.79    4.50
  -1   4   0  138.89    3.80
  -1   4   0  134.19    4.00
   1   4   0  125.89    4.60
   1   4   0  134.99    3.60
  -1   4   0  129.39    3.40
  -1   4   0  131.79    3.70
  -1   4   0  136.49    4.90
   1   4   0  133.49    3.90
   1   4   0  132.39    4.30
   1   4   0  132.99    3.30
  -2  -4   0  923.71   17.60
   2  -4   0  913.31   16.30
   2  -4   0  920.81   17.10
  -2  -4   0  932.51   16.10
  -2  -4   0  927.81   16.20
   2  -4   0  929.61   17.50
  -2  -4   0  928.81   16.80
   2  -4   0  903.31   16.60
  -2  -4   0  924.01   17.80
   2   4   0  904.31   16.70
  -2   4   0  920.71   16.10
  -2   4   0  919.91   17.70
   2   4   0  946.71   16.20
  -2   4   0  933.81   17.00
   2   4   0  921.11   16.10
   2   4   0  917.11   17.60
  -2   4   0  900.91   16.60
  -2   4   0  930.11   16.30
   2   4   0  920.51   17.50
   3  -4   0  163.68    4.60
  -3  -4   0  166.48    3.90
  -3  -4   0  165.98    5.80
  -3  -4   0  164.08    5.50
  -3  -4   0  167.68    4.20
   3  -4   0  160.48    5.10
   3  -4   0  165.08    4.50
  -3  -4   0  165.88    4.80
   3  -4   0  159.88    5.00
   3  -4   0  171.58    4.00
   3   4   0  163.48    4.40
   3   4   0  164.58    3.80
  -3   4   0  166.38    5.60
  -3   4   0  165.68    3.70
  -3   4   0  164.28    4.70
  -3   4   0  166.58    4.50
  -3   4   0  168.68    4.90
   3   4   0  167.68    4.70
   3   4   0  165.58    5.40
   3   4   0  165.98    5.60
  -4  -4   0   70.19    6.10
  -4  -4   0   73.39    4.50
   4  -4   0   74.19    3.50
  -4  -4   0   77.59    3.60
   4  -4   0   67.89    4.30
   4  -4   0   77.69    3.70
  -4  -4   0   78.49    3.20
   4  -4   0   75.59    3.20
  -4   4   0   76.89    3.40
   4   4   0   68.39    5.80
   4   4   0   78.69    2.20
  -4   4   0   78.29    4.20
  -4   4   0   74.59    3.40
   4   4   0   77.09    4.20
  -4   4   0   76.89    3.50
   4   4   0   72.59    3.30
   4   4   0   82.29    3.50
   5  -4   0    6.30    1.50
   5  -4   0    2.90    1.60
  -5  -4   0    3.00    1.50
   5  -4   0    4.00    1.60
  -5  -4   0    3.10    1.60
   5  -4   0    6.40    1.80
  -5  -4   0    3.40    2.20
  -5  -4   0    4.50    1.70
  -5   4   0    5.30    1.70
  -5   4   0    4.10    1.50
   5   4   0    4.20    1.70
  -5   4   0    1.90    1.40
  -5   4   0    5.10    2.10
   5   4   0    1.00    1.70
   5   4   0    4.50    2.10
   5   4   0    6.30    1.70
  -6  -4   0   25.30    3.50
  -6  -4   0   30.50    4.00
   6  -4   0   33.40    3.30
  -6  -4   0   29.10    3.40
   6  -4   0   36.50    4.00
   6  -4   0   33.20    3.60
   6  -4   0   28.20    3.60
  -6   4   0   30.50    3.40
   6   4   0   23.60    3.10
   6   4   0   32.30    4.00
  -6   4   0   31.80    3.40
   6   4   0   34.40    3.80
   6   4   0   28.00    4.10
  -6   4   0   33.40    4.40
  -7  -4   0  551.44   12.30
   7  -4   0  564.14   12.70
  -7  -4   0  558.24   12.60
   7  -4   0  557.84   12.80
  -7  -4   0  558.34   14.30
   7  -4   0  538.45   12.20
  -7  -4   0  564.44   13.90
   7   4   0  549.25   12.40
  -7   4   0  559.74   12.60
  -7   4   0  537.75   12.10
  -7   4   0  558.74   13.90
   7   4   0  555.84   14.30
   7   4   0  549.74   12.50
  -7   4   0  541.35   12.40
   7   4   0  537.25   13.40
  -8  -4   0    4.00    2.50
  -8  -4   0    5.80    3.30
   8  -4   0    1.60    2.60
   8  -4   0    4.40    2.60
   8  -4   0    3.90    2.50
  -8  -4   0    1.20    3.50
  -8  -4   0    1.10    2.40
  -8   4   0    6.70    2.50
   8   4   0   -0.30    3.40
   8   4   0    4.50    3.00
   8   4   0    1.70    2.50
  -8   4   0    5.20    3.20
   8   4   0    5.80    2.70
  -8   4   0    1.60    2.40
  -8   4   0    2.10    2.30
   9  -4   0    0.90    2.70
  -9  -4   0    7.40    3.00
   9  -4   0    3.90    2.80
  -9  -4   0    2.30    5.30
  -9  -4   0    8.70    3.80
   9  -4   0    2.90    2.80
  -9  -4   0    2.00    4.10
   9   4   0   -1.10    3.90
   9   4   0    4.10    3.50
   9   4   0   -2.30    4.00
  -9   4   0    1.20    3.60
  -9   4   0    5.70    2.70
  -9   4   0   -1.50    5.40
   9   4   0    2.40    3.10
  -9   4   0    2.30    2.40
 -10  -4   0   29.50    9.10
  10  -4   0   41.90    4.60
 -10  -4   0   39.10    4.80
 -10  -4   0   50.09    5.20
  10  -4   0   51.09    6.20
  10  -4   0   40.20    4.40
 -10  -4   0   58.49    8.40
 -10   4   0   43.40    4.80
 -10   4   0   41.50    4.10
  10   4   0   36.50    4.70
  10   4   0   53.79    7.10
 -10   4   0   37.90    6.10
 -10   4   0   41.50    5.60
  10   4   0   42.30    5.40
  11  -4   0    2.60    4.70
 -11  -4   0    7.90    4.30
  11  -4   0    2.60    3.90
 -11  -4   0   -0.70    6.00
  11   4   0    4.70    4.50
  11   4   0    1.00    5.60
 -11   4   0    1.40    5.20
 -11   4   0    9.20    4.20
 -11   4   0   -2.20    3.70
 -12  -4   0    4.00    5.10
  12  -4   0    7.30    5.20
  12  -4   0   13.90    5.40
 -12  -4   0    6.00    7.20
  12   4   0   11.90    6.10
 -12   4   0    6.70    5.50
  12   4   0   17.50    7.40
 -12   4   0    9.60    6.50
 -12   4   0   11.40    4.90
   0  -5   0   -1.60    1.40
   0  -5   0    0.20    1.30
   0  -5   0    1.10    1.70
   0  -5   0   -0.10    1.10
   0  -5   0   -1.70    1.50
   0   5   0   -0.70    0.80
   0   5   0   -0.20    1.00
   0   5   0   -0.90    1.80
   0   5   0   -0.20    1.00
   1  -5   0  318.17    7.50
  -1  -5   0  309.17    7.30
   1  -5   0  304.27    8.10
  -1  -5   0  299.17    7.90
  -1  -5   0  312.87    7.10
  -1  -5   0  309.67    8.30
   1  -5   0  311.97    7.40
  -1  -5   0  311.87    6.20
   1   5   0  317.57    7.70
  -1   5   0  305.57    6.40
  -1   5   0  316.97    7.30
   1   5   0  313.27    6.90
   1   5   0  307.77    7.20
  -1   5   0  301.17    6.50
  -1   5   0  311.97    8.40
   1   5   0  318.37    6.40
   1   5   0  311.97    8.20
  -1   5   0  318.47    7.20
   2  -5   0  315.37    7.20
  -2  -5   0  304.67    8.30
  -2  -5   0  310.57    7.40
  -2  -5   0  322.07    6.50
   2  -5   0  313.97    7.20
   2  -5   0  312.47    8.10
  -2  -5   0  317.67    6.90
  -2  -5   0  318.47    8.50
   2  -5   0  314.17    7.70
  -2   5   0  306.37    6.80
   2   5   0  316.57    6.60
  -2   5   0  314.17    7.50
   2   5   0  319.07    8.20
   2   5   0  314.97    8.30
  -2   5   0  304.97    7.10
  -2   5   0  313.27    8.60
   2   5   0  315.17    7.40
  -2   5   0  314.47    6.80
   2   5   0  310.57    6.80
   3  -5   0   12.80    2.10
  -3  -5   0   12.70    1.50
  -3  -5   0   16.00    1.90
  -3  -5   0   11.70    1.80
  -3  -5   0   14.60    2.20
   3  -5   0   14.40    1.70
   3  -5   0   13.90    1.90
  -3  -5   0   13.50    2.40
   3  -5   0   15.20    2.20
  -3   5   0   15.50    2.60
  -3   5   0   11.00    1.70
   3   5   0   12.00    2.10
  -3   5   0   14.90    1.80
   3   5   0   15.40    1.90
   3   5   0   13.20    2.40
   3   5   0   14.10    1.70
   3   5   0   22.00    3.00
  -3   5   0   12.90    1.60
  -3   5   0   12.30    1.70
  -4  -5   0    2.50    1.70
   4  -5   0    2.70    1.20
   4  -5   0    3.40    1.50
  -4  -5   0    2.70    2.10
   4  -5   0    3.00    1.60
  -4  -5   0    2.60    1.10
  -4  -5   0    3.90    1.70
   4  -5   0    3.40    1.50
   4  -5   0    1.40    1.50
  -4  -5   0    2.50    1.30
   4   5   0    2.00    1.60
   4   5   0    0.90    2.00
   4   5   0    4.30    2.00
   4   5   0   -0.20    2.00
  -4   5   0    3.00    1.30
  -4   5   0    6.50    2.50
   4   5   0    0.00    1.00
  -4   5   0    5.90    2.70
  -4   5   0    3.10    1.60
   5  -5   0   14.60    3.30
  -5  -5   0   13.50    3.00
   5  -5   0   13.10    2.40
   5  -5   0   11.10    2.30
  -5  -5   0   11.60    2.30
  -5  -5   0   12.10    2.00
  -5  -5   0   15.40    2.60
   5  -5   0   14.30    2.40
   5   5   0    9.20    2.60
  -5   5   0    9.10    2.70
   5   5   0   10.70    2.20
  -5   5   0    7.90    1.70
   5   5   0   10.50    2.30
  -5   5   0   13.20    2.10
   5   5   0   11.90    1.40
   6  -5   0  337.07    8.70
   6  -5   0  325.27    8.80
   6  -5   0  337.57    9.20
   6  -5   0  333.67    9.60
  -6  -5   0  331.47   10.60
  -6  -5   0  318.87    8.60
  -6  -5   0  332.37    8.90
  -6  -5   0  321.97    9.80
   6   5   0  325.07    8.60
  -6   5   0  329.27    8.70
  -6   5   0  338.27    8.80
  -6   5   0  336.07    8.80
   6   5   0  330.57    9.80
  -6   5   0  325.87   10.20
   6   5   0  326.87   10.20
   6   5   0  334.37    8.90
   7  -5   0   78.59    5.40
   7  -5   0   94.79    5.20
  -7  -5   0   84.69    4.90
  -7  -5   0   83.29    5.30
  -7  -5   0   87.69    7.30
   7  -5   0   96.09    5.60
  -7  -5   0  102.69    6.40
  -7   5   0   91.89    5.40
  -7   5   0   95.39    6.80
   7   5   0   81.79    5.30
  -7   5   0   86.79    5.20
   7   5   0   95.79    7.00
   7   5   0   83.09    5.40
   7   5   0   78.79    6.10
  -7   5   0   97.29    5.00
  -8  -5   0  323.57    9.80
   8  -5   0  337.27    9.50
   8  -5   0  328.67   10.00
  -8  -5   0  338.47   11.20
  -8  -5   0  333.67    9.50
  -8  -5   0  339.07   12.00
  -8   5   0  325.17   11.60
   8   5   0  289.27   17.20
   8   5   0  348.77    9.90
  -8   5   0  342.97    9.40
   8   5   0  341.97   11.00
   8   5   0  318.27    9.60
  -8   5   0  330.87    9.70
  -8   5   0  328.37    9.80
  -9  -5   0   -1.90    5.20
  -9  -5   0    3.40    3.10
   9  -5   0   -1.20    2.90
  -9  -5   0   12.20    4.30
   9  -5   0    0.50    3.00
   9  -5   0    3.10    3.20
  -9  -5   0    2.10    3.10
  -9   5   0    4.00    3.90
   9   5   0    1.20    4.10
  -9   5   0    0.30    3.30
   9   5   0    6.50    4.30
  -9   5   0    2.90    3.00
   9   5   0    3.10    3.60
   9   5   0    2.40    3.30
  -9   5   0    8.50    3.00
 -10  -5   0    2.30    3.70
 -10  -5   0    6.30    3.90
 -10  -5   0    1.90    5.40
  10  -5   0    1.80    3.60
  10  -5   0    2.10    3.90
 -10   5   0    6.90    3.60
  10   5   0   11.20    5.10
  10   5   0    9.70    3.90
 -10   5   0    7.30    3.60
 -10   5   0    3.50    4.60
  10   5   0    4.90    5.50
 -11  -5   0  -10.20    6.50
  11  -5   0    0.80    4.30
 -11  -5   0   -0.30    4.50
  11  -5   0   -5.60    4.40
  11   5   0   -0.30    4.70
 -11   5   0    0.30    5.40
 -11   5   0    4.30    4.60
 -11   5   0   -3.70    4.00
  11   5   0   -2.80    6.40
  12  -5   0   20.80    6.00
 -12  -5   0   11.50    6.20
  12  -5   0    5.60    5.90
 -12  -5   0  -11.50    7.90
 -12   5   0   10.90    7.10
  12   5   0   10.30    6.50
 -12   5   0   10.40    5.80
 -12   5   0    9.70    6.60
   0  -6   0    3.10    1.60
   0  -6   0    4.60    2.00
   0  -6   0    5.90    1.90
   0  -6   0    5.90    2.40
   0  -6   0    6.80    2.30
   0   6   0    5.40    1.40
   0   6   0    6.30    2.30
   0   6   0    6.00    1.20
   0   6   0    5.40    1.60
  -1  -6   0    5.30    2.00
  -1  -6   0    7.40    1.90
  -1  -6   0    5.30    1.00
   1  -6   0    5.70    1.50
  -1  -6   0    6.40    1.60
   1  -6   0    6.80    1.60
  -1  -6   0    5.60    2.20
   1  -6   0    2.90    2.10
   1  -6   0    4.60    1.50
   1  -6   0    4.80    1.80
  -1   6   0    5.10    1.30
   1   6   0    5.10    1.50
   1   6   0    6.10    1.30
  -1   6   0    4.40    1.40
  -1   6   0    4.70    1.20
  -1   6   0    7.00    2.40
   1   6   0   10.00    2.60
  -1   6   0    6.60    1.40
   1   6   0    4.60    2.00
   1   6   0    5.70    2.10
   2  -6   0  143.49    5.00
  -2  -6   0  138.49    5.90
   2  -6   0  139.09    5.50
   2  -6   0  137.59    5.10
  -2  -6   0  139.69    4.60
  -2  -6   0  138.29    5.80
   2  -6   0  132.89    4.60
  -2  -6   0  137.19    3.80
   2  -6   0  138.69    4.90
  -2  -6   0  136.99    4.90
   2   6   0  143.49    5.40
  -2   6   0  133.79    6.20
   2   6   0  137.09    4.40
  -2   6   0  134.99    4.20
  -2   6   0  144.49    4.50
   2   6   0  146.29    5.00
  -2   6   0  131.19    4.80
   2   6   0  128.49    5.70
   2   6   0  138.49    4.10
  -2   6   0  131.19    4.60
   3  -6   0   43.20    3.60
  -3  -6   0   40.60    4.50
   3  -6   0   33.60    4.00
  -3  -6   0   44.50    2.60
  -3  -6   0   41.80    3.50
   3  -6   0   41.00    3.30
  -3  -6   0   38.70    2.90
  -3  -6   0   40.50    3.90
   3   6   0   40.20    5.20
   3   6   0   41.40    2.70
   3   6   0   40.60    4.30
  -3   6   0   38.10    3.10
   3   6   0   41.40    2.90
  -3   6   0   43.80    3.20
  -3   6   0   35.80    2.60
   3   6   0   43.30    3.90
  -3   6   0   37.40    4.60
  -3   6   0   39.70    3.40
  -4  -6   0  122.79    4.10
   4  -6   0  111.69    5.00
  -4  -6   0  113.49    5.50
   4  -6   0  115.09    5.30
  -4  -6   0  117.49    6.40
   4  -6   0  111.09    4.80
   4  -6   0  118.69    4.20
  -4  -6   0  112.89    3.80
  -4  -6   0  115.19    5.10
   4   6   0  109.69    4.90
  -4   6   0  119.49    4.80
   4   6   0  121.99    5.90
   4   6   0  110.79    4.40
  -4   6   0  118.19    4.70
   4   6   0  117.79    3.70
   4   6   0  116.59    6.00
  -4   6   0  123.29    6.50
  -4   6   0  114.59    4.80
  -5  -6   0    9.40    2.50
  -5  -6   0   10.40    2.40
   5  -6   0   12.20    2.40
  -5  -6   0   11.40    2.00
   5  -6   0    8.90    2.20
  -5  -6   0    3.50    2.70
   5  -6   0   12.30    2.60
  -5  -6   0   10.10    1.50
   5  -6   0    7.40    2.20
   5   6   0   12.30    2.50
   5   6   0    8.90    1.30
   5   6   0   10.60    3.00
  -5   6   0   10.90    2.30
  -5   6   0   11.10    3.20
  -5   6   0   12.60    2.30
  -5   6   0    8.90    1.80
   5   6   0    7.40    2.30
   5   6   0    9.60    2.50
   6  -6   0   92.39    5.70
  -6  -6   0   88.29    5.80
   6  -6   0   89.89    4.90
  -6  -6   0   83.59    6.90
  -6  -6   0   83.39    4.50
  -6  -6   0   88.59    5.30
   6  -6   0   86.09    5.20
   6  -6   0   94.29    5.80
   6   6   0   84.19    5.30
  -6   6   0   96.09    5.40
   6   6   0   95.19    6.70
  -6   6   0   98.29    6.90
  -6   6   0   94.29    5.10
  -6   6   0   84.59    5.10
   6   6   0   81.99    6.00
   6   6   0   88.79    5.20
   7  -6   0   60.09    5.10
   7  -6   0   56.69    5.40
   7  -6   0   54.09    5.90
  -7  -6   0   52.79    5.10
   7  -6   0   61.69    5.00
  -7  -6   0   55.79    7.30
  -7  -6   0   70.59    6.10
  -7  -6   0   46.40    4.50
   7   6   0   59.19    5.00
  -7   6   0   49.10    6.40
  -7   6   0   50.69    5.20
   7   6   0   38.50    5.10
  -7   6   0   50.79    4.60
   7   6   0   54.79    6.40
  -7   6   0   47.80    5.20
   7   6   0   53.09    6.20
  -8  -6   0   80.49    7.20
   8  -6   0   65.69    5.90
  -8  -6   0   67.39    7.90
  -8  -6   0   56.79    5.30
   8  -6   0   55.29    7.90
  -8  -6   0   55.39    6.00
   8  -6   0   55.09    5.80
  -8   6   0   56.89    6.90
   8   6   0   62.19    7.40
  -8   6   0   67.79    6.10
   8   6   0   59.09    7.70
  -8   6   0   53.19    5.30
   8   6   0   50.39    6.20
   8   6   0   61.49    5.70
  -8   6   0   66.19    6.50
  -9  -6   0   11.60    4.60
   9  -6   0   -1.60    3.50
   9  -6   0    5.40    3.80
  -9  -6   0    4.40    3.30
  -9  -6   0    2.80    3.40
  -9  -6   0    0.70    4.60
   9  -6   0   -4.60    3.00
  -9   6   0    6.50    3.80
   9   6   0    6.10    4.70
   9   6   0    4.70    5.00
  -9   6   0    0.80    3.40
  -9   6   0    3.20    3.20
   9   6   0   -5.30    4.10
   9   6   0    0.60    3.50
  -9   6   0   -0.10    4.40
 -10  -6   0   -8.60    5.70
  10  -6   0   -0.70    3.90
 -10  -6   0    1.10    4.20
 -10  -6   0    6.10    4.60
  10  -6   0    2.30    4.10
  10   6   0    6.60    5.70
 -10   6   0   -7.10    5.00
 -10   6   0    4.70    4.20
  10   6   0    4.60    4.10
 -10   6   0    1.10    4.30
  10   6   0   -1.90    7.90
 -11  -6   0   -2.30    7.20
  11  -6   0    4.20    5.00
  11  -6   0    3.40    4.90
 -11  -6   0    7.80    5.50
  11   6   0    9.90    5.80
 -11   6   0   11.90    5.10
 -11   6   0   -7.10    6.10
  11   6   0    2.70    7.20
   0  -7   0   -0.10    1.80
   0  -7   0    2.30    2.20
   0  -7   0   -0.70    2.50
   0  -7   0   -0.50    1.40
   0  -7   0    1.50    1.70
   0   7   0    0.00    2.60
   0   7   0    0.00    1.70
   0   7   0   -0.60    1.30
   0   7   0   -1.10    1.50
  -1  -7   0  143.89    6.60
   1  -7   0  142.09    5.50
   1  -7   0  141.69    6.30
   1  -7   0  144.19    6.00
  -1  -7   0  143.09    5.10
  -1  -7   0  146.49    6.80
  -1  -7   0  139.89    5.30
   1  -7   0  148.39    5.70
  -1  -7   0  142.29    5.50
   1   7   0  132.49    8.40
   1   7   0  135.19    4.30
  -1   7   0  140.69    4.20
  -1   7   0  140.39    6.80
  -1   7   0  131.39    6.10
  -1   7   0  138.89    5.10
  -1   7   0  138.49    4.50
   1   7   0  151.78    5.20
   1   7   0  144.69    6.60
  -2  -7   0   42.90    3.70
   2  -7   0   42.70    4.30
  -2  -7   0   41.10    2.50
   2  -7   0   41.70    3.70
   2  -7   0   39.90    4.10
  -2  -7   0   36.70    4.70
   2  -7   0   38.90    4.10
  -2  -7   0   39.30    4.90
  -2  -7   0   46.20    3.60
   2  -7   0   41.00    3.90
  -2   7   0   39.10    2.80
   2   7   0   47.10    3.80
   2   7   0   30.30    4.60
   2   7   0   37.50    3.20
   2   7   0   44.40    3.00
  -2   7   0   47.40    5.40
  -2   7   0   34.00    3.30
  -2   7   0   45.00    3.10
  -2   7   0   42.40    3.40
   3  -7   0  198.18    6.60
  -3  -7   0  197.98    6.70
  -3  -7   0  186.38    5.70
  -3  -7   0  190.78    8.00
  -3  -7   0  195.38    5.20
   3  -7   0  197.98    6.90
   3  -7   0  198.98    6.40
   3  -7   0  194.38    6.20
   3  -7   0  179.68    6.80
  -3  -7   0  186.88    7.40
  -3   7   0  194.78    8.30
   3   7   0  190.68    5.60
  -3   7   0  198.68    6.50
  -3   7   0  194.28    5.50
  -3   7   0  203.28    6.20
   3   7   0  189.98    7.80
   3   7   0  199.78    7.30
   3   7   0  203.88    6.70
  -3   7   0  191.48    6.30
   3   7   0  193.98    5.60
  -4  -7   0   23.40    3.20
   4  -7   0   15.40    2.50
  -4  -7   0   17.40    3.30
   4  -7   0   25.00    2.80
   4  -7   0   22.50    2.50
  -4  -7   0   21.20    3.20
  -4  -7   0   17.30    2.20
   4  -7   0   16.90    2.60
  -4   7   0   22.00    3.90
  -4   7   0   24.00    2.50
   4   7   0   21.30    2.80
  -4   7   0   22.50    2.70
  -4   7   0   20.00    2.80
   4   7   0   21.20    2.60
   4   7   0   19.60    2.80
   4   7   0   19.60    3.10
   4   7   0   19.30    3.40
  -5  -7   0  103.89    5.40
  -5  -7   0  104.19    7.20
  -5  -7   0  116.89    6.00
   5  -7   0  108.19    5.90
   5  -7   0  112.09    5.40
   5  -7   0  112.49    5.90
  -5  -7   0  117.39    6.10
   5  -7   0  122.99    4.50
  -5  -7   0  111.99    4.10
  -5   7   0  117.99    5.50
   5   7   0  108.69    5.20
   5   7   0  121.19    7.00
  -5   7   0  113.79    5.60
   5   7   0  110.69    5.90
   5   7   0  112.79    3.80
  -5   7   0  113.89    7.60
  -5   7   0  109.19    5.00
   5   7   0  111.59    6.30
  -6  -7   0    8.00    2.30
   6  -7   0    9.90    3.20
   6  -7   0    9.20    2.90
   6  -7   0   11.00    2.70
  -6  -7   0    3.50    4.00
  -6  -7   0    8.40    2.90
  -6  -7   0   10.00    3.10
   6   7   0    9.10    1.40
   6   7   0   13.00    2.70
  -6   7   0    3.60    3.50
   6   7   0    6.40    3.40
  -6   7   0    4.20    2.20
   6   7   0    6.00    2.90
   6   7   0   10.50    2.90
  -6   7   0    2.70    2.60
  -6   7   0   14.30    3.00
  -7  -7   0   54.39    4.90
   7  -7   0   72.19    5.70
  -7  -7   0   76.69    6.40
  -7  -7   0   59.09    5.90
   7  -7   0   62.19    5.70
  -7  -7   0   57.19    7.60
   7  -7   0   54.59    5.80
   7  -7   0   64.19    6.70
   7   7   0   63.99    7.00
  -7   7   0   63.49    5.20
   7   7   0   63.09    6.90
  -7   7   0   64.59    5.90
  -7   7   0   54.49    5.90
  -7   7   0   60.89    7.10
   7   7   0   58.99    5.40
   7   7   0   60.39    6.10
   8  -7   0   26.10    4.00
   8  -7   0   36.10    5.10
   8  -7   0   31.90    4.40
  -8  -7   0   26.80    3.80
  -8  -7   0   30.80    5.50
  -8  -7   0   51.29    7.40
  -8  -7   0   37.70    4.60
   8  -7   0   30.90    4.10
  -8   7   0   30.00    4.20
   8   7   0   39.50    5.70
   8   7   0   24.10    4.60
   8   7   0   24.10    4.90
  -8   7   0   40.70    4.70
  -8   7   0   30.40    4.00
  -8   7   0   31.20    5.40
   8   7   0   29.30    4.30
  -9  -7   0    1.50    3.70
   9  -7   0    7.40    4.00
  -9  -7   0    3.30    3.70
   9  -7   0    4.10    3.80
  -9  -7   0    0.20    5.50
  -9   7   0    1.70    4.70
   9   7   0   10.10    5.30
  -9   7   0    3.60    4.00
   9   7   0    2.20    3.90
  -9   7   0    5.20    3.90
  10  -7   0    4.40    4.60
 -10  -7   0   -7.60    6.50
  10  -7   0    0.30    4.40
 -10  -7   0    7.00    4.60
  10   7   0    4.10    6.70
  10   7   0    3.10    4.90
 -10   7   0   -1.30    5.60
 -10   7   0    9.10    4.80
 -11  -7   0  -16.20    7.70
  11  -7   0   -1.90    5.60
 -11  -7   0    1.00    5.80
  11  -7   0    4.70    5.50
  11   7   0    0.30    8.00
 -11   7   0   -0.60    6.90
  11   7   0    7.70    6.40
 -11   7   0    4.40    6.10
   0  -8   0  182.08    6.20
   0  -8   0  181.28    6.70
   0  -8   0  191.78    7.70
   0  -8   0  187.88    8.00
   0  -8   0  190.68    6.90
   0   8   0  180.98    6.90
   0   8   0  174.58    8.00
   0   8   0  188.78    5.30
   0   8   0  183.88    6.50
   1  -8   0  107.49    5.50
  -1  -8   0  114.79    5.60
  -1  -8   0  104.09    5.10
   1  -8   0  114.89    6.30
   1  -8   0  103.59    5.40
  -1  -8   0  102.89    6.90
  -1  -8   0  109.09    5.40
  -1  -8   0  117.69    6.70
   1  -8   0  112.29    6.20
   1   8   0  109.79    4.30
  -1   8   0  112.89    4.40
  -1   8   0  109.19    4.10
   1   8   0   97.69    6.30
   1   8   0  114.19    5.90
  -1   8   0  107.39    5.10
  -1   8   0  114.89    7.10
   1   8   0  106.39    5.10
  -1   8   0  100.39    6.20
  -2  -8   0   50.59    4.60
   2  -8   0   61.59    5.00
   2  -8   0   59.39    5.20
  -2  -8   0   49.90    3.00
   2  -8   0   53.09    4.80
  -2  -8   0   50.49    4.30
  -2  -8   0   57.59    6.00
   2  -8   0   42.40    5.20
  -2  -8   0   53.49    5.60
   2  -8   0   61.09    4.80
  -2   8   0   55.69    4.80
  -2   8   0   56.69    4.20
   2   8   0   59.19    4.90
  -2   8   0   57.89    3.90
  -2   8   0   59.89    3.50
   2   8   0   59.19    5.10
   2   8   0   56.99    4.20
   2   8   0   54.09    5.80
  -2   8   0   58.79    6.10
   2   8   0   59.99    3.60
   3  -8   0   -3.60    2.00
  -3  -8   0   -3.40    2.50
   3  -8   0    0.80    2.40
   3  -8   0   -0.50    2.00
  -3  -8   0   -0.10    1.40
  -3  -8   0   -1.40    2.00
   3  -8   0   -0.30    2.00
  -3  -8   0    1.30    2.50
   3  -8   0    1.70    2.40
  -3  -8   0    0.40    2.90
   3   8   0    3.50    2.30
   3   8   0    2.00    2.00
  -3   8   0    0.10    1.70
  -3   8   0    0.40    3.30
  -3   8   0    1.20    2.10
   3   8   0    1.50    2.00
  -3   8   0   -0.80    1.60
  -3   8   0   -0.60    2.10
   3   8   0    1.50    2.60
  -4  -8   0    6.20    1.90
  -4  -8   0    2.60    2.10
   4  -8   0    5.00    2.40
  -4  -8   0    0.30    2.50
   4  -8   0    6.00    2.90
  -4  -8   0    7.50    2.90
  -4  -8   0    3.50    3.20
   4  -8   0    4.80    2.40
   4  -8   0    1.60    2.50
  -4   8   0    6.30    2.40
  -4   8   0    0.20    3.70
   4   8   0    7.60    2.00
   4   8   0    8.10    2.70
   4   8   0    2.10    2.30
   4   8   0    2.90    2.90
   4   8   0    1.80    3.00
  -4   8   0    5.30    2.60
  -4   8   0    8.10    1.90
  -4   8   0    6.00    2.30
  -5  -8   0   87.99    4.60
   5  -8   0   88.59    6.10
   5  -8   0   86.89    6.00
   5  -8   0   89.09    5.60
  -5  -8   0   92.79    5.70
  -5  -8   0   77.29    7.30
   5  -8   0   90.89    6.90
  -5  -8   0   94.69    4.30
  -5  -8   0   99.99    6.30
   5  -8   0   93.49    4.90
  -5   8   0   66.59    8.00
  -5   8   0   94.59    5.60
   5   8   0   85.79    4.00
   5   8   0   91.19    6.30
  -5   8   0   97.99    5.60
   5   8   0   89.69    6.80
   5   8   0   96.69    5.10
  -5   8   0   90.09    5.10
  -6  -8   0   88.39    7.60
   6  -8   0   92.39    6.20
   6  -8   0   90.79    5.90
  -6  -8   0   97.39    6.60
  -6  -8   0   85.39    4.90
   6  -8   0   70.89    6.60
  -6  -8   0  104.69    6.80
   6   8   0   91.59    7.10
   6   8   0   89.69    7.30
  -6   8   0   85.19    6.00
  -6   8   0   73.49    5.20
   6   8   0   85.79    6.90
   6   8   0   91.39    3.60
  -6   8   0   79.09    7.90
  -6   8   0   96.19    6.20
   6   8   0   91.29    5.60
  -7  -8   0   91.49    7.60
   7  -8   0   93.19    6.90
  -7  -8   0   76.69    8.30
   7  -8   0   78.39    6.50
   7  -8   0   65.69    7.60
  -7  -8   0   71.89    5.40
  -7   8   0   65.89    5.90
   7   8   0   79.09    7.90
  -7   8   0   76.19    6.90
  -7   8   0   79.09    8.40
   7   8   0   73.49    7.40
   7   8   0   74.89    8.10
   7   8   0   67.79    6.20
  -8  -8   0   66.49    9.60
   8  -8   0  105.79   10.50
  -8  -8   0   70.79    6.50
  -8  -8   0   76.19    7.20
   8  -8   0   85.39    7.20
   8   8   0   79.89    9.20
  -8   8   0   82.59    7.30
   8   8   0   65.99    8.40
  -8   8   0   84.49    9.10
  -8   8   0   87.09    8.10
   8   8   0   86.49    9.70
  -9  -8   0  123.29   12.40
  -9  -8   0  110.59    8.40
   9  -8   0  131.19    8.90
  -9  -8   0  132.49    9.40
  -9   8   0  152.68    9.70
   9   8   0  116.19    8.80
  -9   8   0  119.59   10.70
   9   8   0  114.09   11.50
 -10  -8   0    3.20    5.20
 -10  -8   0    0.50    7.20
  10  -8   0   10.50    5.40
 -10   8   0   15.70    5.60
  10   8   0    7.20    7.80
 -10   8   0    5.10    7.00
  10   8   0    6.10    5.60
   0  -9   0   -0.40    2.30
   0  -9   0   -1.00    3.00
   0  -9   0   -4.30    2.40
   0  -9   0    2.80    2.70
   0  -9   0   -0.50    2.90
   0   9   0   -3.20    3.00
   0   9   0   -1.40    2.50
   0   9   0   -2.00    2.40
   0   9   0   -0.30    1.80
   0   9   0   -0.50    3.20
   1  -9   0    4.30    2.50
  -1  -9   0    5.10    3.20
   1  -9   0    3.90    3.70
  -1  -9   0    2.60    2.30
   1  -9   0    4.40    2.80
  -1  -9   0    2.40    3.00
  -1  -9   0    3.60    2.40
   1  -9   0   -1.10    2.80
   1  -9   0    4.20    2.50
  -1  -9   0    4.10    3.30
  -1   9   0    2.80    2.50
  -1   9   0    5.10    2.50
  -1   9   0    1.90    1.90
   1   9   0    3.90    2.40
   1   9   0   -1.70    2.60
  -1   9   0    2.40    2.20
   1   9   0    0.20    3.10
   1   9   0    4.00    2.00
  -1   9   0    0.50    3.40
   2  -9   0    1.50    2.70
  -2  -9   0    1.20    2.70
   2  -9   0   -0.40    2.40
   2  -9   0    0.10    2.60
  -2  -9   0    2.50    3.20
   2  -9   0    0.40    2.90
  -2  -9   0   -0.10    2.20
   2  -9   0    0.70    2.30
  -2  -9   0   -0.80    3.20
  -2  -9   0    1.30    3.80
  -2   9   0   -1.00    3.20
   2   9   0    0.30    2.00
  -2   9   0    3.10    1.90
   2   9   0   -4.50    2.90
  -2   9   0    0.80    2.20
  -2   9   0   -0.70    2.20
   2   9   0   -0.70    2.80
   2   9   0    1.20    2.30
  -2   9   0   -1.70    2.20
   3  -9   0   43.40    5.50
  -3  -9   0   40.50    4.40
  -3  -9   0   37.50    5.50
   3  -9   0   37.80    4.80
   3  -9   0   38.00    4.50
  -3  -9   0   43.00    5.50
  -3  -9   0   40.60    3.30
  -3  -9   0   31.60    7.40
   3  -9   0   46.30    5.40
   3   9   0   24.40    7.60
   3   9   0   50.09    5.70
   3   9   0   47.20    4.20
   3   9   0   37.10    5.20
  -3   9   0   48.40    3.90
   3   9   0   46.20    4.40
  -3   9   0   47.10    4.50
  -3   9   0   30.70    4.10
  -3   9   0   44.60    4.20
   4  -9   0    9.20    2.60
  -4  -9   0    7.00    2.60
   4  -9   0    9.00    3.40
  -4  -9   0    4.00    3.20
   4  -9   0    4.50    3.00
   4  -9   0    6.70    2.80
  -4  -9   0    4.00    2.80
  -4  -9   0   12.40    5.90
   4  -9   0    8.70    3.10
  -4   9   0    3.70    3.50
   4   9   0    6.40    2.60
   4   9   0    2.20    3.30
  -4   9   0    7.00    2.80
  -4   9   0    8.10    2.70
  -4   9   0    7.80    2.30
   4   9   0    7.60    3.20
  -4   9   0   10.80    2.70
   4   9   0    6.50    3.30
   4   9   0    5.60    2.40
  -5  -9   0    2.10    3.30
  -5  -9   0   -6.40    2.90
   5  -9   0   -2.30    3.30
   5  -9   0    5.70    3.20
  -5  -9   0    0.20    2.30
   5  -9   0    4.30    2.80
  -5  -9   0   -1.80    3.40
  -5  -9   0    4.80    2.40
   5  -9   0    1.50    2.70
   5  -9   0    3.70    2.90
  -5   9   0    6.20    3.10
  -5   9   0    2.10    2.80
  -5   9   0    2.50    3.20
   5   9   0    3.00    2.80
   5   9   0    2.00    3.60
   5   9   0   -0.90    3.70
   5   9   0    3.00    3.90
  -5   9   0    3.00    4.10
   6  -9   0   26.70    4.30
   6  -9   0   29.30    4.80
   6  -9   0   29.80    4.20
  -6  -9   0   23.00    4.30
   6  -9   0   29.10    3.90
  -6  -9   0   39.00    3.70
  -6  -9   0   18.00    4.80
  -6  -9   0   32.30    4.00
  -6  -9   0   31.20    5.00
   6   9   0   28.00    5.00
   6   9   0   32.10    4.00
   6   9   0   27.50    3.60
   6   9   0   26.10    4.80
  -6   9   0   25.20    5.10
   6   9   0   36.30    5.30
  -6   9   0   30.60    4.30
  -6   9   0   32.90    4.80
  -6   9   0   17.50    3.10
  -7  -9   0   -4.00    4.50
  -7  -9   0    3.50    3.10
   7  -9   0    7.70    4.40
  -7  -9   0    0.70    3.80
   7  -9   0    5.40    4.40
   7  -9   0    7.40    3.40
   7   9   0   11.40    5.20
  -7   9   0    6.00    4.30
  -7   9   0   -3.40    5.00
  -7   9   0    5.10    3.80
   7   9   0    3.10    4.80
   7   9   0    6.00    3.90
   8  -9   0   50.99    5.60
  -8  -9   0   52.99    7.20
  -8  -9   0   63.49    8.40
  -8  -9   0   54.89    5.20
   8   9   0   56.49    5.70
  -8   9   0   53.99    8.00
  -8   9   0   61.59    6.00
   8   9   0   74.99   10.20
   9  -9   0    9.60    4.90
  -9  -9   0  -12.80    6.60
  -9  -9   0    0.40    5.40
  -9  -9   0    3.30    4.80
   9   9   0   -0.70    5.10
  -9   9   0   -0.50    7.10
  -9   9   0   -6.10    5.10
   9   9   0   10.30    7.20
   0 -10   0    0.60    3.50
   0 -10   0   -1.10    3.00
   0 -10   0   -1.10    2.60
   0 -10   0    1.30    4.10
   0 -10   0    5.40    3.40
   0  10   0    1.80    2.20
   0  10   0   -0.20    2.80
   0  10   0    6.10    3.50
   0  10   0    4.40    3.20
   0  10   0    1.90    2.50
   1 -10   0  223.28    8.40
  -1 -10   0  211.18    8.10
   1 -10   0  207.28    9.10
  -1 -10   0  224.28   10.80
   1 -10   0  231.28    9.10
   1 -10   0  204.98    9.40
   1 -10   0  222.48    9.60
  -1 -10   0  222.38   10.10
  -1 -10   0  215.28    8.80
  -1 -10   0  222.08    8.10
  -1  10   0  195.18    9.80
  -1  10   0  225.18    8.30
   1  10   0  225.68    9.20
  -1  10   0  230.58    8.60
  -1  10   0  214.58    9.70
   1  10   0  216.48    6.70
   1  10   0  230.48    8.20
   1  10   0  240.58    9.80
  -1  10   0  219.98    6.70
   2 -10   0   34.80    4.40
  -2 -10   0   30.20    4.70
   2 -10   0   33.80    3.90
   2 -10   0   35.70    4.10
   2 -10   0   36.30    4.60
  -2 -10   0   39.40    5.30
  -2 -10   0   29.40    4.90
  -2 -10   0   37.20    4.30
   2 -10   0   33.40    4.00
   2  10   0   37.70    4.10
  -2  10   0   33.50    4.10
  -2  10   0   37.70    4.00
  -2  10   0   30.30    4.70
  -2  10   0   35.90    3.60
   2  10   0   40.90    6.10
   2  10   0   42.80    5.30
  -2  10   0   44.00    5.10
   2  10   0   31.50    4.40
   3 -10   0  229.18    8.70
  -3 -10   0  228.48    7.90
   3 -10   0  227.38    9.30
   3 -10   0  220.18    9.10
  -3 -10   0  210.98    9.70
   3 -10   0  197.78    8.40
  -3 -10   0  215.78    8.70
  -3 -10   0  214.68   10.70
   3 -10   0  236.98    8.70
   3  10   0  230.08    7.20
  -3  10   0  218.18    7.80
  -3  10   0  237.28    7.80
   3  10   0  213.38    9.80
  -3  10   0  223.78   10.30
   3  10   0  229.38   10.40
  -3  10   0  221.18    7.00
   3  10   0  218.68    7.60
  -3  10   0  218.48    7.80
  -4 -10   0   20.90    3.50
   4 -10   0   15.00    3.90
  -4 -10   0   24.40    4.30
   4 -10   0   18.50    3.30
  -4 -10   0   23.10    2.90
  -4 -10   0   11.70    4.00
   4 -10   0   20.60    3.80
  -4 -10   0   18.30    4.60
   4 -10   0   29.70    4.10
   4 -10   0   23.30    4.40
  -4  10   0   22.50    3.10
   4  10   0   29.00    5.20
  -4  10   0   19.70    3.60
   4  10   0   17.20    3.80
   4  10   0   19.30    3.40
  -4  10   0   20.80    3.70
   4  10   0   21.70    3.30
  -4  10   0   28.90    5.10
   4  10   0   18.90    4.70
  -5 -10   0   65.29    8.40
   5 -10   0   91.49    6.60
   5 -10   0   87.69    6.90
   5 -10   0   82.49    7.60
  -5 -10   0   85.39    7.90
  -5 -10   0   77.89    5.20
   5 -10   0   87.89    7.10
  -5 -10   0   88.89    5.80
  -5  10   0   97.89    7.20
   5  10   0   81.89    6.70
  -5  10   0   70.69    8.60
   5  10   0   94.69    6.10
   5  10   0  101.09    8.60
   5  10   0  101.09    8.40
  -5  10   0   73.99    5.60
   6 -10   0    1.60    4.40
   6 -10   0    9.40    2.80
  -6 -10   0    4.10    4.40
   6 -10   0    4.40    4.60
   6 -10   0    0.30    3.10
  -6 -10   0    1.50    2.90
  -6 -10   0   -8.60    4.20
  -6 -10   0    3.80    3.20
   6  10   0    6.30    5.10
  -6  10   0    0.50    3.80
   6  10   0   -0.60    3.60
  -6  10   0   -9.00    4.00
  -6  10   0   -3.30    5.10
   6  10   0    1.40    4.80
  -7 -10   0  109.79   10.00
   7 -10   0  105.09    8.00
  -7 -10   0  102.69   10.60
  -7 -10   0  116.29    7.30
   7 -10   0  102.19    9.10
  -7  10   0  111.59    9.80
  -7  10   0  103.49   11.10
  -7  10   0  107.69    8.70
   7  10   0   98.99    8.50
   7  10   0  120.99   10.80
  -8 -10   0   -6.10    4.60
  -8 -10   0    1.20    5.50
   8 -10   0    1.60    4.50
   8  10   0   -1.90    6.20
   8  10   0    0.00    5.00
  -8  10   0   -5.10    6.50
  -8  10   0    1.80    5.30
   0 -11   0    3.60    4.00
   0 -11   0   -6.90    4.20
   0 -11   0   -1.40    3.10
   0 -11   0    1.50    3.50
   0 -11   0    1.90    4.30
   0  11   0    1.50    3.80
   0  11   0   -1.60    3.50
   0  11   0    0.80    3.00
   0  11   0    2.60    3.60
   0  11   0   -2.10    2.60
   1 -11   0   15.10    4.10
  -1 -11   0   15.30    4.30
   1 -11   0   12.20    4.80
  -1 -11   0   13.70    4.80
   1 -11   0   12.50    3.40
   1 -11   0   14.00    4.90
   1 -11   0   11.50    4.10
  -1 -11   0    2.70    5.40
  -1 -11   0   22.90    3.90
  -1 -11   0   12.20    4.20
  -1  11   0   19.30    3.00
  -1  11   0   14.60    3.40
  -1  11   0   11.70    3.70
  -1  11   0   13.50    3.90
  -1  11   0   15.40    4.30
   1  11   0   14.80    3.90
   1  11   0   14.10    3.00
   1  11   0   15.40    4.50
   1  11   0   24.10    4.60
   1  11   0   11.40    3.20
   2 -11   0   -3.90    3.30
   2 -11   0   -1.10    4.00
  -2 -11   0    4.40    4.10
  -2 -11   0   -1.40    3.20
   2 -11   0    1.10    3.10
  -2 -11   0    3.50    3.90
  -2 -11   0    1.50    4.40
   2 -11   0   -3.50    4.00
   2  11   0   -1.90    4.20
   2  11   0    1.30    2.80
  -2  11   0   -0.30    3.50
  -2  11   0   -0.30    4.00
  -2  11   0    4.00    3.40
  -2  11   0    4.70    3.40
  -2  11   0    1.50    2.70
   2  11   0    1.00    3.50
   3 -11   0   20.40    3.90
   3 -11   0   20.40    4.70
  -3 -11   0   21.70    4.90
   3 -11   0   23.80    4.50
  -3 -11   0   11.20    5.10
  -3 -11   0   18.70    4.00
  -3 -11   0   19.60    4.70
   3 -11   0   21.90    5.20
  -3  11   0   23.50    5.00
   3  11   0   14.70    3.40
  -3  11   0   17.00    3.10
  -3  11   0   20.20    4.00
   3  11   0   13.70    4.70
   3  11   0   14.80    3.70
  -3  11   0   19.80    3.80
   4 -11   0    1.70    3.90
   4 -11   0    5.00    4.30
  -4 -11   0   -2.00    3.40
  -4 -11   0    0.70    4.20
  -4 -11   0    2.10    2.80
   4 -11   0    3.30    4.30
  -4 -11   0   -4.80    4.50
   4 -11   0    4.40    3.10
  -4  11   0    3.50    3.10
   4  11   0    7.40    4.50
  -4  11   0    5.90    3.40
  -4  11   0    6.90    4.10
  -4  11   0    6.10    4.80
   4  11   0   -1.10    3.30
   4  11   0    0.20    3.50
   5 -11   0   29.60    4.70
   5 -11   0   24.80    4.00
  -5 -11   0   29.00    4.20
  -5 -11   0   16.50    5.50
   5 -11   0   23.80    5.20
  -5 -11   0   26.60    5.80
  -5 -11   0   19.40    3.60
   5 -11   0   16.00    5.10
  -5  11   0   23.70    3.80
   5  11   0   31.40    5.80
  -5  11   0   27.40    5.00
   5  11   0   28.10    4.30
   5  11   0   23.20    3.90
  -5  11   0   23.50    5.80
   6 -11   0   30.20    5.90
  -6 -11   0   40.80    6.40
  -6 -11   0   35.30    4.30
   6 -11   0   27.20    4.30
   6 -11   0   34.10    4.90
  -6 -11   0   32.80    4.40
  -6 -11   0   31.20    6.30
  -6  11   0   37.60    4.60
  -6  11   0   25.60    5.90
   6  11   0   32.90    5.00
   6  11   0   48.10    7.00
  -6  11   0   28.50    6.90
   7 -11   0   34.80    5.10
  -7 -11   0   32.40    6.90
  -7 -11   0   18.50    6.90
  -7 -11   0   33.10    6.20
  -7  11   0   22.30    7.60
  -7  11   0   31.90    6.60
   7  11   0   28.90    5.60
   7  11   0   31.60    7.10
   0 -12   0   19.00    5.80
   0 -12   0   25.90    5.70
   0 -12   0   29.10    4.80
   0 -12   0   16.50    5.60
   0  12   0   31.10    5.30
   0  12   0   27.70    5.30
   0  12   0   27.60    4.20
   0  12   0   25.80    3.80
   1 -12   0    6.00    4.50
  -1 -12   0   11.60    5.30
   1 -12   0   16.50    5.40
  -1 -12   0   14.30    4.90
  -1 -12   0    8.70    4.10
   1 -12   0   11.30    4.10
  -1 -12   0   19.20    6.00
   1 -12   0   14.20    5.30
  -1  12   0   15.20    4.80
  -1  12   0   14.80    4.20
   1  12   0   16.00    4.10
  -1  12   0   14.50    3.50
  -1  12   0   13.40    4.60
   1  12   0    8.50    4.60
   1  12   0   12.70    3.50
   1  12   0   19.70    5.40
  -2 -12   0   28.60    5.80
   2 -12   0   25.80    4.60
   2 -12   0   33.50    6.20
   2 -12   0   28.20    5.90
  -2 -12   0   29.60    6.70
  -2 -12   0   21.90    4.90
  -2 -12   0   23.50    4.70
   2 -12   0   37.60    5.90
   2  12   0   27.90    3.90
   2  12   0   40.90    5.80
   2  12   0   30.70    5.00
  -2  12   0   31.20    5.90
  -2  12   0   19.10    4.90
  -2  12   0   37.30    4.90
  -2  12   0   33.20    4.10
  -3 -12   0   64.29    7.80
   3 -12   0   74.89    9.70
   3 -12   0   52.09    5.70
  -3 -12   0   51.29    6.50
   3 -12   0   61.49    6.80
  -3 -12   0   44.00    6.60
  -3 -12   0   48.60    7.10
   3 -12   0   63.89    6.90
   3  12   0   53.29    6.40
  -3  12   0   49.40    6.30
   3  12   0   54.79    5.70
  -3  12   0   58.79    5.60
  -3  12   0   67.59    9.30
  -3  12   0   53.79    7.90
   4 -12   0    5.50    5.50
   4 -12   0   20.20    6.50
  -4 -12   0    4.70    6.10
   4 -12   0   14.90    4.20
  -4 -12   0   11.00    5.90
  -4 -12   0   16.40    5.80
   4  12   0   10.80    5.80
  -4  12   0   17.90    6.00
   4  12   0   15.80    5.00
  -4  12   0   13.60    4.50
  -4  12   0    9.80    4.80
   4  12   0   16.30    4.30
  -4  12   0   15.00    5.30
  -5 -12   0   36.60    7.20
   5 -12   0   24.40    4.80
  -5 -12   0   27.20    7.00
  -5 -12   0   31.70    5.20
   5 -12   0   20.90    5.80
   5  12   0   35.10    5.10
   5  12   0   40.30    7.10
  -5  12   0   40.90    7.90
  -5  12   0   30.60    5.00
  -5  12   0   24.40    6.40
  -6 -12   0   33.10    7.80
  -6 -12   0   22.90    7.30
   6 -12   0   16.00    5.10
   6  12   0   29.70    6.80
  -6  12   0   23.70    7.50
  -6  12   0   29.60    5.20
   6  12   0   36.00    8.10
   0 -13   0   -9.60    4.70
   0 -13   0    3.10    6.50
   0 -13   0    2.60    6.30
   0 -13   0   -2.00    6.00
   0  13   0   18.40    6.10
   0  13   0   -4.50    3.90
   1 -13   0   24.60    6.60
   1 -13   0   53.59    8.00
   1 -13   0   41.00    7.60
   1 -13   0   50.29    6.20
  -1 -13   0   45.00    7.20
  -1 -13   0   42.50    8.00
  -1 -13   0   35.90    5.90
  -1 -13   0   34.00    6.90
  -1  13   0   42.30    4.90
   1  13   0   40.80    4.80
   1  13   0   43.10    6.30
  -1  13   0   34.80    6.20
  -2 -13   0   24.50    7.60
  -2 -13   0   31.90    6.20
   2 -13   0   27.40    5.60
  -2 -13   0   17.50    8.30
  -2 -13   0   23.70    6.60
   2 -13   0   28.00    7.40
   2 -13   0   30.50    7.50
  -2  13   0   27.90    4.80
   2  13   0   24.30    6.90
   2  13   0   24.70    4.90
  -2  13   0   15.60    6.10
  -2  13   0   21.40    6.40
  -3 -13   0   -4.00    7.80
  -3 -13   0    6.90    7.30
  -3 -13   0   -1.00    5.60
   3 -13   0    8.10    4.90
   3 -13   0   11.20    7.20
  -3  13   0    8.50    5.60
  -3  13   0   11.20    7.60
  -3  13   0    8.60    6.60
   3  13   0    3.10    7.50
   3  13   0    6.10    4.70
  -4 -13   0   13.40    6.20
  -4 -13   0   27.40    8.30
   4 -13   0   -7.90   11.40
   4 -13   0   10.00    5.50
  -4 -13   0   23.80    8.00
  -4  13   0   23.40    8.20
  -4  13   0   12.00    5.00
   4  13   0   11.10    7.60
 -13   0   1    4.10    6.00
  13   0  -1    7.70    5.20
 -13   0   1   10.40    6.40
  12   0  -1   -1.80    2.70
 -12   0   1    3.90    4.60
 -12   0   1   -3.50    4.80
  12   0  -1    5.40    3.90
 -12   0   1   -1.80    4.50
  12   0  -1    1.80    5.30
 -11   0   1    5.00    3.90
  11   0  -1    8.80    3.70
  11   0  -1    7.90    3.30
 -11   0   1    9.20    4.90
 -11   0   1    4.30    4.10
  11   0  -1    2.90    2.40
 -11   0   1    4.10    2.00
 -11   0   1    1.50    3.50
 -10   0   1    0.40    3.30
 -10   0   1    2.10    3.20
  10   0  -1    5.40    4.90
 -10   0   1   -0.80    2.70
  10   0  -1   -0.60    2.70
  10   0  -1   -0.30    2.10
 -10   0   1   -2.50    3.70
 -10   0   1   -4.00    2.60
 -10   0   1   -1.30    1.60
  10   0  -1    0.80    3.10
   9   0  -1    3.90    3.40
  -9   0   1   -0.70    2.50
   9   0  -1   -1.10    1.80
  -9   0   1   -2.00    3.00
  -9   0   1    0.00    2.60
   9   0  -1    0.50    2.20
  -9   0   1    0.00    2.40
   9   0  -1    1.20    2.60
  -9   0   1    1.90    2.60
  -9   0   1   -0.90    1.40
   8   0  -1    0.50    2.10
  -8   0   1   -2.90    1.90
  -8   0   1   -0.80    2.40
  -8   0   1   -2.70    2.40
   8   0  -1    3.00    1.60
  -8   0   1   -0.40    2.30
   8   0  -1   -1.10    1.90
  -8   0   1   -1.10    1.10
   8   0  -1    1.40    2.10
  -7   0   1 1252.47   22.80
  -7   0   1 1277.97   23.30
   7   0  -1 1234.18   22.90
   7   0  -1 1269.07   22.50
   7   0  -1 1255.57   23.40
  -7   0   1 1272.47   21.40
  -7   0   1 1255.97   23.10
   7   0  -1 1257.07   21.70
  -7   0   1 1083.59   27.50
  -6   0   1    0.30    1.30
  -6   0   1   -0.60    2.80
   6   0  -1    1.60    1.10
   6   0  -1    2.20    1.30
  -6   0   1   -0.30    1.40
  -6   0   1   -0.20    0.90
   6   0  -1    0.20    1.40
   6   0  -1    1.20    1.30
  -6   0   1   -1.30    1.60
  -5   0   1 5053.19   82.19
  -5   0   1 5118.09   80.89
   5   0  -1 4931.61   82.09
   5   0  -1 4938.71   81.89
  -5   0   1 4951.00   82.89
   5   0  -1 4929.41   81.69
   5   0  -1 4965.00   80.99
  -5   0   1 4990.80   81.89
  -5   0   1 4968.60   81.99
  -4   0   1    0.00    1.00
  -4   0   1    0.20    1.00
  -4   0   1    1.20    1.00
   4   0  -1   -0.40    0.70
   4   0  -1    1.00    1.00
   4   0  -1    0.60    1.10
   4   0  -1   -0.10    0.80
  -4   0   1   -0.20    1.20
  -4   0   1    0.40    0.60
   3   0  -1   42.40    1.90
   3   0  -1   46.10    2.10
  -3   0   1   41.70    2.40
   3   0  -1   42.20    2.30
  -3   0   1   44.00    2.50
  -3   0   1   42.20    2.10
  -3   0   1   43.30    1.50
  -3   0   1   39.50    2.30
  -2   0   1    0.50    0.70
  -2   0   1    0.80    0.70
  -2   0   1    0.40    0.40
   2   0  -1    0.90    0.70
   2   0  -1    0.00    0.40
  -2   0   1   -0.20    0.70
  -2   0   1   -1.00    0.80
   2   0  -1    0.40    0.70
   2   0  -1   -0.10    0.60
  -2   0  -1    1.70    1.00
  -2   0  -1   -0.10    0.60
  -2   0  -1   -0.80    0.70
   2   0   1    0.80    0.50
   2   0   1    0.30    0.50
   2   0   1   -0.60    0.60
   2   0   1   -0.90    0.80
  -2   0  -1    0.50    0.50
  -2   0  -1    0.50    0.60
  -3   0  -1 5641.84   95.59
  -3   0  -1 5998.20   95.59
   3   0   1 5977.40   95.89
   3   0   1 5997.00   95.59
  -3   0  -1 5812.42   96.29
  -3   0  -1 5975.20   96.39
  -3   0  -1 5947.60   95.99
   3   0   1 5755.12   95.69
  -4   0  -1    0.70    1.10
   4   0   1    0.10    0.80
   4   0   1    0.70    0.70
   4   0   1    1.00    0.80
  -4   0  -1   -0.20    0.60
  -4   0  -1   -1.50    1.10
  -4   0  -1    0.50    1.00
   4   0   1   -0.50    1.00
  -4   0  -1    0.10    0.90
   5   0   1  972.90   17.10
  -5   0  -1  970.40   17.40
  -5   0  -1  961.70   18.70
  -5   0  -1  974.90   17.80
   5   0   1  958.20   16.60
  -5   0  -1  948.71   17.50
  -5   0  -1  972.10   16.50
   5   0   1  946.31   17.30
   5   0   1  949.21   17.80
   6   0   1    2.00    1.60
   6   0   1    1.90    1.30
  -6   0  -1    1.80    1.30
  -6   0  -1    1.40    0.90
  -6   0  -1    1.50    1.40
  -6   0  -1    1.20    1.60
   6   0   1   -0.50    1.10
   6   0   1    1.30    1.10
  -6   0  -1    0.50    1.40
   7   0   1  248.38    5.90
   7   0   1  255.17    7.50
   7   0   1  265.37    6.70
  -7   0  -1  249.28    7.20
  -7   0  -1  255.27    7.00
   7   0   1  255.47    6.50
  -7   0  -1  252.57    8.30
  -7   0  -1  254.37    5.60
  -7   0  -1  267.97    7.30
  -8   0  -1   -3.10    2.50
   8   0   1    1.50    1.80
  -8   0  -1   -0.90    2.20
  -8   0  -1    1.70    1.30
   8   0   1   -1.10    2.30
   8   0   1   -0.60    1.80
  -8   0  -1    1.10    1.80
   8   0   1    1.10    1.60
  -8   0  -1   -1.20    2.30
   9   0   1  173.58    6.00
  -9   0  -1  168.38    6.60
  -9   0  -1  178.28    4.70
   9   0   1  162.88    9.70
  -9   0  -1  174.38    7.90
  -9   0  -1  171.78    8.50
   9   0   1  167.68    5.00
  -9   0  -1  170.98    6.90
   9   0   1  165.58    6.20
  -9   0  -1  174.08    6.40
  10   0   1    4.70    3.10
 -10   0  -1    0.50    3.30
 -10   0  -1    2.40    3.10
  10   0   1   -0.10    2.00
  10   0   1    0.90    2.40
 -10   0  -1   -0.20    2.70
 -10   0  -1    6.30    4.20
 -10   0  -1   -2.30    2.40
  10   0   1    0.90    2.80
 -10   0  -1   -2.10    1.60
 -11   0  -1   16.70    4.10
 -11   0  -1   17.30    4.80
 -11   0  -1   17.70    2.10
  11   0   1   11.40    3.70
 -11   0  -1   15.10    4.10
  11   0   1   19.00    2.60
 -12   0  -1   -3.20    4.10
 -12   0  -1   -0.10    5.10
  12   0   1    3.10    4.30
 -12   0  -1    1.20    4.40
 -13  -1   1    4.80    6.50
  13  -1  -1   -0.60    5.70
 -13  -1   1   -3.00    5.60
 -13   1   1    0.90    6.20
  13   1  -1    3.90    5.60
 -13   1   1    0.80    6.30
  12  -1  -1   12.00    4.00
 -12  -1   1   19.90    5.60
 -12  -1   1   12.00    5.10
 -12  -1   1    9.80    4.60
  12  -1  -1   10.90    3.70
  12   1  -1   26.40    5.20
 -12   1   1   20.10    5.10
  12   1  -1   17.10    4.90
 -12   1   1   15.10    5.50
  11  -1  -1    7.10    3.00
 -11  -1   1    8.00    4.30
 -11  -1   1   12.30    5.00
  11  -1  -1   11.60    2.80
  11  -1  -1    8.60    3.30
 -11  -1   1    3.30    3.90
 -11  -1   1    0.40    3.70
 -11   1   1    7.80    2.70
 -11   1   1   13.60    4.40
 -11   1   1    6.60    3.80
  11   1  -1    9.10    3.80
 -11   1   1   11.60    3.30
 -11   1   1    5.20    5.20
  11   1  -1    5.30    3.70
  10  -1  -1    2.00    2.90
 -10  -1   1    3.30    3.00
  10  -1  -1    4.30    2.30
 -10  -1   1    3.60    3.90
  10  -1  -1    3.40    3.30
  10  -1  -1    2.90    2.50
 -10  -1   1    0.90    2.50
 -10  -1   1    2.40    3.60
 -10   1   1    2.50    3.00
  10   1  -1    5.40    3.20
 -10   1   1    3.00    2.90
 -10   1   1   -0.50    3.40
  10   1  -1    1.00    3.10
 -10   1   1    1.00    3.90
  10   1  -1    5.90    3.70
 -10   1   1    9.60    2.80
   9  -1  -1   -2.40    2.40
  -9  -1   1   -1.40    3.00
  -9  -1   1   -3.00    2.80
   9  -1  -1    0.70    2.10
   9  -1  -1    3.20    1.90
  -9  -1   1    0.40    1.10
  -9  -1   1   -0.30    2.40
   9  -1  -1   -4.90    4.20
  -9  -1   1    1.20    1.90
   9   1  -1   -0.60    3.00
   9   1  -1    2.10    2.60
  -9   1   1   -0.30    2.50
  -9   1   1   -1.00    2.80
  -9   1   1   -1.70    2.30
  -9   1   1   -2.60    1.60
   9   1  -1   -2.90    2.40
  -9   1   1   -0.40    2.40
   9   1  -1    1.10    1.50
  -9   1   1   -1.10    3.10
   8  -1  -1    1.40    1.70
   8  -1  -1    2.20    2.20
  -8  -1   1    2.10    1.00
  -8  -1   1    0.60    1.80
  -8  -1   1    2.10    2.70
   8  -1  -1   -0.90    2.10
  -8  -1   1    1.30    2.70
   8  -1  -1    3.00    2.00
  -8  -1   1    1.50    2.30
  -8   1   1    2.40    2.20
  -8   1   1    3.20    2.30
   8   1  -1    0.30    1.40
   8   1  -1    3.00    2.10
   8   1  -1   -0.50    2.30
  -8   1   1    3.00    2.60
   8   1  -1    1.10    2.20
  -8   1   1    0.30    2.20
  -8   1   1    4.50    2.70
  -8   1   1    3.30    1.50
  -7  -1   1   30.20    3.50
  -7  -1   1   31.80    4.40
   7  -1  -1   31.80    3.80
  -7  -1   1   31.00    4.40
  -7  -1   1   31.90    1.70
  -7  -1   1   33.20    3.20
   7  -1  -1   34.90    2.80
   7  -1  -1   34.50    3.20
   7  -1  -1   29.30    3.00
   7   1  -1   29.80    3.30
  -7   1   1   30.40    3.70
  -7   1   1   28.10    3.40
  -7   1   1   29.50    3.40
   7   1  -1   33.60    2.30
  -7   1   1   31.10    4.10
  -7   1   1   31.60    2.60
   7   1  -1   35.30    3.70
  -7   1   1   31.20    4.20
   7   1  -1   29.50    3.00
   6  -1  -1    1.20    1.20
  -6  -1   1    1.10    1.50
  -6  -1   1    0.80    1.40
  -6  -1   1   -1.80    2.50
  -6  -1   1    0.20    0.70
   6  -1  -1    1.10    1.20
   6  -1  -1   -0.50    1.50
   6  -1  -1    2.20    1.20
  -6  -1   1   -1.80    1.80
  -6   1   1    0.30    1.00
   6   1  -1    0.70    0.90
   6   1  -1    1.10    1.50
  -6   1   1    1.00    1.30
  -6   1   1    0.00    1.40
  -6   1   1    0.50    1.50
   6   1  -1    1.30    1.30
  -6   1   1    1.80    1.50
   6   1  -1    0.80    1.60
   5  -1  -1   35.00    2.30
  -5  -1   1   39.00    1.50
  -5  -1   1   40.90    3.00
   5  -1  -1   36.90    2.80
  -5  -1   1   38.00    2.70
  -5  -1   1   41.30    3.40
   5  -1  -1   38.60    2.40
  -5  -1   1   39.30    2.70
   5  -1  -1   38.50    2.40
  -5   1   1   40.50    2.60
   5   1  -1   41.20    2.20
   5   1  -1   36.10    2.50
  -5   1   1   42.60    3.10
  -5   1   1   34.50    2.50
  -5   1   1   43.40    2.90
   5   1  -1   38.30    2.90
   5   1  -1   37.70    2.90
  -5   1   1   42.30    2.10
  -4  -1   1   92.29    3.80
  -4  -1   1   90.19    3.20
   4  -1  -1   92.59    2.90
   4  -1  -1   85.79    3.20
   4  -1  -1   89.59    2.70
  -4  -1   1   85.89    2.00
  -4  -1   1   86.29    3.10
   4  -1  -1   89.39    2.90
  -4  -1   1   83.89    3.40
   4   1  -1   84.59    2.90
   4   1  -1   84.69    3.70
  -4   1   1   86.09    2.70
   4   1  -1   86.69    2.20
   4   1  -1   86.79    3.20
  -4   1   1   78.39    3.30
  -4   1   1   88.49    3.20
   4   1  -1   83.39    3.30
  -4   1   1   85.29    3.10
  -4   1   1   86.39    3.40
   3  -1  -1   22.50    1.50
  -3  -1   1   16.30    1.70
  -3  -1   1   14.90    2.00
  -3  -1   1   18.20    0.80
  -3  -1   1   23.60    2.50
  -3  -1   1   16.60    1.90
   3  -1  -1   17.20    1.80
   3  -1  -1   17.40    1.50
   3  -1  -1   17.10    1.60
  -3   1   1   18.90    1.90
  -3   1   1   13.70    1.50
  -3   1   1   18.30    1.70
   3   1  -1   16.80    1.50
   3   1  -1   14.90    2.00
  -3   1   1   15.40    1.80
   3   1  -1   18.30    1.90
   3   1  -1   18.90    0.90
  -3   1   1   19.30    1.40
   3   1  -1   18.10    1.90
  -2  -1   1 7351.26  121.99
   2  -1  -1 7276.47  121.39
   2  -1  -1 7522.35  121.29
  -2  -1   1 7478.25  120.39
   2  -1  -1 7581.14  121.69
   2  -1  -1 7549.64  120.19
  -2  -1   1 7421.56  120.29
  -2   1   1 7458.15  121.29
  -2   1   1 7434.86  120.09
   2   1  -1 7249.17  119.69
   2   1  -1 7358.36  120.19
  -2   1   1 7547.65  122.09
   2   1  -1 7417.06  120.79
   2   1  -1 7369.96  120.69
  -2   1   1 7411.56  121.19
  -2   1   1 7391.26  120.59
   2   1  -1 7033.70  121.69
   1  -1  -1  317.67    6.30
  -1  -1   1  297.77    5.90
  -1  -1  -1 1033.50   16.90
   1  -1   1 1036.20   17.00
   1  -1   1 1009.70   17.50
  -1   1  -1 1033.00   17.40
   1   1   1 1019.70   17.80
   1   1   1 1031.70   17.10
  -1   1  -1 1020.40   17.30
   2  -1   1 9725.43  158.08
  -2  -1  -1 9693.13  158.68
   2  -1   1 9774.22  159.78
   2  -1   1 9764.42  158.38
   2  -1   1 9678.53  158.68
  -2  -1  -1 9732.93  159.48
  -2  -1  -1 9688.33  158.18
  -2  -1  -1 9743.92  158.28
  -2   1  -1 9999.00  158.38
   2   1   1 9503.25  159.68
   2   1   1 9805.62  158.78
  -2   1  -1 9308.97  158.08
  -2   1  -1 9493.45  159.18
   2   1   1 9766.52  157.88
   2   1   1 9611.84  157.88
  -2   1  -1 9960.40  158.58
   3  -1   1 1716.33   28.30
   3  -1   1 1683.33   28.30
  -3  -1  -1 1695.43   28.50
  -3  -1  -1 1675.53   29.20
   3  -1   1 1744.13   27.60
  -3  -1  -1 1662.73   28.40
   3  -1   1 1701.63   28.60
  -3  -1  -1 1703.63   28.80
  -3   1  -1 1686.03   28.60
  -3   1  -1 1684.33   29.10
  -3   1  -1 1707.33   28.20
   3   1   1 1656.33   29.20
   3   1   1 1711.43   28.70
  -3   1  -1 1699.73   28.30
   3   1   1 1661.83   28.50
   3   1   1 1673.23   28.30
  -4  -1  -1  406.36    8.30
  -4  -1  -1  389.66    8.00
   4  -1   1  403.96    7.20
   4  -1   1  405.96    7.90
   4  -1   1  398.76    8.00
  -4  -1  -1  412.46    8.60
   4  -1   1  395.86    8.40
  -4  -1  -1  387.86    9.00
  -4   1  -1  405.56    8.10
   4   1   1  390.76    8.20
  -4   1  -1  405.26    8.90
  -4   1  -1  404.66    8.40
   4   1   1  405.26    6.90
   4   1   1  386.16    9.10
  -4   1  -1  400.36    7.60
   4   1   1  412.86    8.40
  -4   1  -1  405.36    7.80
   4   1   1  394.66    8.00
  -5  -1  -1  435.86   10.20
  -5  -1  -1  440.26    7.60
  -5  -1  -1  440.56    9.20
   5  -1   1  445.06    8.80
   5  -1   1  434.86    8.20
  -5  -1  -1  448.86    9.30
   5  -1   1  439.86    9.50
  -5  -1  -1  452.95    9.70
   5  -1   1  448.86    9.00
   5   1   1  433.96    9.40
  -5   1  -1  434.96    8.40
   5   1   1  433.76    7.80
  -5   1  -1  432.56   10.00
  -5   1  -1  446.96    9.60
   5   1   1  438.26    9.00
  -5   1  -1  443.06    9.10
  -5   1  -1  442.16    8.60
   5   1   1  441.46    9.30
   6  -1   1  134.69    5.00
  -6  -1  -1  139.99    4.70
   6  -1   1  138.69    4.30
  -6  -1  -1  134.79    4.60
  -6  -1  -1  135.89    5.30
  -6  -1  -1  149.09    5.40
   6  -1   1  145.69    3.80
  -6  -1  -1  138.59    3.00
   6  -1   1  141.69    4.40
   6   1   1  139.79    4.40
  -6   1  -1  140.09    4.00
  -6   1  -1  140.29    5.50
  -6   1  -1  141.79    4.60
   6   1   1  146.69    5.10
  -6   1  -1  130.09    6.90
  -6   1  -1  134.79    4.20
  -6   1  -1  140.69    5.50
   6   1   1  144.69    4.80
  -7  -1  -1    6.00    2.40
   7  -1   1    2.80    1.50
  -7  -1  -1    3.30    1.60
   7  -1   1    0.90    2.00
  -7  -1  -1    1.50    0.80
  -7  -1  -1    0.70    1.80
   7  -1   1    0.80    1.60
  -7  -1  -1    2.20    2.20
   7  -1   1    3.50    1.30
   7   1   1    0.60    1.10
  -7   1  -1    3.00    1.80
   7   1   1    1.60    1.40
  -7   1  -1    2.20    2.10
  -7   1  -1    3.40    1.80
  -7   1  -1    3.00    1.30
  -7   1  -1    1.50    2.00
  -7   1  -1    3.50    2.40
   7   1   1   -0.60    1.90
   7   1   1    2.90    1.80
   8  -1   1    2.00    2.30
  -8  -1  -1   -1.00    2.50
  -8  -1  -1    0.30    2.70
  -8  -1  -1    0.50    1.90
   8  -1   1    2.80    1.40
  -8  -1  -1    1.10    2.10
   8  -1   1   -2.10    1.80
  -8  -1  -1    0.50    0.80
   8  -1   1    2.00    1.80
  -8   1  -1   -2.50    2.10
  -8   1  -1    2.30    2.10
  -8   1  -1    0.10    1.60
   8   1   1   -0.30    1.70
   8   1   1   -0.10    1.20
   8   1   1    2.20    2.10
  -8   1  -1    1.40    2.80
   8   1   1    1.70    2.30
  -8   1  -1   -1.00    2.00
  -8   1  -1    3.30    2.70
  -9  -1  -1  157.18    6.20
  -9  -1  -1  146.79    6.40
   9  -1   1  149.99    4.80
  -9  -1  -1  145.89    7.90
   9  -1   1  149.88    5.40
  -9  -1  -1  145.09    7.20
   9  -1   1  151.18    5.90
   9  -1   1  146.19    6.70
   9   1   1  155.58    6.30
   9   1   1  135.89    5.70
  -9   1  -1  153.38    7.70
  -9   1  -1  145.49    6.40
  -9   1  -1  151.48    4.90
  -9   1  -1  148.59    8.00
  -9   1  -1  145.69    6.50
  -9   1  -1  144.59    5.50
 -10  -1  -1    0.80    3.60
 -10  -1  -1   -5.50    3.90
  10  -1   1   -0.60    1.90
  10  -1   1    4.10    3.00
 -10  -1  -1    1.80    2.90
  10  -1   1   -0.50    2.80
 -10  -1  -1    1.70    2.80
  10  -1   1   -2.70    2.30
 -10   1  -1    0.60    2.00
 -10   1  -1   -2.60    3.30
 -10   1  -1    0.20    2.60
 -10   1  -1   -0.50    4.00
  10   1   1    2.50    3.20
 -10   1  -1   -0.60    2.70
  10   1   1   -3.90    2.80
 -10   1  -1    0.00    2.90
 -11  -1  -1   -1.00    3.50
 -11  -1  -1   -0.50    4.20
 -11  -1  -1    0.50    3.70
  11  -1   1   -0.10    2.30
  11  -1   1   -3.30    3.30
  11  -1   1    4.70    3.00
 -11   1  -1   -1.00    4.00
 -11   1  -1    7.10    3.00
  11   1   1    3.80    3.50
 -11   1  -1    2.10    3.70
  11   1   1   -3.50    3.60
 -12  -1  -1   31.20    5.70
  12  -1   1   28.90    3.90
  12  -1   1   21.30    4.80
 -12  -1  -1   24.50    5.00
 -12  -1  -1   27.50    5.70
  12   1   1   41.00    7.50
  12   1   1   28.30    5.40
 -12   1  -1   27.80    5.00
 -12   1  -1   27.10    6.10
 -12  -2   1    8.80    5.90
  12  -2  -1    6.60    4.40
 -12  -2   1    0.50    4.70
  12  -2  -1    6.80    4.20
 -12   2   1   17.30    5.20
 -12   2   1   -0.60    3.70
 -12   2   1   18.10    5.10
  12   2  -1    8.90    5.60
  12   2  -1    0.10    4.70
  11  -2  -1    0.90    3.00
 -11  -2   1    0.70    3.60
  11  -2  -1    0.30    3.30
 -11  -2   1   -5.00    4.60
 -11  -2   1    5.50    5.00
  11   2  -1    3.50    4.30
 -11   2   1   -0.30    4.10
 -11   2   1    5.10    5.50
 -11   2   1    2.70    3.00
 -11   2   1    3.30    3.80
  11   2  -1   -1.10    4.00
  10  -2  -1   48.60    5.10
 -10  -2   1   65.29    7.30
  10  -2  -1   53.69    5.30
 -10  -2   1   57.99    7.10
 -10  -2   1   54.59    5.90
 -10  -2   1   60.39    5.70
  10  -2  -1   46.00    4.70
 -10   2   1   50.99    5.90
 -10   2   1   59.19    6.10
 -10   2   1   53.49    6.50
  10   2  -1   43.70    4.40
 -10   2   1   59.49    4.50
  10   2  -1   57.39    6.00
  10   2  -1   51.79    6.40
 -10   2   1   51.09    5.30
  -9  -2   1   -1.40    3.30
   9  -2  -1   -3.10    2.20
   9  -2  -1    0.70    2.20
   9  -2  -1    2.80    2.60
  -9  -2   1   -2.90    2.90
  -9  -2   1    1.20    2.40
  -9  -2   1   -0.50    2.50
  -9   2   1    0.90    2.40
   9   2  -1    0.60    3.80
  -9   2   1   -1.20    1.90
   9   2  -1    1.80    2.70
  -9   2   1    3.70    2.90
   9   2  -1    1.30    2.50
  -9   2   1   -0.40    3.30
  -9   2   1    1.50    2.40
  -8  -2   1   55.99    5.40
  -8  -2   1   59.39    4.30
  -8  -2   1   54.19    6.10
   8  -2  -1   52.69    4.60
  -8  -2   1   63.39    4.70
   8  -2  -1   57.79    4.30
   8  -2  -1   55.79    4.40
   8  -2  -1   58.49    2.80
  -8   2   1   50.69    4.40
  -8   2   1   59.39    5.60
  -8   2   1   58.69    4.60
   8   2  -1   56.09    5.00
  -8   2   1   62.69    3.90
   8   2  -1   46.40    4.70
  -8   2   1   55.49    3.20
  -8   2   1   60.39    5.20
   8   2  -1   59.39    4.40
   7  -2  -1    3.20    2.00
   7  -2  -1    0.80    1.10
  -7  -2   1    1.60    2.10
   7  -2  -1    1.70    1.70
  -7  -2   1    5.00    2.30
  -7  -2   1    3.60    2.70
   7  -2  -1   -0.70    1.80
  -7  -2   1    1.70    1.60
  -7   2   1   -0.30    1.80
  -7   2   1    2.00    1.50
  -7   2   1    0.40    1.30
   7   2  -1    2.40    2.50
   7   2  -1   -1.80    2.00
  -7   2   1    1.90    2.20
   7   2  -1   -0.20    1.80
  -7   2   1    1.90    2.00
  -6  -2   1   18.60    2.10
  -6  -2   1   16.00    2.70
   6  -2  -1   20.10    2.70
  -6  -2   1   17.90    1.90
  -6  -2   1   18.40    2.60
   6  -2  -1   15.90    2.20
   6  -2  -1   16.90    2.00
   6  -2  -1   19.80    1.80
   6   2  -1   15.20    2.60
  -6   2   1   24.10    3.30
  -6   2   1   18.10    2.20
  -6   2   1   14.20    3.40
   6   2  -1   15.00    1.90
   6   2  -1   14.00    2.20
  -6   2   1   19.70    2.30
  -6   2   1   16.30    2.20
   6   2  -1   16.80    2.30
   5  -2  -1   91.89    3.90
   5  -2  -1   96.89    2.70
   5  -2  -1   96.79    3.60
  -5  -2   1   93.99    4.10
  -5  -2   1   95.29    3.80
  -5  -2   1  101.49    3.70
   5  -2  -1   93.59    3.50
  -5  -2   1  101.69    4.80
  -5   2   1  112.49    4.40
  -5   2   1   96.09    3.40
   5   2  -1   91.99    3.50
  -5   2   1   96.49    3.80
   5   2  -1   95.19    4.50
   5   2  -1   92.09    3.80
  -5   2   1  101.99    3.90
   5   2  -1   96.39    4.20
  -4  -2   1    1.70    1.00
  -4  -2   1    1.60    1.50
  -4  -2   1    0.00    1.00
   4  -2  -1   -0.30    0.70
   4  -2  -1    0.50    1.20
   4  -2  -1    2.10    0.80
  -4  -2   1    0.10    0.90
   4  -2  -1    0.00    1.00
  -4   2   1    1.40    1.10
  -4   2   1    0.30    0.80
   4   2  -1   -1.00    1.10
  -4   2   1    2.10    1.30
  -4   2   1    2.60    1.10
   4   2  -1    0.60    1.40
   4   2  -1    1.50    1.20
   4   2  -1   -0.20    0.90
  -3  -2   1   48.90    2.70
   3  -2  -1   50.49    1.70
   3  -2  -1   53.09    2.50
   3  -2  -1   56.79    2.30
  -3  -2   1   57.49    2.40
   3  -2  -1   57.39    2.50
   3  -2  -1   55.99    2.40
  -3  -2   1   56.39    2.30
  -3  -2   1   57.79    3.20
  -3   2   1   53.29    2.20
   3   2  -1   55.39    2.30
  -3   2   1   57.69    2.70
  -3   2   1   54.49    2.30
   3   2  -1   53.19    2.70
   3   2  -1   53.49    2.40
   3   2  -1   51.59    1.30
   3   2  -1   55.69    1.50
   3   2  -1   53.19    2.80
   2  -2  -1 5256.77   84.69
   2  -2  -1 5253.17   84.29
  -2  -2   1 5283.57   84.29
  -2  -2   1 5110.59   85.49
  -2  -2   1 5156.38   85.19
   2  -2  -1 5237.28   84.59
  -2  -2   1 5206.98   84.19
  -2  -2   1 5210.58   85.19
   2  -2  -1 5238.88   85.49
   2  -2  -1 5212.68   84.49
   2   2  -1 5105.09   84.89
   2   2  -1 5122.09   84.49
  -2   2   1 5098.89   85.19
  -2   2   1 5171.58   84.39
  -2   2   1 5307.07   85.29
   2   2  -1 5233.98   84.09
  -2   2   1 5273.27   84.89
   2   2  -1 5136.09   85.09
   2   2  -1 5161.38   84.59
  -1  -2   1 4228.98   69.99
   1  -2  -1 4260.17   69.49
  -1  -2   1 4307.47   69.59
   1  -2  -1 4254.87   69.69
   1  -2  -1 4267.47   69.59
  -1  -2   1 4205.18   69.69
   1   2  -1 4235.78   68.89
   1   2  -1 4258.37   69.59
  -1   2   1 4328.27   69.49
  -1   2   1 4275.77   69.59
   1   2  -1 4227.28   69.49
  -1   2   1 4236.08   69.19
  -1   2   1 4193.08   69.49
   1   2  -1 4285.07   70.09
   0  -2  -1  645.44   11.20
   0  -2   1  665.13   11.00
   0  -2  -1  639.64   11.10
   0  -2   1  638.74   11.30
   0  -2  -1  626.74   11.40
   0  -2   1  606.24   11.60
   0  -2   1  643.34   11.70
   0  -2  -1  635.24   11.70
   0   2  -1  647.54   11.80
   0   2  -1  638.44   11.30
   0   2   1  658.93   11.20
   0   2  -1  640.84   11.20
   0   2   1  644.34   10.70
   0   2   1  660.13   11.50
   0   2   1  658.53   11.70
   0   2  -1  653.43   11.40
  -1  -2  -1 1946.11   33.00
  -1  -2  -1 2001.50   33.80
  -1  -2  -1 1981.40   33.80
   1  -2   1 2007.10   33.20
  -1  -2  -1 2061.29   32.80
  -1  -2  -1 2023.50   33.30
   1  -2   1 2060.39   33.10
   1  -2   1 2019.40   33.70
  -1   2  -1 2044.30   33.50
  -1   2  -1 2067.79   33.00
  -1   2  -1 2010.60   33.80
  -1   2  -1 2040.80   33.20
   1   2   1 1980.20   33.20
   1   2   1 1981.80   33.80
   1   2   1 2052.09   32.90
   1   2   1 1992.40   32.80
  -1   2  -1 1974.60   33.10
   2  -2   1  268.87    6.10
   2  -2   1  270.77    5.90
  -2  -2  -1  267.97    4.80
   2  -2   1  267.17    5.50
  -2  -2  -1  271.07    6.20
  -2  -2  -1  273.37    5.40
  -2  -2  -1  266.37    6.30
   2  -2   1  269.47    5.70
  -2  -2  -1  275.27    5.60
  -2   2  -1  265.27    5.50
   2   2   1  273.07    6.10
   2   2   1  271.97    5.40
   2   2   1  270.57    5.50
   2   2   1  259.37    6.20
  -2   2  -1  278.87    5.80
   2   2   1  273.27    4.70
  -2   2  -1  276.37    5.70
  -2   2  -1  275.07    6.30
   3  -2   1  103.39    3.60
   3  -2   1   96.69    3.30
  -3  -2  -1  104.49    3.70
   3  -2   1   98.29    3.20
  -3  -2  -1  101.99    3.00
  -3  -2  -1   99.79    3.80
  -3  -2  -1   97.99    3.00
   3  -2   1  100.09    3.00
   3   2   1   98.99    3.00
   3   2   1  101.99    3.80
   3   2   1  101.99    3.40
   3   2   1   98.79    3.10
  -3   2  -1  102.79    3.10
  -3   2  -1  100.29    3.00
  -3   2  -1  100.29    3.70
  -3   2  -1  101.79    3.20
  -4  -2  -1  253.37    5.90
  -4  -2  -1  249.38    6.60
   4  -2   1  254.57    5.80
   4  -2   1  257.57    6.00
  -4  -2  -1  251.57    5.80
  -4  -2  -1  250.17    6.70
   4  -2   1  260.27    6.20
   4   2   1  249.38    6.00
   4   2   1  253.87    6.90
  -4   2  -1  253.97    6.70
   4   2   1  258.67    6.40
  -4   2  -1  259.57    5.90
  -4   2  -1  253.77    6.10
  -4   2  -1  257.77    5.80
   4   2   1  247.98    5.80
   5  -2   1   15.00    2.00
   5  -2   1   19.40    2.50
  -5  -2  -1   18.50    2.60
  -5  -2  -1   15.30    2.20
  -5  -2  -1   14.50    1.80
  -5  -2  -1   19.40    2.20
   5  -2   1   15.40    2.00
  -5   2  -1   18.40    2.20
   5   2   1   19.50    2.60
   5   2   1   14.50    2.00
  -5   2  -1   18.40    2.30
  -5   2  -1   20.90    2.80
   5   2   1   15.40    2.00
   5   2   1   16.80    2.40
  -5   2  -1   18.50    2.60
  -6  -2  -1  247.08    6.50
   6  -2   1  241.68    6.80
   6  -2   1  240.48    6.40
  -6  -2  -1  228.58    8.40
  -6  -2  -1  249.28    7.50
  -6  -2  -1  241.28    6.50
   6   2   1  234.98    6.70
  -6   2  -1  247.08    6.00
  -6   2  -1  236.28    7.10
   6   2   1  244.98    6.90
  -6   2  -1  246.08    6.50
   6   2   1  239.38    7.90
  -6   2  -1  250.37    7.50
  -7  -2  -1    6.30    2.00
   7  -2   1    9.10    2.30
  -7  -2  -1    8.60    2.40
   7  -2   1    4.80    1.80
  -7  -2  -1   11.30    2.80
   7  -2   1    7.80    1.80
  -7  -2  -1    6.90    2.10
  -7   2  -1    8.00    1.70
  -7   2  -1    7.80    2.00
   7   2   1    6.40    2.10
   7   2   1    4.50    1.70
   7   2   1    7.80    2.60
  -7   2  -1    8.40    2.60
  -7   2  -1    4.50    2.20
   8  -2   1   38.40    4.00
   8  -2   1   35.30    3.60
  -8  -2  -1   44.30    5.20
  -8  -2  -1   44.40    4.40
  -8  -2  -1   46.90    5.90
   8  -2   1   40.00    4.20
  -8  -2  -1   38.50    4.30
  -8   2  -1   45.30    4.10
   8   2   1   39.00    3.50
  -8   2  -1   36.70    4.20
   8   2   1   41.30    4.80
  -8   2  -1   35.30    4.50
  -8   2  -1   43.70    5.20
  -8   2  -1   39.20    5.40
   8   2   1   40.70    4.50
  -9  -2  -1   11.20    3.40
  -9  -2  -1   11.00    2.90
  -9  -2  -1    4.10    3.40
   9  -2   1    9.80    2.50
  -9  -2  -1    2.40    2.50
   9  -2   1    8.50    2.40
   9  -2   1   11.00    3.00
  -9   2  -1    6.60    2.60
   9   2   1   10.70    2.40
   9   2   1    4.70    2.80
  -9   2  -1    6.40    2.10
  -9   2  -1    3.70    3.40
  -9   2  -1    5.60    3.80
   9   2   1    5.40    4.90
  -9   2  -1    8.20    2.90
 -10  -2  -1   97.99    8.10
  10  -2   1  106.49    5.80
 -10  -2  -1   95.89    6.30
  10  -2   1   96.09    6.30
  10  -2   1   80.29    5.90
 -10  -2  -1   95.19    6.90
 -10  -2  -1   96.99    8.20
  10   2   1   90.09    5.70
 -10   2  -1   88.79    6.50
  10   2   1   95.99    7.10
 -10   2  -1   95.09    7.60
 -10   2  -1  102.89    6.50
 -10   2  -1   88.49    8.50
 -10   2  -1   85.89    5.90
  10   2   1   87.29    6.90
  11  -2   1    4.30    3.40
 -11  -2  -1    5.60    3.70
  11  -2   1   -3.70    3.20
 -11  -2  -1   -2.30    4.80
 -11   2  -1   -4.00    4.00
 -11   2  -1   -2.40    3.50
  11   2   1    0.80    4.10
  11   2   1   -0.80    4.20
 -11   2  -1   -3.90    2.80
 -12  -2  -1    0.40    5.80
  12  -2   1    6.00    4.30
  12  -2   1    0.60    3.90
 -12  -2  -1    3.20    4.70
  12   2   1   -0.90    4.90
 -12   2  -1    6.80    5.40
  12   2   1    7.00    5.20
 -12   2  -1    4.70    4.70
 -12  -3   1   11.80    5.10
  12  -3  -1    7.10    4.60
 -12  -3   1   -0.80    6.50
  12  -3  -1    3.10    4.40
  12   3  -1   10.10    5.30
 -12   3   1    2.30    4.40
 -12   3   1   11.60    5.10
 -12   3   1    6.60    5.70
  12   3  -1    3.40    6.40
  11  -3  -1   79.09    6.80
  11  -3  -1   82.79    6.90
 -11  -3   1   77.99    7.50
 -11  -3   1   70.39   10.10
 -11   3   1   70.99    6.40
  11   3  -1   77.69    9.10
 -11   3   1   66.49    8.40
  11   3  -1   69.29    7.50
 -11   3   1   79.69    7.60
 -11   3   1   93.29   13.40
 -10  -3   1   45.20    5.60
  10  -3  -1   54.09    6.40
  10  -3  -1   53.39    5.70
  10  -3  -1   49.00    5.60
 -10  -3   1   56.19    6.20
 -10  -3   1   63.29    7.80
 -10  -3   1   63.79    6.20
  10   3  -1   58.09    6.40
  10   3  -1   51.79    7.30
 -10   3   1   64.59    5.30
 -10   3   1   65.39    7.80
 -10   3   1   57.29    6.20
  10   3  -1   51.99    6.20
 -10   3   1   59.79    5.10
 -10   3   1   59.59    6.00
  -9  -3   1   -4.00    3.50
  -9  -3   1    1.00    3.30
   9  -3  -1   -2.20    2.40
   9  -3  -1    4.20    2.60
   9  -3  -1    2.10    2.50
  -9  -3   1    0.40    2.80
  -9  -3   1    4.00    2.60
  -9   3   1   -0.50    2.70
  -9   3   1   -2.70    2.20
  -9   3   1    2.00    2.30
  -9   3   1    0.60    3.10
  -9   3   1    4.40    3.70
   9   3  -1   -0.10    2.70
   9   3  -1    8.50    3.20
  -8  -3   1   19.40    2.90
   8  -3  -1   16.50    2.70
   8  -3  -1   15.70    3.00
   8  -3  -1   17.80    2.90
  -8  -3   1   25.00    3.80
  -8  -3   1   16.10    2.70
  -8  -3   1   11.70    3.70
  -8   3   1   16.40    2.60
   8   3  -1   19.60    3.90
   8   3  -1   16.80    2.80
   8   3  -1   20.10    3.20
  -8   3   1   19.30    2.70
  -8   3   1   20.30    3.70
  -8   3   1   17.80    2.90
   8   3  -1   16.40    3.30
  -7  -3   1  273.57    7.60
   7  -3  -1  274.17    7.50
   7  -3  -1  266.77    7.60
  -7  -3   1  272.27    8.80
  -7  -3   1  277.47    9.30
   7  -3  -1  260.77    7.80
  -7  -3   1  272.27    7.80
  -7   3   1  266.67    7.10
  -7   3   1  266.17    8.50
  -7   3   1  282.47    7.80
   7   3  -1  263.07    7.50
   7   3  -1  271.47    9.20
   7   3  -1  271.17    7.90
   7   3  -1  240.78   11.90
  -7   3   1  274.87    7.60
   6  -3  -1  396.16    9.40
  -6  -3   1  387.96   10.90
   6  -3  -1  385.56    9.20
  -6  -3   1  396.26    9.40
  -6  -3   1  399.16    9.40
  -6  -3   1  410.26   10.70
   6  -3  -1  389.86    9.30
  -6   3   1  398.06   10.10
  -6   3   1  391.86    9.60
  -6   3   1  404.06   11.40
  -6   3   1  396.16    9.30
   6   3  -1  389.96    9.50
   6   3  -1  405.06   10.50
   6   3  -1  392.76   10.00
   6   3  -1  406.06    9.40
   5  -3  -1 1430.16   25.00
   5  -3  -1 1404.96   25.10
   5  -3  -1 1369.96   25.90
  -5  -3   1 1428.46   25.00
   5  -3  -1 1381.56   25.10
  -5  -3   1 1312.57   27.30
  -5  -3   1 1401.46   25.20
  -5  -3   1 1422.76   26.40
  -5   3   1 1399.16   24.90
   5   3  -1 1392.06   25.00
  -5   3   1 1395.56   25.10
   5   3  -1 1401.26   26.20
   5   3  -1 1407.36   26.00
   5   3  -1 1419.16   25.20
  -5   3   1 1402.86   25.90
  -5   3   1 1525.15   27.20
  -4  -3   1    5.60    1.40
  -4  -3   1    7.50    1.90
   4  -3  -1    5.20    1.40
  -4  -3   1    5.40    1.20
  -4  -3   1    4.90    1.50
   4  -3  -1    5.60    1.20
   4  -3  -1    7.90    1.50
   4  -3  -1    6.30    1.50
   4   3  -1    5.90    1.20
   4   3  -1    5.50    1.50
   4   3  -1    4.40    0.70
  -4   3   1    7.10    1.30
  -4   3   1    7.40    1.30
  -4   3   1    6.70    1.50
   4   3  -1    3.40    1.50
  -4   3   1    6.90    1.70
   4   3  -1    5.60    0.80
   4   3  -1    6.10    1.80
   3  -3  -1   75.79    3.10
  -3  -3   1   75.99    2.60
  -3  -3   1   73.99    3.30
   3  -3  -1   75.29    2.90
   3  -3  -1   71.99    2.40
   3  -3  -1   73.29    2.70
   3  -3  -1   71.49    3.10
  -3  -3   1   83.89    3.90
  -3   3   1   73.49    3.50
   3   3  -1   73.79    2.80
   3   3  -1   76.59    2.80
  -3   3   1   79.79    3.00
  -3   3   1   69.29    2.60
  -3   3   1   77.89    2.90
   3   3  -1   75.89    2.10
   3   3  -1   73.09    3.50
   3   3  -1   80.29    3.60
  -2  -3   1   76.89    2.40
  -2  -3   1   76.19    3.50
   2  -3  -1   73.19    2.30
  -2  -3   1   71.29    3.30
   2  -3  -1   73.49    2.50
  -2  -3   1   70.29    2.70
  -2  -3   1   73.29    2.30
   2  -3  -1   72.89    2.90
   2  -3  -1   76.09    3.00
  -2   3   1   74.19    2.80
  -2   3   1   73.99    2.60
   2   3  -1   74.79    2.70
   2   3  -1   73.69    2.50
   2   3  -1   70.89    2.30
  -2   3   1   72.19    2.40
   2   3  -1   72.19    3.30
  -2   3   1   75.29    2.20
  -2   3   1   77.29    3.40
   2   3  -1   74.39    3.30
  -1  -3   1  200.58    4.10
   1  -3  -1  200.18    5.30
   1  -3  -1  201.58    4.50
  -1  -3   1  196.48    4.60
  -1  -3   1  198.08    5.40
   1  -3  -1  195.48    4.50
  -1  -3   1  194.78    4.50
   1  -3  -1  192.28    4.80
  -1  -3   1  196.58    5.30
  -1   3   1  198.68    5.50
  -1   3   1  201.08    4.70
  -1   3   1  198.58    4.10
   1   3  -1  201.48    5.20
   1   3  -1  201.48    4.40
   1   3  -1  196.28    4.20
  -1   3   1  198.98    4.40
  -1   3   1  199.18    4.50
   1   3  -1  192.98    4.50
   0  -3  -1 3128.39   50.99
   0  -3   1 3137.79   50.69
   0  -3   1 3168.18   51.59
   0  -3  -1 3144.79   51.89
   0  -3   1 3084.69   51.19
   0  -3   1 2952.70   51.79
   0  -3   1 3185.68   50.99
   0  -3   1 3097.39   51.79
   0  -3  -1 3104.49   51.49
   0  -3  -1 3060.89   51.09
   0   3  -1 3125.09   50.69
   0   3   1 3105.49   51.79
   0   3  -1 3028.00   51.09
   0   3   1 3133.39   51.39
   0   3  -1 3044.10   51.79
   0   3  -1 3166.68   51.39
   0   3  -1 3140.09   51.19
   0   3   1 3135.89   51.09
   1  -3   1  373.46    8.10
  -1  -3  -1  364.26    7.10
  -1  -3  -1  370.06    8.20
  -1  -3  -1  372.36    8.00
  -1  -3  -1  381.26    7.40
   1  -3   1  370.46    7.40
   1  -3   1  391.26    7.40
  -1  -3  -1  388.96    6.70
   1  -3   1  370.26    7.20
   1   3   1  364.86    8.10
   1   3   1  368.76    7.30
   1   3   1  377.06    7.90
  -1   3  -1  367.36    7.10
  -1   3  -1  371.46    8.30
   1   3   1  342.37    7.10
  -1   3  -1  374.16    7.60
  -1   3  -1  390.06    7.20
   1   3   1  369.66    7.00
  -2  -3  -1   24.90    2.60
   2  -3   1   28.80    1.90
  -2  -3  -1   28.90    1.80
  -2  -3  -1   33.90    1.60
   2  -3   1   29.40    2.30
   2  -3   1   32.80    2.50
  -2  -3  -1   31.20    1.90
   2  -3   1   31.10    2.30
   2  -3   1   29.70    1.70
  -2  -3  -1   30.30    2.50
  -2   3  -1   29.90    2.20
   2   3   1   29.10    2.50
   2   3   1   29.60    2.30
  -2   3  -1   31.40    1.40
   2   3   1   28.10    1.70
  -2   3  -1   29.60    1.80
   2   3   1   30.80    1.40
   2   3   1   29.60    1.70
  -2   3  -1   32.20    1.90
  -2   3  -1   34.60    2.70
   3  -3   1   30.70    2.40
  -3  -3  -1   29.90    1.90
   3  -3   1   28.00    2.20
  -3  -3  -1   30.30    1.20
  -3  -3  -1   27.90    2.10
   3  -3   1   30.40    1.80
  -3  -3  -1   30.10    2.70
  -3  -3  -1   33.30    2.80
   3  -3   1   34.20    2.50
   3   3   1   28.60    1.90
   3   3   1   29.30    2.00
  -3   3  -1   27.20    2.00
   3   3   1   34.30    2.60
   3   3   1   30.90    1.10
  -3   3  -1   31.80    2.00
  -3   3  -1   33.00    2.70
   3   3   1   28.20    2.70
  -3   3  -1   31.90    2.10
  -4  -3  -1  277.47    6.30
   4  -3   1  275.97    6.80
   4  -3   1  277.77    6.30
  -4  -3  -1  274.17    7.60
  -4  -3  -1  277.97    7.40
  -4  -3  -1  269.97    6.50
   4  -3   1  286.07    7.20
   4  -3   1  271.47    6.60
  -4   3  -1  277.97    7.40
   4   3   1  266.67    6.30
   4   3   1  276.17    7.10
   4   3   1  278.77    6.40
  -4   3  -1  270.47    6.40
  -4   3  -1  276.17    6.50
  -4   3  -1  279.97    6.60
  -5  -3  -1  440.46   10.50
  -5  -3  -1  438.46    9.50
   5  -3   1  429.26    9.60
   5  -3   1  439.76    9.70
  -5  -3  -1  447.56   10.70
  -5  -3  -1  438.26    9.30
   5  -3   1  439.86    9.20
   5   3   1  433.06    9.40
   5   3   1  440.16    9.30
  -5   3  -1  435.16    9.40
   5   3   1  435.96   10.70
  -5   3  -1  433.16    9.40
   5   3   1  430.46   10.10
  -5   3  -1  445.26    9.60
  -5   3  -1  432.76   10.40
  -6  -3  -1   16.80    2.20
  -6  -3  -1   12.70    1.90
   6  -3   1   14.20    1.90
   6  -3   1   19.30    2.50
   6  -3   1   16.00    2.40
  -6  -3  -1   17.10    2.40
  -6  -3  -1   13.80    2.80
   6   3   1   16.90    2.50
  -6   3  -1   16.50    2.20
  -6   3  -1   16.70    2.20
   6   3   1   17.50    2.40
   6   3   1   19.70    2.50
  -6   3  -1   16.90    2.90
   6   3   1   13.50    2.80
  -6   3  -1   19.70    3.60
  -7  -3  -1    4.80    2.80
  -7  -3  -1    0.50    2.10
   7  -3   1   -0.90    1.90
   7  -3   1   -1.90    2.00
   7  -3   1    0.00    1.60
  -7  -3  -1    0.80    1.70
  -7  -3  -1    2.80    2.30
  -7   3  -1    1.20    2.50
  -7   3  -1   -0.40    1.60
   7   3   1    1.00    1.80
  -7   3  -1    1.30    1.90
   7   3   1   -5.80    2.60
   7   3   1    2.70    3.80
  -7   3  -1   -0.10    1.80
   7   3   1   -1.70    2.10
  -8  -3  -1   37.90    4.70
  -8  -3  -1   40.30    5.40
   8  -3   1   26.40    2.90
  -8  -3  -1   29.20    4.10
   8  -3   1   30.30    3.30
  -8  -3  -1   33.50    3.60
   8  -3   1   29.60    3.30
   8   3   1   32.30    4.60
  -8   3  -1   28.70    3.80
  -8   3  -1   41.00    4.10
  -8   3  -1   32.60    4.20
   8   3   1   40.90    4.70
  -8   3  -1   34.70    4.40
   8   3   1   25.30    3.50
   8   3   1   38.80    3.90
   9  -3   1  361.96    9.80
  -9  -3  -1  370.26   12.00
  -9  -3  -1  376.66   10.50
   9  -3   1  365.86   10.70
  -9  -3  -1  371.26   12.00
   9  -3   1  370.56    9.90
  -9   3  -1  363.16    9.30
  -9   3  -1  337.37   13.90
  -9   3  -1  378.96   12.40
   9   3   1  370.76   10.00
   9   3   1  374.56   11.00
  -9   3  -1  379.36   10.40
  10  -3   1    1.30    2.90
  10  -3   1   10.80    3.50
 -10  -3  -1    2.50    4.40
 -10  -3  -1    9.80    3.20
 -10  -3  -1    4.90    3.50
 -10  -3  -1    8.20    4.60
  10  -3   1    1.10    3.00
  10   3   1    4.20    4.10
 -10   3  -1    6.80    3.30
 -10   3  -1    7.30    4.70
 -10   3  -1    3.30    3.80
  10   3   1    8.70    3.40
  10   3   1   -4.90    3.50
 -10   3  -1    3.00    2.90
 -10   3  -1    0.90    4.00
 -11  -3  -1   13.10    5.70
  11  -3   1    8.40    4.00
 -11  -3  -1    9.70    4.10
  11  -3   1   18.90    4.30
 -11   3  -1   11.40    4.30
 -11   3  -1   13.50    5.10
  11   3   1   11.50    4.50
 -11   3  -1   12.60    3.60
  11   3   1   23.40    5.30
 -12  -3  -1   24.60    5.40
  12  -3   1   17.80    4.70
  12  -3   1   22.90    5.10
 -12  -3  -1   23.60    7.00
 -12   3  -1   17.80    6.40
 -12   3  -1   34.40    5.50
  12   3   1   39.30    6.70
  12   3   1   45.60    6.30
 -12  -4   1    5.30    5.20
  12  -4  -1   11.00    5.30
 -12  -4   1   10.30    7.40
  12  -4  -1    8.90    4.90
 -12   4   1   17.80    5.50
 -12   4   1   21.10    6.90
  12   4  -1   12.20    7.60
 -12   4   1    8.90    5.00
  12   4  -1   14.00    5.90
 -11  -4   1    6.70    4.30
 -11  -4   1   -2.60    5.70
  11  -4  -1   10.30    4.20
  11   4  -1    1.70    4.50
  11   4  -1    7.70    5.70
 -11   4   1    3.00    5.20
 -11   4   1   10.30    4.00
 -11   4   1    0.20    4.00
  10  -4  -1    5.00    3.80
 -10  -4   1   -0.30    3.70
 -10  -4   1    6.00    4.50
  10  -4  -1   -3.30    3.10
  10  -4  -1    3.70    3.50
 -10  -4   1  -13.10    7.40
 -10  -4   1    4.10    3.50
  10   4  -1    1.30    4.30
  10   4  -1    5.00    3.50
 -10   4   1    3.10    3.10
 -10   4   1   -3.10    5.40
 -10   4   1    4.50    4.80
 -10   4   1   -4.20    3.30
 -10   4   1    3.10    4.10
  10   4  -1   -4.00    4.10
   9  -4  -1   17.30    3.40
   9  -4  -1   13.40    3.30
  -9  -4   1   15.50    3.40
  -9  -4   1    6.10    4.10
   9  -4  -1   15.80    3.30
  -9  -4   1   22.40    4.30
  -9  -4   1   14.10    3.10
   9   4  -1   15.80    4.00
   9   4  -1   20.80    3.60
  -9   4   1   16.70    3.00
  -9   4   1   14.40    3.50
   9   4  -1   14.60    4.70
   9   4  -1   20.20    4.20
  -9   4   1   18.90    3.50
  -8  -4   1   26.00    3.90
  -8  -4   1   24.20    3.50
   8  -4  -1   23.40    3.20
  -8  -4   1   16.90    4.10
   8  -4  -1   20.80    3.10
  -8  -4   1   19.70    3.00
   8  -4  -1   26.90    3.20
  -8   4   1   24.00    2.80
  -8   4   1   27.80    3.50
   8   4  -1   21.50    4.30
   8   4  -1   25.00    3.30
   8   4  -1   25.00    3.30
   8   4  -1   22.40    3.60
  -8   4   1   22.90    3.90
  -8   4   1   15.20    2.90
  -7  -4   1   31.00    4.10
  -7  -4   1   37.40    4.10
  -7  -4   1   22.90    2.80
  -7  -4   1   28.50    3.70
   7  -4  -1   24.10    3.00
   7  -4  -1   25.40    3.00
   7  -4  -1   24.10    3.00
   7   4  -1   28.70    3.80
  -7   4   1   25.70    3.00
   7   4  -1   27.10    3.10
  -7   4   1   29.60    3.40
   7   4  -1   23.10    3.20
   7   4  -1   22.70    3.20
  -7   4   1   35.60    5.00
  -7   4   1   32.60    3.90
   6  -4  -1    4.50    2.00
  -6  -4   1    4.10    2.10
  -6  -4   1    5.70    2.40
  -6  -4   1    5.00    2.70
   6  -4  -1    8.00    2.20
  -6  -4   1   -1.20    2.70
   6  -4  -1    2.70    2.10
   6  -4  -1    3.70    2.00
   6   4  -1    1.90    2.10
  -6   4   1    2.70    1.90
  -6   4   1    2.10    2.40
  -6   4   1    4.60    1.70
   6   4  -1    6.10    1.90
   6   4  -1    4.60    2.70
   6   4  -1    3.10    2.10
   5  -4  -1    1.10    1.60
   5  -4  -1    4.60    1.50
   5  -4  -1    5.20    1.90
  -5  -4   1    4.10    1.80
  -5  -4   1    6.20    1.80
  -5  -4   1    1.70    2.20
   5  -4  -1    4.60    1.70
  -5   4   1    4.80    1.60
  -5   4   1    5.70    1.70
  -5   4   1    6.10    2.20
  -5   4   1    3.50    1.40
   5   4  -1   -0.40    1.50
   5   4  -1    2.30    1.70
   5   4  -1    3.10    1.60
   5   4  -1    5.80    2.10
   4  -4  -1  676.43   11.80
  -4  -4   1  678.33   13.40
  -4  -4   1  672.43   14.30
  -4  -4   1  665.13   11.80
   4  -4  -1  682.83   13.90
   4  -4  -1  673.73   13.60
  -4  -4   1  672.23   14.70
  -4  -4   1  678.93   12.80
   4  -4  -1  664.43   13.10
   4  -4  -1  679.93   13.20
   4   4  -1  679.73   17.50
  -4   4   1  687.33   13.10
  -4   4   1  673.73   13.30
  -4   4   1  668.33   14.20
   4   4  -1  674.63   13.30
   4   4  -1  674.13   11.80
   4   4  -1  673.43   14.30
  -4   4   1  666.73   13.50
   4   4  -1  678.23   13.00
  -3  -4   1  170.08    4.10
   3  -4  -1  168.38    5.20
  -3  -4   1  177.08    4.40
  -3  -4   1  172.38    4.90
   3  -4  -1  166.88    4.70
   3  -4  -1  173.28    4.60
   3  -4  -1  175.78    4.10
  -3  -4   1  176.08    6.00
  -3  -4   1  169.38    5.50
   3   4  -1  174.48    4.90
   3   4  -1  171.08    5.60
   3   4  -1  169.88    5.60
   3   4  -1  173.78    4.00
   3   4  -1  172.48    4.60
  -3   4   1  171.68    5.70
  -3   4   1  172.28    5.00
  -3   4   1  172.78    4.50
   2  -4  -1   71.09    2.70
  -2  -4   1   71.29    3.60
  -2  -4   1   86.59    3.80
  -2  -4   1   68.99    2.70
  -2  -4   1   72.29    2.40
  -2  -4   1   69.99    3.80
   2  -4  -1   74.39    3.40
   2  -4  -1   70.89    3.10
   2  -4  -1   71.09    2.80
   2   4  -1   68.09    3.50
   2   4  -1   67.69    2.60
   2   4  -1   73.69    2.70
  -2   4   1   68.89    3.00
  -2   4   1   72.69    2.50
  -2   4   1   70.89    2.90
   2   4  -1   71.79    3.60
   2   4  -1   70.19    2.90
  -2   4   1   72.69    2.60
  -2   4   1   71.29    3.90
  -1  -4   1    7.20    0.90
   1  -4  -1    7.90    1.20
  -1  -4   1    7.20    1.40
   1  -4  -1    5.40    1.00
   1  -4  -1    6.50    1.20
  -1  -4   1    7.00    1.60
  -1  -4   1    7.90    1.80
   1  -4  -1    7.40    1.60
  -1  -4   1    6.00    1.20
  -1   4   1    8.00    1.00
  -1   4   1    4.60    1.60
  -1   4   1    5.70    1.10
   1   4  -1    5.90    1.00
   1   4  -1    7.60    1.10
   1   4  -1    7.40    1.30
  -1   4   1    7.80    1.10
   1   4  -1    5.10    1.70
   1   4  -1   12.10    2.00
  -1   4   1    7.40    1.30
   0  -4  -1  445.76    9.10
   0  -4   1  434.86    9.00
   0  -4   1  469.75   10.10
   0  -4  -1  456.05    8.90
   0  -4  -1  458.45   10.00
   0  -4  -1  452.85    9.10
   0  -4  -1  459.95    9.50
   0  -4   1  452.65    9.20
   0  -4   1  467.15    9.60
   0   4  -1  448.86   10.00
   0   4   1  455.65    8.20
   0   4   1  453.05    9.30
   0   4  -1  457.35    9.10
   0   4  -1  451.85    8.50
   0   4   1  462.35   10.00
   0   4  -1  460.65    9.30
   0   4   1  446.96    8.90
   0   4  -1  458.95    9.10
   1  -4   1  147.29    4.30
  -1  -4  -1  141.49    3.90
  -1  -4  -1  138.89    4.10
  -1  -4  -1  140.49    4.60
   1  -4   1  138.79    3.80
  -1  -4  -1  144.79    3.20
  -1  -4  -1  142.49    4.80
   1  -4   1  146.29    4.20
   1  -4   1  144.69    4.70
   1   4   1  143.59    3.30
  -1   4  -1  148.89    3.90
  -1   4  -1  141.09    3.50
  -1   4  -1  140.49    3.60
   1   4   1  137.79    4.80
  -1   4  -1  147.19    5.10
   1   4   1  144.99    4.00
   1   4   1  140.09    3.70
  -1   4  -1  144.09    3.90
   1   4   1  146.89    4.50
  -1   4  -1  139.89    4.20
  -2  -4  -1   38.40    3.00
   2  -4   1   41.00    2.80
   2  -4   1   41.60    2.60
  -2  -4  -1   38.90    2.40
   2  -4   1   39.30    2.30
  -2  -4  -1   40.40    3.10
  -2  -4  -1   43.30    1.80
  -2  -4  -1   38.10    2.10
   2  -4   1   42.40    2.10
  -2   4  -1   39.50    3.20
   2   4   1   39.70    3.20
  -2   4  -1   38.60    2.00
   2   4   1   41.60    2.00
  -2   4  -1   37.90    2.20
   2   4   1   40.90    2.90
  -2   4  -1   42.10    2.60
   2   4   1   39.70    2.00
   2   4   1   38.70    2.30
  -2   4  -1   38.00    2.10
  -3  -4  -1  799.12   14.10
   3  -4   1  773.82   14.60
  -3  -4  -1  782.42   15.70
  -3  -4  -1  780.72   13.60
  -3  -4  -1  770.72   14.80
   3  -4   1  774.62   14.50
  -3  -4  -1  778.82   15.90
   3  -4   1  783.12   15.50
   3  -4   1  780.22   15.10
  -3   4  -1  781.62   15.80
   3   4   1  779.82   15.80
   3   4   1  785.22   14.20
  -3   4  -1  787.42   14.60
   3   4   1  775.62   14.70
  -3   4  -1  794.02   15.00
   3   4   1  790.72   15.60
   3   4   1  789.12   13.50
  -3   4  -1  771.32   13.40
  -3   4  -1  793.92   14.60
  -4  -4  -1   -0.60    0.80
   4  -4   1    1.00    1.40
   4  -4   1   -0.70    1.30
  -4  -4  -1    0.40    1.40
  -4  -4  -1    1.30    1.80
  -4  -4  -1   -0.20    1.10
   4  -4   1    0.40    1.00
  -4  -4  -1    1.50    1.60
   4  -4   1    1.10    1.60
  -4   4  -1   -0.90    1.10
  -4   4  -1    2.70    1.30
   4   4   1   -0.50    1.80
   4   4   1    0.60    2.40
   4   4   1   -0.60    1.40
   4   4   1    0.00    0.60
  -4   4  -1   -0.70    1.20
  -4   4  -1    0.90    1.80
   4   4   1   -1.30    1.10
  -5  -4  -1  411.26    9.30
   5  -4   1  415.06    9.70
   5  -4   1  410.36    9.50
  -5  -4  -1  402.76    8.90
   5  -4   1  400.16    8.90
   5  -4   1  353.56   11.70
  -5  -4  -1  407.66   10.70
  -5   4  -1  412.36    9.30
   5   4   1  402.56    9.00
   5   4   1  408.96    9.20
  -5   4  -1  418.26   10.50
   5   4   1  416.16   10.20
   5   4   1  407.06   10.60
  -5   4  -1  399.86    9.10
  -5   4  -1  409.36    9.30
   6  -4   1    7.10    2.20
  -6  -4  -1    6.40    2.50
  -6  -4  -1    2.60    2.60
   6  -4   1    4.50    1.60
   6  -4   1    7.10    2.20
  -6  -4  -1    2.70    1.90
  -6  -4  -1    7.50    2.00
   6   4   1    8.10    2.90
  -6   4  -1    6.50    1.90
  -6   4  -1    6.50    1.80
   6   4   1    2.60    2.10
  -6   4  -1    5.80    2.60
   6   4   1    7.60    2.30
   6   4   1    6.10    1.80
  -7  -4  -1  120.09    6.40
  -7  -4  -1  119.69    7.20
   7  -4   1  114.79    5.00
   7  -4   1  113.99    5.70
   7  -4   1  113.69    5.70
  -7  -4  -1  118.39    5.30
  -7  -4  -1  112.59    5.30
   7   4   1  115.99    6.20
  -7   4  -1  122.99    6.70
  -7   4  -1  113.39    5.10
   7   4   1  116.99    5.10
   7   4   1  116.09    5.60
   7   4   1  113.19    7.10
  -7   4  -1  117.79    5.30
  -7   4  -1  116.09    5.30
  -8  -4  -1   59.89    7.00
  -8  -4  -1   58.09    4.90
  -8  -4  -1   58.09    6.00
   8  -4   1   47.00    4.40
   8  -4   1   54.59    4.90
   8  -4   1   57.49    5.30
  -8  -4  -1   62.19    4.90
   8   4   1   58.49    4.60
   8   4   1   52.69    5.10
  -8   4  -1   59.79    6.20
  -8   4  -1   65.79    4.50
   8   4   1   53.69    6.60
   8   4   1   59.09    5.90
  -8   4  -1   52.49    4.60
  -8   4  -1   56.19    4.40
   9  -4   1   -0.80    2.50
  -9  -4  -1    3.60    3.80
  -9  -4  -1    1.70    4.10
  -9  -4  -1   -0.30    2.80
   9  -4   1    3.00    2.90
  -9  -4  -1   -0.10    2.80
   9  -4   1    4.60    2.90
   9   4   1   -2.70    3.90
  -9   4  -1    2.20    3.40
  -9   4  -1    1.30    2.60
   9   4   1   -4.70    2.70
   9   4   1   -2.90    4.10
  -9   4  -1    0.30    2.50
  -9   4  -1   -1.70    2.80
   9   4   1   -0.60    3.50
 -10  -4  -1   13.00    3.60
  10  -4   1   15.60    3.70
 -10  -4  -1   12.10    4.00
 -10  -4  -1   17.40    5.40
  10  -4   1   14.50    3.70
  10   4   1   12.10    4.80
 -10   4  -1   12.30    3.50
 -10   4  -1   13.00    4.80
 -10   4  -1   17.10    5.80
 -10   4  -1   17.20    4.00
  10   4   1   13.60    4.00
 -11  -4  -1   37.50    5.40
  11  -4   1   32.00    4.90
  11  -4   1   31.70    5.80
 -11  -4  -1   22.10    6.80
 -11   4  -1   27.40    6.00
 -11   4  -1   25.50    4.30
 -11   4  -1   31.80    4.90
  11   4   1   42.50    5.60
  11   4   1   32.00    6.30
 -12  -4  -1   67.09    6.70
  12  -4   1   59.29    6.40
 -12  -4  -1   61.69    8.90
  12  -4   1   89.19    9.30
  12   4   1   62.49    8.40
  12   4   1   69.89    7.30
 -12   4  -1   79.49   11.20
 -12   4  -1   82.89    8.80
  12  -5  -1   27.90    6.00
  12  -5  -1   16.50    5.90
 -12  -5   1   29.70    6.40
 -12  -5   1   12.00    8.20
 -12   5   1   23.10    6.00
  12   5  -1   20.50    6.30
 -12   5   1   26.30    7.10
 -12   5   1   17.90    7.50
  11  -5  -1   -1.30    4.10
 -11  -5   1   -4.20    6.40
 -11  -5   1    9.90    5.00
  11  -5  -1    5.60    4.30
 -11   5   1    5.20    5.40
  11   5  -1    4.20    6.50
 -11   5   1    6.70    4.60
  11   5  -1    8.10    4.80
 -11   5   1    4.90    4.40
 -10  -5   1   10.20    5.10
 -10  -5   1   -9.00    4.90
 -10  -5   1   -3.40    3.50
 -10  -5   1   -1.90    3.70
  10  -5  -1   -1.80    3.50
  10  -5  -1   -0.90    3.50
 -10   5   1    0.80    3.50
  10   5  -1   -7.20    3.70
  10   5  -1    3.20    4.80
 -10   5   1    2.00    3.50
 -10   5   1   -4.90    4.20
  10   5  -1   -0.30    5.20
   9  -5  -1  114.09    7.00
  -9  -5   1  119.79    7.50
   9  -5  -1  113.59    7.10
   9  -5  -1  120.39    7.00
  -9  -5   1  123.09    6.70
  -9  -5   1  134.09    8.40
  -9  -5   1  114.09   10.70
   9   5  -1  113.19    8.40
  -9   5   1  123.19    7.30
  -9   5   1  108.89    8.00
   9   5  -1  113.19    7.20
   9   5  -1  107.79    6.90
   9   5  -1   98.09    8.60
  -9   5   1  113.39    6.30
  -9   5   1  103.79    6.80
  -8  -5   1   19.10    3.80
   8  -5  -1   19.10    3.20
  -8  -5   1   20.90    3.50
  -8  -5   1   17.60    4.50
  -8  -5   1   17.60    3.10
   8  -5  -1   19.90    3.10
   8  -5  -1   12.80    3.60
   8   5  -1   22.80    3.40
   8   5  -1   18.30    3.30
   8   5  -1   23.40    4.50
  -8   5   1   20.70    3.30
  -8   5   1   20.10    2.90
  -8   5   1   21.60    4.00
  -8   5   1   16.70    3.30
   8   5  -1   18.50    3.90
  -7  -5   1   -1.30    2.00
  -7  -5   1    2.40    2.20
   7  -5  -1    1.00    2.40
   7  -5  -1    0.20    2.30
  -7  -5   1   -0.10    2.70
  -7  -5   1   -2.90    3.20
   7  -5  -1   -0.20    2.40
  -7   5   1    1.50    3.10
   7   5  -1    0.60    2.30
  -7   5   1    0.20    2.30
  -7   5   1    2.30    2.00
   7   5  -1   -3.20    2.90
  -7   5   1    3.50    2.50
   7   5  -1    1.20    2.50
   7   5  -1    5.40    3.30
  -6  -5   1    5.80    1.90
   6  -5  -1    2.90    2.30
  -6  -5   1    5.10    3.00
  -6  -5   1    8.60    2.50
   6  -5  -1    5.80    2.20
   6  -5  -1    7.70    2.20
  -6  -5   1    8.20    2.00
   6  -5  -1    4.80    2.30
   6   5  -1    2.10    2.20
  -6   5   1    3.50    2.20
   6   5  -1    3.00    2.20
  -6   5   1    2.90    1.80
  -6   5   1    5.40    2.80
   6   5  -1    6.60    2.20
   6   5  -1    2.90    2.60
  -6   5   1    8.40    2.10
  -5  -5   1  212.98    7.30
   5  -5  -1  213.18    6.40
   5  -5  -1  215.18    6.90
  -5  -5   1  212.28    6.60
   5  -5  -1  216.48    6.40
  -5  -5   1  207.08    6.00
  -5  -5   1  216.28    8.10
   5  -5  -1  205.38    7.00
   5   5  -1  212.48    7.70
  -5   5   1  209.98    6.20
   5   5  -1  216.08    6.30
   5   5  -1  227.38    6.80
   5   5  -1  217.48    4.60
  -5   5   1  215.58    7.70
  -5   5   1  223.88    6.60
   5   5  -1  213.68    7.10
  -5   5   1  216.88    6.30
   4  -5  -1   74.99    3.80
   4  -5  -1   72.79    3.60
   4  -5  -1   76.69    3.70
  -4  -5   1   68.29    4.90
   4  -5  -1   70.69    2.80
  -4  -5   1   72.89    3.90
   4  -5  -1   68.99    3.80
  -4  -5   1   68.89    3.90
  -4  -5   1   67.89    2.70
  -4  -5   1   73.59    3.30
   4   5  -1   75.19    3.80
   4   5  -1   70.29    2.70
  -4   5   1   71.59    3.50
  -4   5   1   70.69    3.70
   4   5  -1   72.89    4.60
  -4   5   1   70.29    3.50
  -4   5   1   76.99    4.80
   4   5  -1   71.99    5.20
   4   5  -1   72.79    3.60
  -3  -5   1  563.54   11.70
   3  -5  -1  570.34   10.80
  -3  -5   1  549.95   10.60
  -3  -5   1  559.94   10.80
  -3  -5   1  562.94   13.00
  -3  -5   1  586.44   14.00
   3  -5  -1  541.35   11.80
   3   5  -1  559.74   10.90
   3   5  -1  548.95   12.50
   3   5  -1  551.94   12.50
  -3   5   1  562.64   11.70
  -3   5   1  552.94   11.00
  -3   5   1  548.85   12.70
  -3   5   1  560.74   10.50
   3   5  -1  552.44   11.60
   3   5  -1  563.94   10.60
  -3   5   1  541.15   11.30
  -2  -5   1  252.37    7.50
  -2  -5   1  257.87    5.60
  -2  -5   1  254.87    6.50
   2  -5  -1  254.67    6.30
   2  -5  -1  253.77    6.70
  -2  -5   1  261.27    6.10
   2  -5  -1  264.17    7.10
  -2  -5   1  250.27    7.30
   2  -5  -1  255.67    6.20
   2   5  -1  253.77    6.50
   2   5  -1  253.07    5.80
   2   5  -1  257.27    6.00
   2   5  -1  264.07    7.20
  -2   5   1  243.88    6.20
  -2   5   1  254.97    6.50
   2   5  -1  241.68    7.20
  -2   5   1  248.88    5.90
  -2   5   1  245.68    5.70
  -2   5   1  248.58    7.60
  -1  -5   1   52.79    2.10
   1  -5  -1   48.30    3.00
  -1  -5   1   55.59    3.90
   1  -5  -1   51.29    2.70
  -1  -5   1   51.49    3.00
   1  -5  -1   48.80    3.60
   1  -5  -1   52.59    2.90
   1  -5  -1   49.10    3.00
  -1  -5   1   49.40    2.90
  -1  -5   1   53.19    3.70
   1   5  -1   50.09    2.80
   1   5  -1   48.90    2.30
   1   5  -1   64.89    3.70
  -1   5   1   51.79    2.80
   1   5  -1   52.49    3.10
  -1   5   1   46.80    2.30
  -1   5   1   50.69    2.10
  -1   5   1   46.30    2.70
  -1   5   1   53.09    4.00
   1   5  -1   48.40    3.70
   0  -5  -1   45.50    2.40
   0  -5   1   47.00    3.40
   0  -5   1   48.70    3.60
   0  -5  -1   46.10    3.20
   0  -5  -1   46.00    2.80
   0  -5   1   58.69    3.10
   0  -5  -1   48.30    3.80
   0  -5   1   44.10    2.70
   0  -5   1   47.90    2.90
   0   5  -1   46.10    2.20
   0   5   1   44.00    1.90
   0   5  -1   50.19    3.80
   0   5   1   48.40    3.70
   0   5   1   44.00    2.50
   0   5  -1   49.10    2.90
   0   5  -1   44.50    2.60
   0   5   1   45.50    2.70
   1  -5   1  144.09    4.20
  -1  -5  -1  145.79    5.40
   1  -5   1  140.79    4.50
  -1  -5  -1  141.89    4.50
  -1  -5  -1  141.59    5.10
  -1  -5  -1  140.69    3.40
  -1  -5  -1  150.58    4.40
   1  -5   1  142.49    4.70
   1  -5   1  146.19    5.30
   1  -5   1  148.99    4.80
   1   5   1  146.29    4.10
  -1   5  -1  137.59    3.90
   1   5   1  143.59    4.50
   1   5   1  137.09    5.30
  -1   5  -1  146.49    4.50
   1   5   1  145.59    4.80
   1   5   1  147.19    3.60
  -1   5  -1  143.59    5.60
  -1   5  -1  142.59    4.30
  -1   5  -1  146.49    3.80
  -2  -5  -1  178.98    6.10
  -2  -5  -1  173.58    4.60
   2  -5   1  174.08    5.40
  -2  -5  -1  167.88    6.00
  -2  -5  -1  172.78    4.10
   2  -5   1  179.48    5.00
   2  -5   1  174.48    5.80
  -2  -5  -1  168.88    5.10
   2  -5   1  177.18    4.90
   2  -5   1  157.98    5.80
   2   5   1  174.18    5.00
  -2   5  -1  173.88    4.80
  -2   5  -1  174.88    4.60
  -2   5  -1  172.78    4.70
   2   5   1  178.68    5.80
   2   5   1  181.18    6.10
   2   5   1  179.68    4.40
  -2   5  -1  178.38    6.30
   2   5   1  177.68    4.50
  -2   5  -1  172.88    5.30
  -3  -5  -1  590.34   11.20
   3  -5   1  593.74   11.90
   3  -5   1  597.64   12.60
  -3  -5  -1  597.64   11.10
  -3  -5  -1  600.84   13.50
  -3  -5  -1  600.44   13.20
   3  -5   1  589.94   12.90
   3  -5   1  610.64   11.40
  -3   5  -1  602.64   11.00
  -3   5  -1  593.14   12.00
  -3   5  -1  603.14   11.90
   3   5   1  606.04   13.20
  -3   5  -1  610.64   12.50
   3   5   1  590.04   13.30
  -3   5  -1  593.04   13.40
   3   5   1  602.04   12.20
   3   5   1  599.84   11.40
   3   5   1  597.74   11.00
  -4  -5  -1  136.19    4.90
  -4  -5  -1  139.99    4.20
   4  -5   1  134.79    4.80
   4  -5   1  134.89    6.90
   4  -5   1  140.89    5.20
   4  -5   1  140.39    4.60
  -4  -5  -1  134.59    6.10
   4  -5   1  142.49    4.80
  -4  -5  -1  133.69    3.50
  -4   5  -1  134.99    4.70
   4   5   1  135.09    4.50
  -4   5  -1  137.19    5.90
  -4   5  -1  135.99    5.30
   4   5   1  136.19    3.40
   4   5   1  137.09    4.80
  -4   5  -1  142.29    4.80
   4   5   1  138.89    5.90
   4   5   1  125.49    7.90
  -5  -5  -1   58.99    5.40
  -5  -5  -1   62.89    4.00
  -5  -5  -1   65.99    4.30
   5  -5   1   59.09    3.50
   5  -5   1   59.79    4.00
   5  -5   1   63.59    4.10
   5  -5   1   66.49    4.40
   5   5   1   63.69    4.40
   5   5   1   67.79    5.00
   5   5   1   63.89    3.90
  -5   5  -1   59.99    3.90
  -5   5  -1   62.19    4.00
  -5   5  -1   57.49    3.60
   5   5   1   65.89    3.90
  -5   5  -1   61.59    5.00
  -6  -5  -1  189.08    6.60
   6  -5   1  191.98    7.00
   6  -5   1  202.58    6.80
   6  -5   1  191.78    7.20
  -6  -5  -1  192.58    8.40
  -6  -5  -1  199.18    7.30
   6  -5   1  197.58    6.40
  -6   5  -1  198.08    8.00
  -6   5  -1  203.88    6.70
  -6   5  -1  195.48    6.60
  -6   5  -1  187.28    6.50
   6   5   1  193.38    6.50
   6   5   1  198.28    7.50
   6   5   1  203.58    8.20
   6   5   1  196.48    6.60
   7  -5   1  263.77    7.90
  -7  -5  -1  258.57    8.10
  -7  -5  -1  269.27    9.30
  -7  -5  -1  260.67    7.70
  -7  -5  -1  267.07   10.20
   7  -5   1  261.87    8.30
   7  -5   1  263.87    8.40
  -7   5  -1  251.97    8.20
   7   5   1  254.07    7.90
   7   5   1  266.07   10.00
   7   5   1  272.27    8.20
  -7   5  -1  246.78    7.80
  -7   5  -1  265.17    9.60
   7   5   1  257.77    9.20
  -7   5  -1  245.18    7.90
  -8  -5  -1   55.09    5.20
  -8  -5  -1   54.19    6.30
   8  -5   1   51.09    4.90
   8  -5   1   51.59    5.40
  -8  -5  -1   48.50    4.90
   8  -5   1   48.30    5.30
  -8  -5  -1   60.69    7.30
  -8   5  -1   47.20    4.80
   8   5   1   45.70    6.30
  -8   5  -1   58.79    5.40
   8   5   1   41.20    5.30
  -8   5  -1   51.19    5.10
   8   5   1   46.90    5.20
   8   5   1   57.09    6.50
  -9  -5  -1   44.90    5.60
   9  -5   1   32.50    4.00
   9  -5   1   37.20    4.50
  -9  -5  -1   39.00    5.40
   9  -5   1   33.30    4.00
  -9  -5  -1   32.20    5.70
  -9  -5  -1   35.80    4.40
   9   5   1   33.00    4.20
  -9   5  -1   47.90    6.00
   9   5   1   39.40    5.70
  -9   5  -1   38.20    4.10
  -9   5  -1   36.20    4.00
   9   5   1   32.20    4.90
  -9   5  -1   40.50    5.40
   9   5   1   33.70    4.20
 -10  -5  -1    1.80    3.90
  10  -5   1    2.10    3.90
  10  -5   1    0.80    3.70
 -10  -5  -1    1.10    4.10
 -10  -5  -1   -5.30    5.30
  10   5   1    3.70    4.10
  10   5   1    1.40    5.20
 -10   5  -1   -5.20    3.50
 -10   5  -1    4.10    3.50
 -10   5  -1    0.00    4.60
  10   5   1    9.30    5.60
 -11  -5  -1    3.10    4.40
  11  -5   1    7.70    4.80
  11  -5   1    2.90    4.50
 -11  -5  -1   -3.00    6.70
 -11   5  -1    2.70    4.20
  11   5   1    6.80    5.10
  11   5   1    5.50    6.80
 -11   5  -1    3.20    5.80
 -11   5  -1   -1.10    4.80
 -12  -5  -1   41.10    9.70
  12  -5   1   45.20    6.70
 -12  -5  -1   58.79    7.40
  12  -5   1   56.39    7.30
 -12   5  -1   50.09    6.70
  12   5   1   37.40    7.40
 -12   5  -1   40.90    8.40
 -11  -6   1    7.40    4.80
  11  -6  -1    1.70    4.90
  11  -6  -1    1.50    4.80
 -11  -6   1   -9.40    7.00
 -11   6   1    1.00    6.50
  11   6  -1    5.00    7.20
 -11   6   1    5.80    5.10
  11   6  -1   12.80    5.30
 -10  -6   1  -10.70    5.60
 -10  -6   1    0.90    4.10
  10  -6  -1    2.70    3.90
 -10  -6   1    9.90    5.40
  10  -6  -1   -1.70    3.90
 -10   6   1    6.80    4.30
 -10   6   1   -1.70    4.10
  10   6  -1    5.70    6.70
 -10   6   1   -0.90    5.20
  10   6  -1   -3.00    4.00
  10   6  -1    0.40    5.80
  -9  -6   1   18.30    4.60
  -9  -6   1   12.10    5.00
   9  -6  -1    7.20    3.50
   9  -6  -1   15.40    4.10
  -9  -6   1   11.70    3.40
  -9  -6   1   12.10    3.90
   9  -6  -1   13.50    3.90
   9   6  -1    8.80    4.30
  -9   6   1    5.70    3.80
   9   6  -1    0.40    3.60
   9   6  -1   14.70    5.20
  -9   6   1   12.10    3.40
  -9   6   1    7.30    4.40
  -9   6   1    7.80    3.80
   9   6  -1   11.50    4.80
  -8  -6   1   52.49    5.10
   8  -6  -1   65.19    6.00
  -8  -6   1   61.89    8.20
   8  -6  -1   66.79    5.70
  -8  -6   1   53.59    5.80
   8  -6  -1   55.79    7.90
  -8  -6   1   75.89    7.20
   8   6  -1   64.79    7.20
   8   6  -1   60.79    6.50
  -8   6   1   56.89    6.90
  -8   6   1   65.89    6.20
   8   6  -1   62.39    5.80
  -8   6   1   67.59    6.10
  -8   6   1   50.79    5.30
   8   6  -1   65.99    7.70
   7  -6  -1   11.30    3.00
  -7  -6   1   10.60    3.20
   7  -6  -1   12.20    3.00
  -7  -6   1    7.80    3.80
   7  -6  -1   13.20    3.00
  -7  -6   1   11.50    3.40
   7  -6  -1    8.60    3.20
  -7  -6   1    9.80    2.50
  -7   6   1   13.90    3.10
  -7   6   1   12.20    3.10
  -7   6   1    6.80    2.40
   7   6  -1    7.50    2.90
  -7   6   1   11.80    3.70
   7   6  -1    8.40    3.50
   7   6  -1   10.60    3.20
   7   6  -1   12.20    3.70
   6  -6  -1    3.20    2.60
  -6  -6   1   -0.70    2.40
   6  -6  -1    2.60    2.20
  -6  -6   1    4.10    2.80
  -6  -6   1    0.90    3.20
  -6  -6   1   -1.10    1.90
   6  -6  -1    0.80    2.20
   6  -6  -1    0.30    2.50
  -6   6   1    2.40    3.20
  -6   6   1    2.40    2.30
   6   6  -1    2.00    1.00
   6   6  -1    2.00    3.00
  -6   6   1    3.50    2.50
   6   6  -1   -4.00    2.60
  -6   6   1   -1.80    1.80
   6   6  -1   -0.20    2.40
   6   6  -1   -2.20    2.50
   5  -6  -1   31.80    4.00
  -5  -6   1   30.10    3.90
  -5  -6   1   30.30    2.50
   5  -6  -1   31.00    2.70
   5  -6  -1   29.80    3.70
   5  -6  -1   24.80    2.50
  -5  -6   1   26.80    3.20
  -5  -6   1   31.40    3.10
   5  -6  -1   28.80    3.50
   5  -6  -1   26.50    3.90
  -5  -6   1   35.70    5.20
  -5   6   1   31.80    3.70
   5   6  -1   28.30    3.70
  -5   6   1   31.20    4.10
  -5   6   1   26.10    2.90
   5   6  -1   26.80    3.10
  -5   6   1   28.40    3.00
   5   6  -1   21.40    2.90
   5   6  -1   28.30    2.40
   5   6  -1   28.90    3.90
   4  -6  -1   11.20    2.10
   4  -6  -1    9.50    2.20
  -4  -6   1    9.60    1.70
   4  -6  -1   11.90    2.10
  -4  -6   1   11.50    2.40
  -4  -6   1   10.40    2.90
  -4  -6   1    8.70    1.90
   4  -6  -1   14.30    1.80
  -4  -6   1   15.00    1.90
   4   6  -1   12.30    2.90
  -4   6   1    9.90    2.00
   4   6  -1    9.70    2.20
  -4   6   1   12.20    2.10
  -4   6   1    8.90    2.10
  -4   6   1    9.40    3.00
   4   6  -1   10.10    2.20
   4   6  -1   11.50    1.60
   4   6  -1    9.60    2.50
  -3  -6   1   38.00    2.90
  -3  -6   1   38.90    4.40
  -3  -6   1   38.40    3.40
  -3  -6   1   33.60    4.40
   3  -6  -1   39.70    3.60
  -3  -6   1   40.70    2.50
   3  -6  -1   36.50    3.10
   3  -6  -1   40.30    3.10
   3   6  -1   39.70    3.90
  -3   6   1   36.40    3.30
   3   6  -1   38.00    4.30
  -3   6   1   37.20    4.50
  -3   6   1   39.20    3.00
   3   6  -1   41.60    2.80
  -3   6   1   39.10    3.20
  -3   6   1   41.90    2.60
   3   6  -1   46.50    3.10
   3   6  -1   42.20    3.50
  -2  -6   1  114.69    4.60
   2  -6  -1  116.09    4.60
  -2  -6   1  118.49    5.30
   2  -6  -1  117.69    4.60
  -2  -6   1  115.49    4.30
   2  -6  -1  117.59    4.30
  -2  -6   1  120.59    5.60
   2  -6  -1  117.59    4.50
  -2  -6   1  115.99    3.60
   2  -6  -1  120.19    5.10
  -2   6   1  116.49    4.10
  -2   6   1  112.59    3.80
   2   6  -1  119.79    4.10
  -2   6   1  117.19    4.40
   2   6  -1  117.29    5.00
  -2   6   1  114.19    5.70
   2   6  -1  119.09    4.60
   2   6  -1  117.99    3.90
  -2   6   1  114.49    4.40
   2   6  -1  108.39    5.50
  -1  -6   1   61.29    4.40
   1  -6  -1   66.19    3.80
  -1  -6   1   70.09    4.60
   1  -6  -1   63.69    4.20
   1  -6  -1   66.69    3.60
   1  -6  -1   61.69    3.50
  -1  -6   1   61.69    2.50
  -1  -6   1   81.89    4.80
   1  -6  -1   64.39    3.30
  -1  -6   1   63.19    3.50
  -1   6   1   67.99    3.50
   1   6  -1   64.39    3.30
   1   6  -1   59.09    4.30
  -1   6   1   63.69    4.60
  -1   6   1   59.29    2.80
  -1   6   1   64.49    3.20
   1   6  -1   65.29    2.90
  -1   6   1   62.19    2.60
   1   6  -1   68.79    3.60
   0  -6   1   -1.30    1.70
   0  -6  -1    2.00    1.50
   0  -6  -1    1.40    1.60
   0  -6   1    0.00    1.90
   0  -6   1   -0.90    1.30
   0  -6   1   -1.60    1.40
   0  -6  -1   -1.60    1.60
   0  -6   1    0.30    1.20
   0  -6  -1    0.40    2.00
   0  -6  -1   -0.20    1.30
   0   6   1    1.00    1.00
   0   6   1    0.70    1.30
   0   6   1   -3.50    2.00
   0   6  -1    0.90    1.50
   0   6  -1   -0.30    1.20
   0   6   1    2.50    1.30
   0   6  -1    2.10    2.20
   0   6  -1   -0.30    1.00
  -1  -6  -1  100.69    4.30
   1  -6   1  106.29    4.70
   1  -6   1   99.79    3.80
   1  -6   1  103.69    4.30
  -1  -6  -1  106.19    4.10
   1  -6   1  103.29    4.40
  -1  -6  -1  104.79    5.30
   1  -6   1  103.59    5.10
  -1  -6  -1  106.59    4.90
  -1  -6  -1   99.49    3.00
  -1   6  -1  109.79    5.60
  -1   6  -1   99.99    4.00
  -1   6  -1  102.79    3.40
   1   6   1  110.49    4.70
  -1   6  -1  100.09    3.60
  -1   6  -1  107.19    4.10
   1   6   1  101.69    3.20
   1   6   1   91.99    5.10
   1   6   1  104.09    3.90
  -2  -6  -1   59.29    4.30
  -2  -6  -1   55.09    3.50
   2  -6   1   58.49    3.70
  -2  -6  -1   57.29    2.40
   2  -6   1   55.29    3.50
  -2  -6  -1   50.79    3.20
   2  -6   1   56.19    4.00
   2  -6   1   53.29    3.20
  -2  -6  -1   51.19    4.30
   2  -6   1   63.29    3.80
  -2   6  -1   53.39    3.10
  -2   6  -1   55.89    3.50
  -2   6  -1   51.19    2.80
   2   6   1   53.89    3.50
  -2   6  -1   61.29    5.00
   2   6   1   61.89    2.80
  -2   6  -1   59.19    3.10
   2   6   1   53.99    3.70
  -2   6  -1   58.39    3.30
   2   6   1   55.79    4.40
   2   6   1   54.49    2.90
   3  -6   1  128.69    4.60
   3  -6   1  122.99    4.90
   3  -6   1  126.79    4.50
  -3  -6  -1  123.09    4.20
  -3  -6  -1  127.89    3.80
  -3  -6  -1  123.09    5.00
   3  -6   1  125.09    5.30
   3  -6   1  125.99    5.30
  -3  -6  -1  130.89    6.20
   3   6   1  127.59    3.90
   3   6   1  125.09    5.50
  -3   6  -1  114.29    5.20
  -3   6  -1  121.29    4.50
   3   6   1  126.79    5.80
   3   6   1  122.99    4.80
  -3   6  -1  127.19    6.30
   3   6   1  122.49    4.20
  -3   6  -1  127.49    5.00
  -3   6  -1  128.29    3.90
  -4  -6  -1    1.90    2.30
  -4  -6  -1    0.40    1.80
  -4  -6  -1   -0.20    1.30
  -4  -6  -1   -2.80    1.90
   4  -6   1    1.50    1.80
  -4  -6  -1    0.90    1.40
   4  -6   1    3.20    1.60
   4  -6   1    1.10    1.90
   4  -6   1    2.90    1.80
  -4   6  -1   -1.10    1.60
  -4   6  -1    0.80    1.50
  -4   6  -1    1.50    1.70
   4   6   1    0.10    1.20
   4   6   1   -0.20    1.80
  -4   6  -1    3.40    2.60
   4   6   1    1.60    2.30
   4   6   1    1.70    3.10
  -4   6  -1    0.10    1.00
   4   6   1    0.10    2.00
  -5  -6  -1    3.60    1.70
   5  -6   1    3.40    1.90
   5  -6   1    3.60    2.40
  -5  -6  -1   -1.10    2.50
  -5  -6  -1    2.60    2.10
  -5  -6  -1    2.60    1.30
  -5  -6  -1    2.00    2.20
   5  -6   1    3.20    2.00
  -5   6  -1    3.60    2.90
   5   6   1    1.80    2.10
  -5   6  -1    6.50    2.30
   5   6   1    2.00    2.00
  -5   6  -1    2.20    1.70
   5   6   1    2.00    2.00
  -5   6  -1    1.50    2.00
   5   6   1    1.40    1.10
   5   6   1    2.30    2.50
  -6  -6  -1  437.06   12.00
   6  -6   1  438.86   12.00
   6  -6   1  437.56   11.00
   6  -6   1  439.96   10.70
  -6  -6  -1  440.36   10.20
   6  -6   1  458.25   11.70
  -6  -6  -1  435.66   13.20
  -6  -6  -1  436.46   11.10
  -6   6  -1  454.75   11.00
   6   6   1  429.36   12.20
   6   6   1  450.25   10.60
  -6   6  -1  455.85   11.10
   6   6   1  449.95   12.80
  -6   6  -1  453.05   11.10
  -6   6  -1  454.95   12.80
   6   6   1  440.66   11.00
  -7  -6  -1  194.28    8.10
   7  -6   1  175.18    7.10
   7  -6   1  169.58    7.30
   7  -6   1  167.28    6.90
   7  -6   1  177.38    8.10
  -7  -6  -1  175.28    7.20
  -7  -6  -1  175.18    6.50
  -7  -6  -1  172.18    9.20
  -7   6  -1  172.68    6.90
   7   6   1  165.28    8.30
   7   6   1  180.38    6.90
  -7   6  -1  181.08    7.20
  -7   6  -1  178.28    8.60
   7   6   1  178.48    7.20
  -7   6  -1  180.38    7.10
   7   6   1  166.68   10.70
  -8  -6  -1   32.00    4.60
  -8  -6  -1   35.60    3.90
   8  -6   1   41.50    5.30
  -8  -6  -1   35.20    5.10
  -8  -6  -1   59.09    6.70
   8  -6   1   34.80    4.00
  -8   6  -1   42.20    5.30
   8   6   1   33.20    4.00
   8   6   1   36.00    5.10
   8   6   1   52.09    7.40
   8   6   1   37.40    4.30
  -8   6  -1   39.80    5.30
  -8   6  -1   43.60    5.20
  -8   6  -1   46.90    5.70
   9  -6   1    8.00    3.40
   9  -6   1   11.00    4.90
  -9  -6  -1   10.20    3.70
  -9  -6  -1    6.90    5.20
  -9  -6  -1   13.00    3.80
  -9  -6  -1    7.80    4.70
   9  -6   1    6.10    3.80
  -9   6  -1    6.50    3.50
  -9   6  -1   13.70    4.30
   9   6   1    2.50    4.80
   9   6   1   -4.00    4.20
   9   6   1   11.60    5.30
   9   6   1    1.50    3.60
  -9   6  -1    6.30    4.30
  -9   6  -1    2.90    3.20
 -10  -6  -1    6.60    4.90
  10  -6   1    8.40    4.10
 -10  -6  -1   -4.00    6.10
  10  -6   1    8.70    4.10
 -10  -6  -1   11.10    4.40
  10   6   1   11.60    5.40
 -10   6  -1    2.60    5.20
  10   6   1   10.90    4.70
 -10   6  -1    7.50    4.30
 -10   6  -1    6.90    4.30
  11  -6   1    9.20    5.30
 -11  -6  -1    9.40    5.00
 -11  -6  -1   -7.30    7.50
  11  -6   1   15.20    5.40
 -11   6  -1    7.70    5.10
  11   6   1   10.20    5.70
 -11   6  -1    2.20    6.30
  11  -7  -1    5.80    5.60
 -11  -7   1  -10.40    8.10
 -11  -7   1    7.70    6.00
  11  -7  -1    6.20    5.60
 -11   7   1    7.20    5.90
  11   7  -1    0.40    7.50
  11   7  -1   14.90    6.00
 -11   7   1   -2.10    7.00
  10  -7  -1    0.20    4.50
  10  -7  -1   -2.80    4.40
 -10  -7   1   -8.10    6.20
 -10  -7   1    3.10    5.00
  10   7  -1    3.00    6.50
 -10   7   1   -5.10    5.30
  10   7  -1   -4.30    4.60
 -10   7   1    4.00    4.60
  -9  -7   1    7.80    3.80
  -9  -7   1    2.40    5.40
   9  -7  -1    4.20    3.60
   9  -7  -1    4.80    3.70
  -9  -7   1   -0.70    3.60
   9   7  -1    8.90    5.20
  -9   7   1    7.90    4.90
  -9   7   1    2.40    5.40
   9   7  -1   -6.70    3.80
  -9   7   1    5.30    3.90
  -9   7   1    2.60    3.60
   8  -7  -1  309.87   10.70
  -8  -7   1  292.57    9.30
   8  -7  -1  298.07   11.40
  -8  -7   1  310.57   13.10
   8  -7  -1  326.47   10.10
  -8  -7   1  274.17   14.60
  -8  -7   1  312.87   11.70
   8  -7  -1  311.57   10.30
   8   7  -1  336.57   12.60
   8   7  -1  282.17   11.70
   8   7  -1  301.07   10.60
  -8   7   1  304.37   10.30
   8   7  -1  291.17   10.60
  -8   7   1  291.37   11.90
  -8   7   1  279.37   11.90
  -8   7   1  286.07    9.90
   7  -7  -1  354.76   10.30
   7  -7  -1  357.96   10.20
  -7  -7   1  348.77    9.50
  -7  -7   1  342.67   11.70
  -7  -7   1  354.26   12.70
   7  -7  -1  370.76   10.90
  -7  -7   1  351.46   10.60
   7  -7  -1  360.46   11.70
   7   7  -1  355.26   10.00
   7   7  -1  351.86   10.80
  -7   7   1  357.46   10.40
  -7   7   1  354.76   10.40
   7   7  -1  368.06   12.20
  -7   7   1  340.47   10.10
  -7   7   1  355.46   12.80
   7   7  -1  358.76   12.00
  -6  -7   1    1.00    2.00
  -6  -7   1    6.20    3.00
   6  -7  -1    9.20    2.80
   6  -7  -1   11.20    3.20
   6  -7  -1    7.10    2.70
   6  -7  -1   11.00    2.60
  -6  -7   1   10.70    3.00
  -6  -7   1    0.30    3.40
   6   7  -1    4.20    2.50
   6   7  -1    3.20    3.00
  -6   7   1    7.40    3.90
   6   7  -1    6.30    1.50
   6   7  -1    4.70    3.40
  -6   7   1   11.90    2.80
  -6   7   1    5.70    2.20
  -6   7   1    6.20    2.70
   6   7  -1    7.60    2.90
  -5  -7   1    1.20    2.50
   5  -7  -1   -1.20    2.30
   5  -7  -1    5.70    2.50
   5  -7  -1    1.60    2.30
  -5  -7   1    3.60    3.10
  -5  -7   1    2.40    2.40
  -5  -7   1   -1.60    1.80
   5  -7  -1    0.80    1.80
  -5  -7   1    2.90    1.70
  -5   7   1    1.00    2.30
   5   7  -1    0.70    2.90
  -5   7   1   -1.90    1.70
   5   7  -1   -2.90    2.50
  -5   7   1   -2.00    2.30
   5   7  -1   -0.30    1.60
   5   7  -1   -0.50    2.20
   5   7  -1   -0.60    2.50
  -5   7   1    0.20    3.60
  -4  -7   1   44.50    3.30
   4  -7  -1   49.99    4.50
   4  -7  -1   42.70    3.80
  -4  -7   1   44.90    4.40
  -4  -7   1   44.90    5.50
   4  -7  -1   45.60    3.80
  -4  -7   1   43.50    4.40
  -4  -7   1   44.70    3.40
   4  -7  -1   39.70    4.00
  -4   7   1   40.90    5.70
  -4   7   1   46.10    4.10
  -4   7   1   44.80    3.80
   4   7  -1   42.40    3.20
  -4   7   1   50.79    4.00
   4   7  -1   49.10    5.10
   4   7  -1   44.70    3.90
   4   7  -1   47.10    5.50
   4   7  -1   44.90    4.50
   3  -7  -1  117.39    5.30
  -3  -7   1  111.89    6.50
   3  -7  -1  112.29    5.40
   3  -7  -1  111.49    5.30
  -3  -7   1  117.39    5.80
  -3  -7   1  113.79    4.00
   3  -7  -1  114.29    4.90
  -3  -7   1  111.99    4.60
  -3  -7   1  103.99    5.10
   3  -7  -1  118.99    5.10
   3   7  -1  111.19    6.50
   3   7  -1  115.29    5.80
   3   7  -1  110.79    4.50
  -3   7   1  111.39    5.10
  -3   7   1  114.29    5.00
  -3   7   1  117.89    4.30
   3   7  -1  114.39    5.40
   3   7  -1  116.89    4.50
  -3   7   1  116.79    7.10
  -3   7   1  113.49    4.70
   2  -7  -1  126.19    5.60
  -2  -7   1  126.79    6.50
  -2  -7   1  120.09    4.00
  -2  -7   1  122.39    6.20
   2  -7  -1  128.79    5.30
   2  -7  -1  121.39    5.40
  -2  -7   1  129.79    5.10
   2  -7  -1  119.69    4.90
   2  -7  -1  132.19    5.50
  -2   7   1  122.39    4.80
  -2   7   1  129.99    4.40
   2   7  -1  117.49    6.30
   2   7  -1  127.09    4.40
  -2   7   1  134.19    6.90
  -2   7   1  127.49    4.10
   2   7  -1  126.79    5.30
  -2   7   1  124.59    4.70
   2   7  -1  128.39    5.70
   2   7  -1  125.79    5.50
   1  -7  -1  121.79    5.20
   1  -7  -1  114.69    4.70
  -1  -7   1  113.99    4.60
  -1  -7   1  121.59    4.90
  -1  -7   1  116.49    6.30
  -1  -7   1  120.79    6.20
   1  -7  -1  117.99    5.70
   1  -7  -1  124.49    5.50
  -1  -7   1  112.39    5.00
   1  -7  -1  119.99    5.10
   1   7  -1  115.99    5.10
  -1   7   1  118.09    7.40
   1   7  -1  114.79    4.00
   1   7  -1  116.09    4.70
   1   7  -1  116.89    6.10
  -1   7   1  113.29    6.30
  -1   7   1  110.99    3.70
  -1   7   1  112.09    4.80
  -1   7   1  113.19    3.90
   0  -7   1    2.40    2.40
   0  -7  -1    2.00    2.40
   0  -7  -1   -0.40    1.90
   0  -7   1    0.20    1.80
   0  -7  -1    1.80    1.80
   0  -7   1    0.60    2.60
   0  -7   1    0.80    1.70
   0  -7  -1    4.00    2.10
   0  -7  -1    1.50    1.80
   0  -7   1    1.00    2.10
   0   7   1    1.60    1.70
   0   7  -1   -0.20    2.70
   0   7   1    0.60    1.30
   0   7   1    1.30    1.70
   0   7   1   -1.00    2.40
   0   7  -1   -0.30    1.40
   0   7  -1   -0.30    1.60
   0   7  -1   -0.60    1.60
  -1  -7  -1   17.70    2.40
   1  -7   1   20.40    2.60
   1  -7   1   19.10    2.70
   1  -7   1   19.30    2.40
  -1  -7  -1   20.90    2.70
   1  -7   1   22.00    2.80
  -1  -7  -1   21.20    3.30
  -1  -7  -1   26.30    2.70
   1  -7   1   15.30    2.80
  -1  -7  -1   20.60    2.90
  -1   7  -1   18.20    2.10
   1   7   1   15.30    3.20
   1   7   1   26.90    2.40
   1   7   1   18.30    3.00
  -1   7  -1   21.20    2.80
  -1   7  -1   19.70    3.20
   1   7   1   20.20    2.30
  -1   7  -1   22.80    2.50
  -1   7  -1   22.50    3.10
   2  -7   1  170.38    6.20
  -2  -7  -1  164.28    5.50
  -2  -7  -1  166.88    4.40
  -2  -7  -1  177.38    7.40
  -2  -7  -1  164.48    6.00
   2  -7   1  173.78    6.80
   2  -7   1  160.38    5.90
   2  -7   1  169.48    6.20
  -2  -7  -1  159.58    7.10
  -2   7  -1  171.08    5.80
  -2   7  -1  173.08    5.40
  -2   7  -1  162.48    5.40
   2   7   1  169.78    6.30
   2   7   1  166.68    4.70
  -2   7  -1  164.38    7.50
   2   7   1  169.88    5.30
   2   7   1  171.78    7.20
  -2   7  -1  166.78    5.00
   2   7   1  178.98    6.10
  -3  -7  -1   68.09    5.60
  -3  -7  -1   72.49    3.10
   3  -7   1   72.39    4.70
   3  -7   1   61.49    5.80
   3  -7   1   62.79    4.30
  -3  -7  -1   66.89    5.30
   3  -7   1   63.89    4.50
   3  -7   1   73.79    4.40
  -3  -7  -1   62.29    4.40
  -3  -7  -1   68.99    3.80
   3   7   1   67.89    5.50
   3   7   1   74.79    5.10
  -3   7  -1   77.49    4.40
  -3   7  -1   67.79    4.10
   3   7   1   72.29    3.60
   3   7   1   57.49    6.60
   3   7   1   63.89    3.60
  -3   7  -1   64.79    3.90
  -3   7  -1   72.59    6.00
  -3   7  -1   65.39    3.50
  -4  -7  -1    7.90    1.70
   4  -7   1    5.90    2.30
  -4  -7  -1    3.60    2.10
  -4  -7  -1    7.40    2.60
   4  -7   1    7.50    2.10
  -4  -7  -1    5.90    3.00
  -4  -7  -1    6.40    1.80
   4  -7   1    4.30    2.20
   4  -7   1    4.80    2.30
   4  -7   1    8.40    2.10
  -4   7  -1    5.10    1.40
   4   7   1    6.20    1.60
  -4   7  -1    7.20    2.30
   4   7   1    6.00    2.10
  -4   7  -1   11.60    2.40
   4   7   1    4.70    2.90
  -4   7  -1    1.60    1.90
   4   7   1    8.80    2.60
  -4   7  -1    8.10    3.40
   4   7   1    6.50    2.60
  -5  -7  -1  102.49    5.90
  -5  -7  -1  107.69    7.20
  -5  -7  -1  109.29    3.90
  -5  -7  -1  112.59    5.80
   5  -7   1   95.29    5.60
   5  -7   1  109.59    5.80
   5  -7   1  105.39    5.20
  -5  -7  -1  111.09    4.50
   5   7   1  103.49    5.80
   5   7   1  103.29    5.00
  -5   7  -1  107.99    5.50
  -5   7  -1  102.29    4.90
   5   7   1  109.39    6.30
  -5   7  -1  104.49    7.30
  -5   7  -1   98.69    5.30
   5   7   1  108.59    6.80
   5   7   1  108.99    3.60
   6  -7   1   23.90    3.40
  -6  -7  -1   19.00    5.90
  -6  -7  -1   24.60    3.60
  -6  -7  -1   26.30    2.90
   6  -7   1   23.40    2.90
   6  -7   1   23.70    3.70
  -6  -7  -1   20.60    3.30
  -6   7  -1   24.90    3.10
  -6   7  -1   28.70    3.50
   6   7   1   22.80    3.10
   6   7   1   25.70    3.70
   6   7   1   25.90    3.60
   6   7   1   18.90    5.10
  -6   7  -1   23.10    3.20
   6   7   1   24.60    1.90
  -6   7  -1   25.40    4.60
  -7  -7  -1    9.20    3.30
  -7  -7  -1   16.90    3.60
   7  -7   1   12.90    6.10
  -7  -7  -1    2.20    2.50
   7  -7   1   10.20    3.10
   7  -7   1   10.90    3.60
  -7  -7  -1    0.60    4.00
   7  -7   1    8.50    2.90
   7   7   1    5.10    3.10
  -7   7  -1    5.10    3.00
   7   7   1    5.40    3.70
   7   7   1   11.80    3.80
  -7   7  -1    6.80    3.90
   7   7   1    7.60    3.00
  -7   7  -1    9.10    3.20
  -7   7  -1    3.70    2.80
   8  -7   1   38.10    4.70
  -8  -7  -1   33.40    4.40
   8  -7   1   34.00    4.20
  -8  -7  -1   32.80    5.70
   8  -7   1   45.70    5.90
  -8  -7  -1   37.30    5.20
  -8  -7  -1   45.10    4.30
   8   7   1   46.10    6.00
  -8   7  -1   45.80    5.00
  -8   7  -1   46.70    6.20
  -8   7  -1   34.40    4.10
  -8   7  -1   41.30    4.80
   8   7   1   36.50    5.40
   8   7   1   34.80    4.40
   8   7   1   38.00    4.70
  -9  -7  -1    1.30    5.50
  -9  -7  -1    6.80    4.10
   9  -7   1    4.20    3.80
   9  -7   1    1.30    3.90
  -9  -7  -1    5.90    3.50
   9   7   1    2.60    3.90
  -9   7  -1   -0.50    3.90
   9   7   1    9.20    5.60
  -9   7  -1    1.20    4.70
  -9   7  -1    7.00    4.30
  10  -7   1    8.20    4.60
 -10  -7  -1   10.00    4.30
  10  -7   1    3.60    4.60
 -10  -7  -1   -1.40    6.60
  10   7   1    1.00    6.80
  10   7   1   14.50    5.00
 -10   7  -1    7.30    4.70
 -10   7  -1    1.80    5.90
  11  -7   1    6.30    6.00
 -11  -7  -1    4.10    5.80
 -11  -7  -1  -11.00    8.10
  11  -7   1    2.70    5.50
  11   7   1   -2.50    8.00
  11   7   1   -5.60    6.20
 -11   7  -1   -0.90    5.70
 -11   7  -1   -9.20    7.00
 -10  -8   1    1.10    7.20
 -10  -8   1   13.20    5.70
  10  -8  -1    5.70    5.00
 -10   8   1   16.30    7.00
  10   8  -1   23.60    7.90
  10   8  -1   12.70    5.90
 -10   8   1    9.20    6.10
  -9  -8   1   11.70    6.20
   9  -8  -1   12.30    4.40
   9  -8  -1   29.50    5.10
  -9  -8   1   17.50    4.70
  -9  -8   1   15.10    4.90
  -9   8   1   23.60    5.20
   9   8  -1   18.60    6.50
  -9   8   1   19.50    6.20
   9   8  -1   10.10    4.90
  -8  -8   1   -9.60    4.80
   8  -8  -1   -1.80    3.20
  -8  -8   1   -1.90    3.80
  -8  -8   1    0.30    3.30
   8  -8  -1    0.60    6.30
   8  -8  -1    6.10    4.50
   8   8  -1    3.80    4.90
  -8   8   1    5.00    3.60
  -8   8   1    4.10    5.00
   8   8  -1    5.60    4.20
   8   8  -1    7.30    5.10
  -8   8   1    9.90    4.40
   7  -8  -1   66.99    7.50
  -7  -8   1   63.69    8.30
  -7  -8   1   64.99    6.70
  -7  -8   1   70.99    7.70
   7  -8  -1   75.39    6.50
   7  -8  -1   65.49    6.50
  -7  -8   1   62.29    5.20
   7   8  -1   77.49    7.80
   7   8  -1   69.79    6.10
  -7   8   1   48.80    4.70
  -7   8   1   58.89    8.20
   7   8  -1   56.09    7.00
  -7   8   1   55.29    6.00
  -7   8   1   58.09    6.70
   7   8  -1   43.00    5.30
   6  -8  -1   -4.40    2.70
   6  -8  -1   -6.80    3.00
  -6  -8   1    2.80    3.20
  -6  -8   1   -0.60    2.30
  -6  -8   1    1.10    3.50
  -6  -8   1    6.60    3.30
   6  -8  -1    4.10    2.80
   6   8  -1    1.70    2.60
   6   8  -1    3.90    3.80
  -6   8   1   -0.40    2.80
   6   8  -1    3.30    3.70
  -6   8   1   -0.50    3.70
   6   8  -1   -0.30    1.70
  -6   8   1    0.80    2.90
   6   8  -1    5.30    3.30
  -5  -8   1   41.10    3.90
  -5  -8   1   40.00    3.70
   5  -8  -1   38.90    5.00
   5  -8  -1   37.10    5.30
   5  -8  -1   40.10    4.30
  -5  -8   1   31.90    5.20
   5  -8  -1   41.00    4.80
  -5  -8   1   36.00    4.90
  -5  -8   1   51.19    5.40
   5   8  -1   41.40    5.70
   5   8  -1   42.40    5.90
  -5   8   1   49.80    4.80
  -5   8   1   29.90    4.50
  -5   8   1   27.20    3.10
   5   8  -1   42.50    5.60
  -5   8   1   44.50    4.60
   5   8  -1   42.40    4.50
   5   8  -1   43.30    3.60
   4  -8  -1   56.49    4.70
  -4  -8   1   63.69    4.20
   4  -8  -1   67.79    5.10
  -4  -8   1   65.69    5.30
   4  -8  -1   60.49    4.70
  -4  -8   1   55.89    5.00
   4  -8  -1   49.99    4.90
  -4  -8   1   67.79    3.90
   4  -8  -1   54.19    5.30
  -4  -8   1   54.79    6.30
  -4   8   1   59.99    4.80
   4   8  -1   62.79    5.50
  -4   8   1   86.09    7.00
  -4   8   1   61.19    4.40
   4   8  -1   50.79    6.10
   4   8  -1   57.59    5.60
  -4   8   1   61.59    7.00
   4   8  -1   57.49    4.80
   4   8  -1   58.59    4.40
   3  -8  -1    7.60    2.80
   3  -8  -1   10.00    2.50
  -3  -8   1    6.90    2.40
   3  -8  -1    9.90    2.60
  -3  -8   1    8.20    1.80
   3  -8  -1    6.20    2.20
  -3  -8   1    4.80    3.20
  -3  -8   1    9.10    2.80
  -3  -8   1    1.40    2.40
   3  -8  -1    6.70    2.30
  -3   8   1    9.50    3.70
  -3   8   1    7.20    2.20
   3   8  -1   11.40    2.30
   3   8  -1    8.10    2.60
   3   8  -1    8.60    2.40
  -3   8   1    8.00    2.40
   3   8  -1    8.60    3.40
   3   8  -1    8.10    2.30
  -3   8   1   10.40    1.90
  -3   8   1    8.40    2.10
  -2  -8   1    4.60    2.40
  -2  -8   1    8.80    1.80
   2  -8  -1    2.80    2.00
   2  -8  -1    5.20    2.60
  -2  -8   1    9.20    3.20
   2  -8  -1    8.60    2.50
   2  -8  -1    6.20    2.40
   2  -8  -1    4.90    2.30
  -2  -8   1    9.00    2.90
  -2  -8   1    4.50    3.10
   2   8  -1    8.80    2.00
   2   8  -1    8.30    2.50
  -2   8   1    8.10    1.80
   2   8  -1   10.50    2.80
  -2   8   1    8.40    2.20
  -2   8   1    9.20    2.10
  -2   8   1    6.50    1.80
  -2   8   1    7.00    3.30
   2   8  -1    1.50    3.30
   1  -8  -1   44.60    4.40
   1  -8  -1   53.29    5.30
  -1  -8   1   41.20    4.00
  -1  -8   1   45.70    5.50
   1  -8  -1   45.80    4.50
  -1  -8   1   41.20    4.20
  -1  -8   1   47.30    5.50
   1  -8  -1   42.50    5.60
  -1  -8   1   46.40    4.50
   1  -8  -1   42.90    4.60
  -1   8   1   46.20    4.00
   1   8  -1   43.50    5.60
  -1   8   1   44.80    5.90
  -1   8   1   42.10    3.00
  -1   8   1   41.00    3.30
   1   8  -1   46.50    4.10
   1   8  -1   41.40    3.40
   1   8  -1   41.60    4.70
   0  -8   1  386.36   11.40
   0  -8  -1  386.26   10.10
   0  -8  -1  381.46   11.40
   0  -8   1  386.16   10.10
   0  -8  -1  392.86   10.10
   0  -8  -1  373.26    9.60
   0  -8   1  397.76   11.20
   0  -8   1  387.46    9.90
   0  -8  -1  396.16   11.10
   0  -8   1  388.66   10.10
   0   8  -1  384.06   11.60
   0   8  -1  396.16    9.90
   0   8   1  387.56   11.40
   0   8   1  382.56   10.20
   0   8   1  384.66    9.70
   0   8   1  391.66    8.30
   0   8  -1  388.86   10.30
   0   8  -1  373.86    8.60
   1  -8   1  172.78    6.60
  -1  -8  -1  162.28    7.80
   1  -8   1  167.18    6.10
  -1  -8  -1  161.38    7.60
  -1  -8  -1  200.88    7.20
   1  -8   1  168.08    6.40
  -1  -8  -1  176.38    6.50
   1  -8   1  165.48    7.40
  -1  -8  -1  170.88    6.70
   1  -8   1  165.08    7.10
   1   8   1  162.28    6.80
  -1   8  -1  165.98    5.20
   1   8   1  167.08    4.90
   1   8   1  163.78    5.90
   1   8   1  160.38    7.70
  -1   8  -1  172.28    7.90
  -1   8  -1  164.08    6.40
  -1   8  -1  166.28    6.20
  -1   8  -1  163.28    7.70
   2  -8   1   39.50    3.80
   2  -8   1   40.30    4.40
  -2  -8  -1   39.90    2.70
  -2  -8  -1   44.90    4.20
   2  -8   1   40.00    4.80
   2  -8   1   34.60    4.30
  -2  -8  -1   41.00    5.70
  -2  -8  -1   34.00    4.20
   2  -8   1   46.10    5.00
  -2  -8  -1   50.69    5.70
  -2   8  -1   32.50    3.50
  -2   8  -1   45.10    3.30
  -2   8  -1   54.69    6.00
   2   8   1   47.30    3.40
  -2   8  -1   39.00    3.70
   2   8   1   41.70    4.50
   2   8   1   46.60    3.80
  -2   8  -1   45.50    4.10
   2   8   1   41.10    5.60
   3  -8   1    4.80    2.40
   3  -8   1    7.70    2.50
  -3  -8  -1   10.30    3.40
  -3  -8  -1    9.20    1.70
  -3  -8  -1   10.10    2.30
  -3  -8  -1    4.80    3.10
  -3  -8  -1    3.80    2.50
   3  -8   1    8.10    2.60
   3  -8   1    5.00    2.50
   3  -8   1    8.20    2.70
   3   8   1    3.80    2.30
  -3   8  -1    8.70    2.00
  -3   8  -1    5.10    3.40
  -3   8  -1    3.10    2.50
   3   8   1    6.30    3.00
   3   8   1    7.30    2.80
   3   8   1    5.80    2.00
  -3   8  -1    6.20    2.00
   3   8   1    6.60    2.20
  -3   8  -1    8.60    2.60
   4  -8   1    2.10    2.70
   4  -8   1    6.40    2.50
  -4  -8  -1    0.50    2.00
   4  -8   1   -0.70    2.20
  -4  -8  -1    3.10    1.90
   4  -8   1    0.80    2.20
  -4  -8  -1    4.70    2.80
   4  -8   1    1.80    2.20
  -4  -8  -1    5.10    2.50
  -4  -8  -1   -1.40    2.70
  -4   8  -1    4.20    2.40
   4   8   1    1.80    3.00
   4   8   1    8.40    3.30
  -4   8  -1    1.80    1.70
  -4   8  -1    4.20    2.30
   4   8   1    2.00    1.80
  -4   8  -1    4.60    3.70
  -4   8  -1   -0.20    2.30
   4   8   1    2.60    2.20
   4   8   1    2.10    2.40
   5  -8   1    6.60    2.60
  -5  -8  -1    6.00    3.00
  -5  -8  -1    3.20    3.40
   5  -8   1    2.90    2.70
   5  -8   1    2.70    2.20
  -5  -8  -1    5.40    2.00
   5  -8   1    4.10    2.50
  -5  -8  -1   10.40    2.60
   5  -8   1    2.60    2.50
   5   8   1    4.30    4.00
  -5   8  -1   11.10    2.90
   5   8   1    6.70    1.90
   5   8   1    5.10    3.10
  -5   8  -1    2.20    2.20
   5   8   1    8.40    2.50
  -5   8  -1    4.60    2.60
   5   8   1    2.00    3.30
   6  -8   1  104.79    7.30
  -6  -8  -1  122.39    4.20
  -6  -8  -1  117.69    5.30
   6  -8   1  119.39    6.30
  -6  -8  -1  101.89    8.00
  -6  -8  -1  118.39    6.80
  -6  -8  -1  132.09    7.20
   6  -8   1  128.49    6.80
  -6   8  -1  113.59    6.10
  -6   8  -1  129.39    6.60
  -6   8  -1  119.29    8.50
   6   8   1  124.29    6.10
  -6   8  -1  121.79    6.60
   6   8   1  118.99    7.40
   6   8   1  122.49    7.30
   6   8   1  121.29    8.00
   6   8   1  118.69    3.90
   7  -8   1  169.18    9.50
  -7  -8  -1  168.38    9.10
  -7  -8  -1  179.28    8.40
   7  -8   1  197.58    8.60
  -7  -8  -1  175.28    7.00
   7  -8   1  183.38    8.40
  -7  -8  -1  175.88   10.20
  -7   8  -1  178.28    7.90
   7   8   1  165.78    9.70
   7   8   1  184.08    9.80
  -7   8  -1  172.38    8.00
  -7   8  -1  181.78   10.20
   7   8   1  176.08    7.50
  -7   8  -1  188.18    8.40
   7   8   1  181.78    8.90
  -8  -8  -1  127.09    8.10
  -8  -8  -1  117.09    7.10
   8  -8   1  130.09    8.10
  -8  -8  -1  105.99   10.40
   8   8   1   91.49    8.90
  -8   8  -1  126.29    7.80
   8   8   1  147.99   10.50
  -8   8  -1  117.19    8.80
  -8   8  -1  119.09    9.80
  -9  -8  -1   -4.10    4.30
   9  -8   1    2.90    4.20
  -9  -8  -1   -0.50    5.90
  -9  -8  -1   -6.20    4.30
   9   8   1    4.90    4.60
  -9   8  -1    1.60    4.30
  -9   8  -1   -2.10    5.50
   9   8   1   -1.10    6.10
  10  -8   1    6.50    5.30
 -10  -8  -1    8.10    5.50
 -10  -8  -1    7.30    7.60
 -10   8  -1    5.20    7.20
 -10   8  -1   13.80    5.90
  10   8   1   28.10    8.40
  10   8   1   20.30    6.00
  -9  -9   1   19.30    7.30
   9  -9  -1   22.80    5.30
  -9  -9   1   24.30    6.10
  -9  -9   1   16.10    5.20
  -9   9   1   17.30    5.10
   9   9  -1   18.80    5.70
  -9   9   1   18.60    7.40
   9   9  -1   28.90    7.80
  -8  -9   1   -7.70    3.80
  -8  -9   1   -1.40    3.90
   8  -9  -1    2.70    4.20
  -8  -9   1   -3.10    5.60
  -8   9   1    3.10    4.30
  -8   9   1    4.40    5.50
   8   9  -1   -2.30    4.30
   8   9  -1    7.70    5.40
  -8   9   1  -12.20    5.50
   7  -9  -1    6.50    3.90
  -7  -9   1    6.80    4.70
   7  -9  -1    0.70    3.30
  -7  -9   1   12.20    4.50
  -7  -9   1    7.10    3.50
   7   9  -1   10.10    4.80
   7   9  -1   10.00    2.00
  -7   9   1    6.40    4.90
   7   9  -1   15.00    4.00
   7   9  -1    4.90    4.40
  -7   9   1    7.70    4.20
  -7   9   1    7.80    4.50
  -6  -9   1   22.60    2.90
   6  -9  -1   26.50    4.70
   6  -9  -1   20.90    3.00
  -6  -9   1   18.50    4.20
  -6  -9   1   16.80    4.50
  -6  -9   1   20.30    3.30
   6  -9  -1   19.70    3.60
  -6  -9   1   18.10    4.60
   6  -9  -1   25.30    4.30
   6  -9  -1   19.50    2.70
   6  -9  -1   21.30    4.60
   6   9  -1   19.20    2.70
  -6   9   1   11.80    2.70
   6   9  -1   27.40    3.80
   6   9  -1   25.60    5.20
  -6   9   1   16.70    5.00
  -6   9   1   20.80    4.00
   6   9  -1   14.30    4.60
  -6   9   1   26.60    4.10
   6   9  -1   12.30    4.40
  -5  -9   1    4.80    3.20
  -5  -9   1    6.40    2.50
  -5  -9   1    5.70    2.60
  -5  -9   1    2.40    2.90
   5  -9  -1    1.30    2.80
   5  -9  -1    0.50    3.50
   5  -9  -1    0.90    3.20
  -5  -9   1    0.70    3.50
   5  -9  -1    6.80    3.10
   5  -9  -1    1.30    2.60
   5   9  -1   -1.60    3.30
  -5   9   1   -2.20    2.60
   5   9  -1   -0.80    2.40
   5   9  -1    4.70    3.70
  -5   9   1    2.70    3.00
  -5   9   1   -2.20    4.00
   5   9  -1    5.00    2.80
   5   9  -1    6.00    3.80
  -5   9   1    6.70    2.90
  -4  -9   1   -3.90    2.70
  -4  -9   1   -0.80    1.90
  -4  -9   1   -5.20    3.20
   4  -9  -1   -1.10    2.60
   4  -9  -1   -2.80    2.80
   4  -9  -1    0.70    2.80
   4  -9  -1    2.70    2.40
   4  -9  -1   -5.50    2.80
  -4  -9   1   -1.20    2.30
  -4  -9   1    1.30    3.10
  -4   9   1    1.50    2.60
  -4   9   1   -0.10    2.90
   4   9  -1   -1.90    2.40
  -4   9   1    0.30    2.40
  -4   9   1    0.70    2.00
  -4   9   1   -2.20    3.50
   4   9  -1   -3.30    2.90
   4   9  -1   -4.00    3.10
   4   9  -1    2.40    3.30
  -4   9   1   -4.20    2.20
   3  -9  -1   -0.90    2.60
  -3  -9   1    1.00    1.70
   3  -9  -1    1.20    2.70
  -3  -9   1   -0.20    2.90
  -3  -9   1   -5.60    2.60
  -3  -9   1   -0.10    2.40
  -3  -9   1   -3.50    3.70
   3  -9  -1    1.20    2.80
   3   9  -1   -3.10    2.60
   3   9  -1    0.70    3.20
  -3   9   1    1.00    2.10
  -3   9   1   -1.60    4.50
  -3   9   1    2.10    1.80
  -3   9   1   -2.00    2.40
  -3   9   1    1.80    2.70
   3   9  -1   -3.20    2.30
   3   9  -1    0.20    2.20
   2  -9  -1  167.58    7.30
  -2  -9   1  168.58    8.70
  -2  -9   1  174.28    7.40
  -2  -9   1  169.38    8.20
  -2  -9   1  167.48    6.80
   2  -9  -1  165.18    6.70
  -2  -9   1  176.58    6.80
   2  -9  -1  185.78    7.80
   2  -9  -1  172.68    7.40
  -2   9   1  169.98    6.70
   2   9  -1  173.88    8.40
   2   9  -1  187.18    8.00
  -2   9   1  179.78    5.50
  -2   9   1  191.98    9.00
   2   9  -1  171.78    6.60
  -2   9   1  170.88    6.70
   2   9  -1  166.68    5.80
  -2   9   1  177.08    5.90
  -1  -9   1    2.10    3.20
  -1  -9   1    0.60    2.60
   1  -9  -1    1.60    2.90
   1  -9  -1    0.90    3.00
  -1  -9   1    2.20    2.40
   1  -9  -1    2.40    2.60
   1  -9  -1    3.00    2.50
   1  -9  -1    0.70    2.40
  -1  -9   1    8.40    3.30
  -1  -9   1    1.00    2.20
   1   9  -1    2.00    3.00
   1   9  -1    3.50    2.80
   1   9  -1   -2.40    2.20
  -1   9   1    2.40    2.40
   1   9  -1    4.80    2.10
  -1   9   1    4.70    2.50
  -1   9   1    2.50    3.50
  -1   9   1    2.50    1.80
  -1   9   1    4.30    2.10
   0  -9   1   36.30    5.40
   0  -9   1   21.50    3.80
   0  -9   1   24.30    3.90
   0  -9  -1   25.70    3.40
   0  -9  -1   16.60    3.60
   0  -9   1   17.40    3.80
   0  -9  -1   17.40    3.10
   0  -9  -1   17.80    3.30
   0  -9   1   18.80    3.10
   0  -9  -1   20.50    3.80
   0   9  -1   16.50    2.90
   0   9   1   22.50    3.20
   0   9  -1   19.30    3.20
   0   9   1   21.50    2.30
   0   9   1   20.80    3.10
   0   9   1   18.60    2.30
   0   9  -1   17.30    4.00
   0   9  -1   22.30    2.60
   0   9   1   17.30    3.50
   1  -9   1   22.00    3.10
   1  -9   1   25.50    4.20
  -1  -9  -1   25.80    3.50
  -1  -9  -1   31.10    4.50
   1  -9   1   39.90    5.00
   1  -9   1   18.70    3.20
  -1  -9  -1   19.60    3.30
  -1  -9  -1   24.20    4.10
  -1  -9  -1   28.30    3.50
   1  -9   1   26.50    4.00
   1   9   1   27.10    3.10
  -1   9  -1   23.30    3.20
  -1   9  -1   25.00    3.30
   1   9   1   21.80    3.50
  -1   9  -1   23.80    2.60
  -1   9  -1   31.50    4.60
   1   9   1   25.30    2.50
  -1   9  -1   28.10    3.00
   1   9   1   28.50    4.30
  -2  -9  -1    5.80    3.20
  -2  -9  -1   -1.50    3.10
  -2  -9  -1   -0.70    2.20
   2  -9   1    0.20    2.70
   2  -9   1   -4.70    2.70
  -2  -9  -1    0.30    3.30
   2  -9   1    3.90    2.90
   2  -9   1    1.70    2.30
  -2  -9  -1   -1.20    2.50
   2  -9   1   -1.40    2.30
  -2   9  -1   -0.30    2.20
   2   9   1   -0.10    1.90
   2   9   1    3.80    2.30
  -2   9  -1    3.80    3.60
   2   9   1    2.70    3.10
  -2   9  -1    3.10    2.40
  -2   9  -1   -0.80    2.20
   2   9   1   -2.90    2.80
  -2   9  -1   -0.60    1.80
  -3  -9  -1  211.38    7.10
  -3  -9  -1  208.58    9.10
   3  -9   1  202.88    9.10
   3  -9   1  207.98    8.20
   3  -9   1  227.68    8.20
  -3  -9  -1  209.18    8.20
   3  -9   1  226.88    8.30
   3  -9   1  219.58    7.70
   3   9   1  218.38    6.40
  -3   9  -1  227.88    7.10
   3   9   1  215.38   10.70
   3   9   1  220.38    8.50
  -3   9  -1  209.88    7.60
  -3   9  -1  193.18   14.30
  -3   9  -1  216.78    6.60
   3   9   1  211.48    6.90
  -3   9  -1  213.88    7.20
   4  -9   1   -1.50    2.80
   4  -9   1    1.50    2.60
   4  -9   1   -2.00    2.40
  -4  -9  -1    1.10    1.80
  -4  -9  -1    2.30    2.30
  -4  -9  -1   -7.10    3.00
  -4  -9  -1   -3.10    2.60
  -4  -9  -1   -1.30    2.90
   4  -9   1    2.10    2.90
   4  -9   1    0.40    2.30
   4   9   1   -3.10    2.90
   4   9   1   -0.20    3.40
   4   9   1   -2.30    3.20
   4   9   1   -0.20    2.30
   4   9   1   -1.20    2.10
  -4   9  -1    0.80    2.00
  -4   9  -1   -1.70    2.50
  -4   9  -1   -0.50    2.00
  -4   9  -1   -1.10    2.60
  -5  -9  -1   54.29    4.30
  -5  -9  -1   42.10    5.10
   5  -9   1   54.69    6.30
   5  -9   1   51.49    5.50
   5  -9   1   47.50    5.10
  -5  -9  -1   40.60    5.40
  -5  -9  -1   49.40    4.40
   5  -9   1   51.69    5.90
  -5  -9  -1   49.00    6.00
   5  -9   1   66.49    5.50
   5   9   1   53.99    6.70
  -5   9  -1   54.39    5.20
  -5   9  -1   51.89    7.30
   5   9   1   73.99    7.10
   5   9   1   59.89    4.60
   5   9   1   50.19    7.10
   5   9   1   57.49    5.00
  -5   9  -1   50.69    5.60
  -5   9  -1   58.99    5.80
  -6  -9  -1   38.10    4.80
  -6  -9  -1   33.30    3.60
   6  -9   1   26.00    5.00
  -6  -9  -1   43.80    8.80
   6  -9   1   47.90    5.00
   6  -9   1   37.60    4.80
  -6  -9  -1   32.50    5.00
   6  -9   1   26.80    3.80
  -6  -9  -1   36.70    4.00
  -6   9  -1   31.80    3.70
  -6   9  -1   34.00    5.50
   6   9   1   25.10    5.70
   6   9   1   32.00    5.10
  -6   9  -1   38.20    4.60
   6   9   1   40.00    5.10
  -6   9  -1   31.40    5.40
   6   9   1   42.60    5.50
   6   9   1   32.60    3.60
  -7  -9  -1   33.60    4.10
  -7  -9  -1   32.20    5.00
  -7  -9  -1   23.00    5.40
   7  -9   1   39.80    8.80
   7  -9   1   28.50    4.30
   7  -9   1   29.00    4.90
  -7   9  -1   51.59    6.70
   7   9   1   31.50    5.40
  -7   9  -1   28.30    6.30
  -7   9  -1   42.30    5.10
   7   9   1   37.70    6.40
   7   9   1   30.00    4.40
  -8  -9  -1   15.60    6.10
  -8  -9  -1   11.10    5.20
   8  -9   1   15.50    5.90
   8  -9   1   17.50    4.50
  -8  -9  -1    7.80    3.90
  -8   9  -1   16.10    5.00
  -8   9  -1    2.50    6.00
   8   9   1   12.20    6.10
   8   9   1   16.10    4.80
   9  -9   1    1.80    4.90
  -9  -9  -1  -14.40    6.80
  -9  -9  -1    2.20    5.40
  -9  -9  -1    5.40    4.70
   9   9   1    6.50    5.30
  -9   9  -1   -2.10    6.80
   9   9   1   -1.50    7.30
  -9   9  -1   -3.80    4.90
  -9 -10   1    8.50    6.50
   9 -10  -1   -0.60    5.40
  -9  10   1   12.70    6.40
  -9  10   1  -13.40    7.70
   9  10  -1   22.30    8.90
   9  10  -1    7.90    6.50
   8 -10  -1    3.20    4.90
  -8 -10   1   13.70    4.90
  -8 -10   1    2.40    6.60
  -8 -10   1   14.00    6.30
  -8  10   1   15.40    5.50
   8  10  -1    1.60    5.20
   8  10  -1   24.50    6.80
  -8  10   1    7.60    6.90
  -7 -10   1   10.80    5.20
   7 -10  -1   11.80    3.90
   7 -10  -1   18.70    5.20
  -7 -10   1   21.50    4.40
  -7 -10   1    3.70    5.30
  -7  10   1   15.50    4.80
   7  10  -1   15.50    6.20
   7  10  -1   17.40    6.00
  -7  10   1    9.50    5.90
  -7  10   1    8.70    5.60
   7  10  -1   22.00    3.00
   6 -10  -1   -2.80    3.10
  -6 -10   1    0.60    3.30
  -6 -10   1    0.70    4.40
   6 -10  -1    3.30    2.90
   6 -10  -1    5.00    4.30
   6 -10  -1   -0.60    4.20
   6 -10  -1   -0.20    3.10
  -6 -10   1    0.10    2.90
  -6 -10   1   -0.40    4.50
  -6  10   1    4.40    4.30
   6  10  -1   -4.90    4.70
  -6  10   1    1.20    4.00
   6  10  -1    1.20    2.80
   6  10  -1    3.50    5.00
  -6  10   1   -4.00    5.40
   6  10  -1    0.50    3.60
   5 -10  -1   20.60    4.30
  -5 -10   1   21.10    3.30
   5 -10  -1    7.30    5.80
  -5 -10   1   16.80    3.10
  -5 -10   1   23.00    4.70
   5 -10  -1   22.60    3.70
  -5 -10   1   17.90    4.50
   5 -10  -1   28.20    4.00
   5 -10  -1   27.20    4.90
  -5  10   1   24.20    4.20
   5  10  -1   23.30    5.20
   5  10  -1   19.60    3.70
   5  10  -1   18.90    4.90
  -5  10   1   14.50    5.00
   5  10  -1   19.30    3.30
  -5  10   1   15.50    3.00
   4 -10  -1  160.88    8.10
   4 -10  -1  152.78    8.40
  -4 -10   1  162.18    7.00
  -4 -10   1  157.78    8.50
  -4 -10   1  144.99    5.80
   4 -10  -1  124.29    8.20
  -4 -10   1  138.79    8.10
   4 -10  -1  147.19    7.30
   4 -10  -1  144.99    7.70
  -4 -10   1  152.78    9.70
  -4  10   1  148.79    7.60
   4  10  -1  160.28    6.90
   4  10  -1  169.18    9.40
   4  10  -1  149.59    6.70
  -4  10   1  154.18    6.10
   4  10  -1  169.78    9.30
  -4  10   1  151.48    9.30
  -4  10   1  154.48    7.20
   4  10  -1  148.99    8.50
  -4  10   1  141.19    7.10
   3 -10  -1    2.70    3.20
  -3 -10   1    1.40    3.50
  -3 -10   1    9.00    3.80
  -3 -10   1    7.90    2.30
   3 -10  -1    9.50    3.70
   3 -10  -1    9.80    3.30
  -3 -10   1    4.00    4.30
  -3 -10   1    6.10    3.00
   3 -10  -1    1.70    2.70
   3 -10  -1    8.50    3.60
   3  10  -1    4.80    3.70
   3  10  -1    4.90    2.80
   3  10  -1   10.30    4.00
  -3  10   1   10.90    4.20
  -3  10   1    2.50    2.80
   3  10  -1   14.10    3.10
  -3  10   1    7.30    2.90
  -3  10   1    7.80    3.00
  -3  10   1    8.80    2.60
  -2 -10   1  109.39    7.10
  -2 -10   1  104.79    8.40
  -2 -10   1  103.69    7.50
   2 -10  -1  107.49    6.60
  -2 -10   1  113.99    6.30
   2 -10  -1  108.09    6.60
   2 -10  -1   94.09    6.50
  -2 -10   1  101.59    6.60
   2 -10  -1  114.49    7.50
   2 -10  -1  104.99    7.20
   2  10  -1  117.29    7.70
   2  10  -1  122.89    7.70
  -2  10   1   79.09    8.10
  -2  10   1  113.79    6.30
  -2  10   1  113.49    5.10
  -2  10   1  120.69    8.20
   2  10  -1  106.79    6.40
  -2  10   1  108.89    6.50
   2  10  -1  110.09    5.40
  -1 -10   1   19.50    4.40
  -1 -10   1   26.30    3.50
   1 -10  -1   32.70    4.20
   1 -10  -1   25.30    3.80
   1 -10  -1   23.50    4.00
  -1 -10   1   21.60    4.00
  -1 -10   1   32.60    4.10
   1 -10  -1   20.80    4.10
  -1 -10   1   24.90    3.80
   1 -10  -1   18.30    4.10
  -1  10   1   22.10    4.10
   1  10  -1   26.20    3.70
   1  10  -1   23.90    2.90
  -1  10   1   30.00    3.70
  -1  10   1   23.80    3.50
  -1  10   1   32.30    4.10
   1  10  -1   23.80    4.10
   1  10  -1   27.30    4.10
  -1  10   1   28.00    3.70
   0 -10  -1  167.08    8.10
   0 -10  -1  169.98    7.50
   0 -10   1  162.68    7.40
   0 -10   1  158.78    8.50
   0 -10  -1  155.28    8.40
   0 -10  -1  166.88    7.40
   0 -10   1  164.88    7.40
   0 -10   1  179.98    8.30
   0 -10  -1  168.58    9.00
   0 -10   1  172.58    9.00
   0  10   1  173.98    8.10
   0  10  -1  156.68    5.90
   0  10  -1  180.58    8.70
   0  10  -1  168.28    8.10
   0  10  -1  163.98    7.40
   0  10   1  168.78    5.70
   0  10   1  169.18    7.30
   0  10  -1  141.89    7.20
   0  10   1  163.98    8.60
   0  10   1  169.48    7.10
   1 -10   1    2.30    3.40
  -1 -10  -1    6.10    4.90
   1 -10   1   -1.20    2.90
  -1 -10  -1    1.20    2.60
  -1 -10  -1    1.90    3.60
  -1 -10  -1   -4.30    6.30
  -1 -10  -1   -0.30    3.10
   1 -10   1   -0.70    3.40
   1 -10   1    1.60    2.70
   1 -10   1   -1.20    3.10
  -1  10  -1    0.70    3.60
   1  10   1    1.20    2.20
   1  10   1   -1.30    2.70
   1  10   1   11.70    3.50
  -1  10  -1   -2.10    2.90
  -1  10  -1    2.50    2.60
  -1  10  -1    0.60    2.80
   1  10   1    4.20    3.20
  -1  10  -1    2.20    2.20
  -2 -10  -1  110.59    6.30
  -2 -10  -1  112.59    7.20
  -2 -10  -1  109.49    6.70
   2 -10   1  113.89    7.10
  -2 -10  -1   96.79    8.10
   2 -10   1  114.39    7.20
   2 -10   1  114.59    6.50
   2 -10   1  124.39    6.80
  -2 -10  -1  115.49    8.40
   2 -10   1  118.89    7.70
   2  10   1  122.29    5.20
  -2  10  -1  106.89    6.40
  -2  10  -1  107.09    5.20
   2  10   1  119.19    7.80
  -2  10  -1  128.79    8.00
  -2  10  -1  113.39    5.90
  -2  10  -1  106.59    6.40
   2  10   1  102.59    6.00
   2  10   1  127.19    7.90
   3 -10   1   23.00    3.90
  -3 -10  -1   11.70    4.00
  -3 -10  -1   18.40    3.90
   3 -10   1   21.10    4.10
  -3 -10  -1   21.00    4.20
  -3 -10  -1   15.90    3.10
   3 -10   1   12.80    3.60
  -3 -10  -1   16.90    3.70
   3 -10   1   16.60    4.30
  -3 -10  -1   21.90    3.90
   3 -10   1   19.00    3.40
  -3  10  -1   13.50    2.90
  -3  10  -1   15.20    3.10
   3  10   1   25.10    4.30
  -3  10  -1   20.10    3.10
  -3  10  -1   18.80    3.40
   3  10   1   17.30    3.30
   3  10   1   12.30    2.70
  -3  10  -1   22.50    4.40
   3  10   1   16.40    3.90
   4 -10   1  154.98    7.50
   4 -10   1  162.68    8.10
  -4 -10  -1  145.39    9.20
   4 -10   1  131.49    7.50
  -4 -10  -1  139.99    6.30
  -4 -10  -1  121.19    8.20
  -4 -10  -1  152.68    8.50
  -4 -10  -1  159.28    6.80
   4 -10   1  152.28    7.60
   4 -10   1  155.18    8.50
  -4  10  -1  154.88    7.50
   4  10   1  152.18    6.30
   4  10   1  162.68    9.10
  -4  10  -1  151.88    7.40
  -4  10  -1  152.78    9.30
  -4  10  -1  147.89    6.30
   4  10   1  139.59    8.30
   4  10   1  154.88    6.50
  -4  10  -1  156.98    6.40
  -5 -10  -1    1.10    3.00
  -5 -10  -1   -8.40    3.80
   5 -10   1   -2.10    3.40
   5 -10   1    1.80    3.90
   5 -10   1    0.10    3.00
  -5 -10  -1    0.30    2.60
   5 -10   1    1.50    3.50
   5  10   1   -1.30    4.10
   5  10   1    4.20    4.90
  -5  10  -1    4.70    4.60
  -5  10  -1    3.30    3.90
   5  10   1   -1.30    2.90
   6 -10   1   18.00    3.80
  -6 -10  -1    8.30    4.40
   6 -10   1   15.00    8.50
  -6 -10  -1   10.00    3.40
  -6 -10  -1    0.30    4.60
   6 -10   1    2.30    4.50
  -6 -10  -1    8.30    3.00
   6  10   1   10.10    3.00
   6  10   1   11.30    3.90
  -6  10  -1   12.50    4.70
   6  10   1    5.90    5.80
   6  10   1   11.30    5.10
  -6  10  -1    3.20    4.30
  -6  10  -1    3.10    5.20
  -7 -10  -1   23.50    4.10
  -7 -10  -1   31.90    5.60
  -7 -10  -1   18.60    5.60
   7 -10   1   18.70    4.50
   7 -10   1   22.70    5.70
  -7  10  -1   36.80    7.30
   7  10   1   27.60    6.80
   7  10   1   14.40    4.70
  -7  10  -1   22.70    5.10
  -7  10  -1   24.00    6.40
  -8 -10  -1   40.80    6.30
   8 -10   1   32.50    5.50
  -8 -10  -1   42.60    7.90
  -8 -10  -1   43.40    5.80
   8  10   1   42.00    7.80
  -8  10  -1   25.60    7.50
   8  10   1   36.50    6.00
  -8  10  -1   40.10    6.10
  -7 -11   1   27.00    7.20
  -7 -11   1   32.10    5.20
   7 -11  -1   20.60    4.60
  -7 -11   1   36.60    7.20
  -7  11   1   17.40    7.40
  -7  11   1   23.50    6.70
   7  11  -1   29.30    5.60
   7  11  -1   48.30    7.90
   6 -11  -1    2.30    5.20
  -6 -11   1    1.10    3.70
  -6 -11   1    1.00    3.80
   6 -11  -1   -2.10    4.00
  -6 -11   1    1.10    5.70
  -6 -11   1    6.60    5.60
   6 -11  -1   -1.80    3.60
  -6  11   1    3.80    6.10
   6  11  -1    6.30    4.00
  -6  11   1    9.80    3.80
   6  11  -1    7.60    6.20
  -6  11   1    3.10    5.30
   6  11  -1    0.50    4.30
   5 -11  -1    5.30    4.70
   5 -11  -1   16.30    4.60
  -5 -11   1   19.70    6.30
  -5 -11   1    7.60    3.20
  -5 -11   1    9.50    5.40
   5 -11  -1    9.30    5.20
   5 -11  -1    3.90    3.30
  -5 -11   1   15.00    3.90
   5  11  -1   11.00    4.20
  -5  11   1   10.40    5.50
   5  11  -1   14.60    3.90
  -5  11   1    4.70    4.60
   5  11  -1    5.00    5.20
  -5  11   1    6.20    5.90
   5  11  -1    9.90    6.00
   4 -11  -1    7.70    3.20
  -4 -11   1    6.70    5.20
   4 -11  -1    6.70    4.60
   4 -11  -1    5.00    3.90
  -4 -11   1   13.40    3.80
   4 -11  -1   12.30    4.50
  -4 -11   1    8.30    4.40
  -4 -11   1    4.20    3.00
  -4  11   1   -0.30    4.90
  -4  11   1    8.50    4.00
   4  11  -1   12.70    4.90
   4  11  -1    0.10    3.60
   4  11  -1    0.20    3.70
  -4  11   1    7.10    3.20
   3 -11  -1   10.20    4.30
   3 -11  -1   15.60    4.70
   3 -11  -1    7.90    4.50
  -3 -11   1   10.40    4.90
  -3 -11   1   11.20    3.80
   3 -11  -1   15.20    3.60
  -3 -11   1    6.50    4.10
  -3 -11   1   16.90    4.60
  -3  11   1   18.20    4.90
   3  11  -1   20.40    4.90
   3  11  -1   11.00    4.00
   3  11  -1   14.70    3.50
  -3  11   1   18.90    3.10
  -3  11   1   10.20    3.60
  -3  11   1   14.90    3.80
   2 -11  -1   -0.80    4.10
  -2 -11   1   -1.90    4.50
   2 -11  -1   -3.20    3.80
  -2 -11   1   -1.30    3.40
   2 -11  -1    2.30    4.10
  -2 -11   1    2.10    4.00
   2 -11  -1    3.50    3.50
  -2  11   1   -1.20    2.50
  -2  11   1   -1.10    4.30
  -2  11   1   -5.10    3.20
   2  11  -1    1.00    4.60
  -2  11   1   -4.30    3.50
   2  11  -1    4.10    3.60
  -2  11   1   -0.30    3.10
   2  11  -1    0.20    2.80
   2  11  -1    4.60    4.00
  -1 -11   1   19.40    5.20
  -1 -11   1   10.80    5.30
   1 -11  -1   16.10    4.50
  -1 -11   1   15.20    3.70
   1 -11  -1   14.90    4.30
  -1 -11   1   16.90    4.00
   1 -11  -1    9.90    4.40
   1 -11  -1   10.30    7.10
   1 -11  -1   17.50    3.80
  -1 -11   1   12.30    4.40
   1  11  -1   10.00    4.40
   1  11  -1   18.90    3.80
   1  11  -1   15.50    3.00
  -1  11   1   17.00    2.90
  -1  11   1   15.90    3.80
  -1  11   1   16.90    4.10
  -1  11   1   14.20    3.90
  -1  11   1   14.50    4.10
   0 -11  -1   52.29    6.00
   0 -11   1   55.39    8.10
   0 -11  -1   65.59    7.60
   0 -11  -1   54.69    6.30
   0 -11   1   51.79    5.30
   0 -11   1   48.70    6.50
   0 -11  -1   49.99    5.00
   0 -11  -1   45.90    5.80
   0 -11   1   61.29    6.30
   0 -11   1   53.69    5.60
   0  11   1   62.49    7.30
   0  11  -1   54.79    5.50
   0  11   1   50.09    6.30
   0  11  -1   75.49    7.40
   0  11  -1   59.59    6.50
   0  11   1   51.29    7.20
   0  11  -1   48.70    5.30
   0  11   1   54.69    5.30
   0  11   1   57.49    4.70
   0  11  -1   48.10    5.00
  -1 -11  -1   -8.30    4.10
   1 -11   1   -5.80    7.30
  -1 -11  -1  -11.10    6.60
   1 -11   1    1.40    4.30
   1 -11   1   -5.20    3.00
   1 -11   1   -1.50    3.60
  -1 -11  -1    2.50    4.10
  -1 -11  -1    2.10    3.60
  -1 -11  -1   -3.90    3.20
   1 -11   1    1.60    4.10
  -1  11  -1    3.90    3.60
   1  11   1    0.40    2.80
   1  11   1   -3.10    3.20
  -1  11  -1   -4.10    3.60
  -1  11  -1    4.30    2.70
   1  11   1   -3.40    3.90
  -1  11  -1    2.20    4.20
  -1  11  -1   -2.00    3.20
   1  11   1   -0.40    4.10
   1  11   1    3.90    2.60
   2 -11   1   -2.80    3.60
  -2 -11  -1    0.70    3.40
   2 -11   1    1.40    4.40
  -2 -11  -1   -0.90    3.90
   2 -11   1    6.80    4.20
   2 -11   1   -3.10    3.10
  -2 -11  -1    0.20    4.30
  -2 -11  -1   -4.80    3.10
   2  11   1    1.50    4.10
   2  11   1    0.60    3.30
  -2  11  -1    7.30    4.30
  -2  11  -1   -4.30    2.50
  -2  11  -1   -3.20    3.30
   2  11   1   -0.40    2.70
  -2  11  -1    9.30    3.80
  -2  11  -1   -0.20    3.40
   2  11   1   12.10    4.00
   3 -11   1    2.60    4.40
  -3 -11  -1   -1.40    4.00
   3 -11   1    1.00    3.20
   3 -11   1   -1.50    3.70
  -3 -11  -1   -7.20    3.30
  -3 -11  -1    2.20    4.30
  -3 -11  -1   -0.40    4.40
   3 -11   1    4.20    4.60
  -3  11  -1    0.80    2.80
  -3  11  -1   -3.80    3.20
   3  11   1   -2.30    2.90
   3  11   1    9.70    4.20
   3  11   1    0.20    3.40
  -3  11  -1    0.20    3.60
  -3  11  -1    5.60    4.20
  -4 -11  -1   21.20    3.20
  -4 -11  -1   10.90    5.00
   4 -11   1   22.90    4.80
  -4 -11  -1   15.30    3.80
   4 -11   1   15.90    3.70
   4 -11   1   11.30    4.50
  -4 -11  -1   22.80    9.50
   4 -11   1   20.00    4.60
  -4 -11  -1   13.00    5.20
  -4  11  -1   19.40    3.80
   4  11   1   17.00    3.90
  -4  11  -1   19.30    3.90
   4  11   1   21.00    3.80
   4  11   1   13.80    4.60
  -4  11  -1   21.20    4.60
  -4  11  -1   21.70    5.60
  -5 -11  -1   45.90    5.30
   5 -11   1   52.19    6.50
  -5 -11  -1   50.69    6.40
  -5 -11  -1   30.00    5.80
   5 -11   1   43.80    5.10
   5 -11   1   32.80    5.10
  -5  11  -1   42.60    6.10
   5  11   1   40.80    4.60
   5  11   1   39.90    4.30
  -5  11  -1   51.39    5.90
  -5  11  -1   49.10    6.20
   5  11   1   58.79    8.60
  -6 -11  -1    8.60    3.80
  -6 -11  -1    5.70    5.40
   6 -11   1    3.00    4.00
  -6 -11  -1    4.20    3.70
   6 -11   1    4.40    4.30
  -6 -11  -1   -7.00    5.10
   6  11   1   12.00    6.10
  -6  11  -1   -3.70    5.50
  -6  11  -1   -1.90    5.60
  -6  11  -1    6.10    3.90
   6  11   1    8.80    4.60
   7 -11   1   -4.60    4.50
  -7 -11  -1   -0.80    6.30
  -7 -11  -1    4.40    5.70
   7  11   1    1.00    7.00
  -7  11  -1    0.90    4.60
  -7  11  -1  -13.70    7.00
  -6 -12   1   46.80    8.20
   6 -12  -1   62.99    8.40
  -6 -12   1   66.39    8.50
  -6  12   1   63.09    9.70
  -6  12   1   75.19    8.00
   6  12  -1   65.49    9.00
  -6  12   1   56.29    8.20
   6  12  -1   66.19    6.70
   5 -12  -1    4.60    4.30
  -5 -12   1  -10.00    6.30
  -5 -12   1   -4.50    4.80
   5 -12  -1    1.00    5.30
  -5 -12   1    0.50    4.70
  -5 -12   1   11.90    6.40
  -5  12   1    1.10    4.20
   5  12  -1   -0.20    8.10
   5  12  -1    4.70    6.40
   5  12  -1    1.40    4.80
  -5  12   1   -9.40    5.40
  -5  12   1   -2.10    6.40
   4 -12  -1    1.20    4.00
  -4 -12   1    2.60    6.30
  -4 -12   1    7.00    6.20
   4 -12  -1   -2.10    5.30
   4 -12  -1   -0.40    7.00
  -4 -12   1    3.80    5.50
   4 -12  -1    3.80    5.50
  -4 -12   1    0.30    5.50
  -4  12   1    2.20    3.70
  -4  12   1    6.20    6.20
   4  12  -1    7.70    5.60
  -4  12   1    2.60    5.00
   4  12  -1    1.60    4.40
   4  12  -1   -0.10    4.60
   3 -12  -1   15.70    5.40
  -3 -12   1   19.40    6.20
   3 -12  -1   20.20    6.80
  -3 -12   1   13.80    4.80
   3 -12  -1   19.30    5.50
  -3 -12   1   15.90    5.20
   3 -12  -1   17.70    4.50
  -3 -12   1    8.00    4.80
   3  12  -1    9.60    4.70
  -3  12   1   13.50    3.80
  -3  12   1   12.50    4.70
   3  12  -1   16.90    5.80
  -3  12   1   25.90    6.20
  -3  12   1   17.20    4.70
   3  12  -1   16.10    4.20
   2 -12  -1   21.20    5.60
   2 -12  -1   24.60    5.90
   2 -12  -1   25.40    6.10
  -2 -12   1   33.70    8.60
  -2 -12   1   28.20    6.40
  -2 -12   1   18.90    4.80
   2 -12  -1   23.90    4.50
  -2 -12   1   23.80    4.90
   2  12  -1   21.80    5.10
   2  12  -1   27.40    4.10
  -2  12   1   30.00    3.90
  -2  12   1   20.40    5.00
  -2  12   1   23.40    5.40
  -2  12   1   30.90    4.50
   1 -12  -1    5.90    5.30
  -1 -12   1   10.10    5.10
  -1 -12   1   10.90    5.50
   1 -12  -1    9.80    4.10
   1 -12  -1   19.50    6.00
  -1 -12   1    7.00    4.10
   1 -12  -1    2.20    4.60
  -1 -12   1    5.40    4.80
   1  12  -1    8.70    3.60
  -1  12   1   11.00    4.00
  -1  12   1   12.50    3.30
   1  12  -1    9.70    4.70
   1  12  -1   21.80    5.00
   1  12  -1    7.70    3.90
  -1  12   1   14.00    4.90
  -1  12   1   19.70    5.10
   0 -12   1   90.59    9.10
   0 -12   1   73.99    8.70
   0 -12   1   67.59    8.00
   0 -12  -1   76.99    7.50
   0 -12   1   84.39   10.50
   0 -12  -1   77.49    9.30
   0 -12  -1   73.59    8.70
   0 -12  -1   90.19   10.20
   0  12  -1   90.39    8.90
   0  12   1   61.69    8.80
   0  12   1   81.49    6.40
   0  12  -1   91.69    9.40
   0  12  -1   89.69    7.30
   0  12   1   70.79    5.70
   0  12  -1   73.59    6.20
   0  12   1   95.39    9.80
   1 -12   1    3.40    5.00
   1 -12   1   16.50    4.50
  -1 -12  -1    6.60    4.60
  -1 -12  -1    4.20    5.60
  -1 -12  -1   10.30    4.30
  -1 -12  -1    0.90    4.60
   1 -12   1   -5.40    4.70
   1 -12   1    7.60    5.60
   1  12   1    8.60    4.90
   1  12   1    7.30    3.90
  -1  12  -1    6.20    4.70
   1  12   1    2.50    4.40
   1  12   1    3.50    3.20
  -1  12  -1   12.40    4.70
  -1  12  -1    1.40    4.20
  -1  12  -1    4.40    3.50
  -2 -12  -1    1.00    5.00
  -2 -12  -1    3.50    4.90
  -2 -12  -1   -0.80    5.40
   2 -12   1    0.00    5.30
   2 -12   1    4.80    3.90
   2 -12   1    3.20    4.90
   2 -12   1    1.30    4.90
  -2 -12  -1   -4.40    4.00
  -2  12  -1    0.50    3.40
   2  12   1    4.90    3.40
   2  12   1   -5.10    5.00
   2  12   1    5.90    4.50
  -2  12  -1    1.50    4.40
  -2  12  -1   -2.60    4.90
  -2  12  -1    2.60    4.40
  -3 -12  -1   11.50    6.00
  -3 -12  -1   17.50    5.40
  -3 -12  -1   14.90    4.70
   3 -12   1   15.00    5.80
   3 -12   1   16.00    5.80
  -3 -12  -1   19.40    5.40
   3 -12   1   13.70    4.30
   3 -12   1   14.20    5.60
  -3  12  -1   18.40    4.60
  -3  12  -1   12.70    4.50
  -3  12  -1   21.90    5.90
   3  12   1   12.90    3.80
   3  12   1   17.70    4.90
  -3  12  -1   21.90    5.00
   3  12   1   29.90    5.70
  -4 -12  -1   -5.30    5.00
   4 -12   1   -3.20    3.80
   4 -12   1    5.10    5.90
  -4 -12  -1    4.60    5.20
   4 -12   1   -7.40    5.20
  -4 -12  -1  -12.10    5.90
  -4 -12  -1    2.40    5.50
  -4  12  -1   11.10    5.80
   4  12   1    4.00    3.90
  -4  12  -1    1.30    3.80
   4  12   1    3.00    4.40
  -4  12  -1    1.70    4.30
   4  12   1    0.30    5.20
  -4  12  -1    5.80    5.20
  -5 -12  -1    7.10    4.70
  -5 -12  -1   -0.30    6.00
  -5 -12  -1   11.90    4.90
   5 -12   1   -3.50    5.10
   5 -12   1   -1.90    4.20
   5  12   1   10.00    6.20
  -5  12  -1    0.30    4.30
  -5  12  -1   -0.60    6.60
  -5  12  -1    4.50    6.00
   5  12   1    1.70    4.60
  -6 -12  -1   13.90    7.10
   6 -12   1    6.50    5.00
  -6 -12  -1   -3.90    6.60
  -6  12  -1    8.10    5.00
  -6  12  -1   10.90    7.00
   6  12   1   13.10    7.50
   6  12   1   10.80    5.60
   4 -13  -1    4.40    6.90
   4 -13  -1    4.30    5.40
  -4 -13   1    1.50    5.90
  -4 -13   1   -5.80    7.70
  -4 -13   1    0.90    6.90
   4  13  -1    1.60    5.30
  -4  13   1    0.90    4.80
   4  13  -1   11.80    7.30
  -4  13   1   19.60    8.10
  -3 -13   1   -1.70    5.30
   3 -13  -1    3.90    6.90
  -3 -13   1    3.90    7.00
  -3 -13   1   -3.30    7.60
   3 -13  -1  -10.00    5.10
  -3  13   1    0.00    4.40
   3  13  -1   -8.20    4.70
  -3  13   1   -2.20    7.00
  -3  13   1    2.10    6.10
  -2 -13   1   20.20    7.60
  -2 -13   1   16.20    6.00
  -2 -13   1   15.40    6.80
   2 -13  -1    9.90    7.20
   2 -13  -1   15.50    6.80
  -2 -13   1   17.30    5.60
   2 -13  -1   21.80    8.00
   2 -13  -1   13.10    5.00
   2  13  -1   19.00    4.80
  -2  13   1   16.50    6.20
  -2  13   1   37.70    6.70
  -2  13   1   15.30    4.40
   1 -13  -1   13.20    5.00
   1 -13  -1   18.70    7.00
  -1 -13   1   11.50    6.70
   1 -13  -1   11.40    6.60
  -1 -13   1   26.80    7.00
  -1 -13   1   13.70    5.40
  -1 -13   1   16.90    7.60
   1 -13  -1   11.10    6.60
   1  13  -1   15.40    4.60
  -1  13   1    2.20    6.10
  -1  13   1    7.40    4.10
   1  13  -1   20.10    6.20
   0 -13  -1   23.30    5.60
   0 -13   1   17.30    6.80
   0 -13  -1   26.00    6.90
   0 -13  -1   20.10    6.60
   0 -13  -1   24.80    7.40
   0 -13   1   13.40    7.20
   0 -13   1   23.00    6.30
   0 -13   1   17.40    5.50
   0  13   1   13.30    4.10
   0  13  -1   20.00    4.60
   0  13  -1   29.20    6.10
   1 -13   1    5.00    5.10
   1 -13   1    9.30    7.20
   1 -13   1   -3.30    6.40
   1 -13   1    1.30    6.50
  -1 -13  -1    4.50    5.70
  -1 -13  -1   -3.30    6.40
  -1 -13  -1    1.10    7.90
  -1 -13  -1   -4.50    5.00
   1  13   1    0.40    4.00
  -1  13  -1    1.00    8.20
  -1  13  -1    1.90    4.40
  -1  13  -1   16.30    5.90
   1  13   1    9.80    6.10
  -2 -13  -1   -1.50    5.10
   2 -13   1   -2.00    5.20
  -2 -13  -1   -0.50    6.00
   2 -13   1   10.00    7.10
  -2 -13  -1    9.00    8.50
   2 -13   1   14.50    7.70
  -2 -13  -1   -4.30    6.80
  -2  13  -1    3.30    5.90
  -2  13  -1  -11.40    5.40
   2  13   1   -3.40    4.20
   3 -13   1   63.19    8.30
   3 -13   1   86.79    9.30
  -3 -13  -1   50.09    8.50
  -3 -13  -1   47.20    8.30
  -3 -13  -1   64.49    6.80
  -3  13  -1   62.89    7.80
  -3  13  -1   50.39    7.80
   3  13   1   60.69    7.70
   3  13   1   60.39    7.00
  -4 -13  -1    1.50    6.60
  -4 -13  -1    5.30    7.60
   4 -13   1  -10.20    8.70
  -4 -13  -1   12.60    5.90
   4 -13   1    6.60    5.60
  -4  13  -1    0.00    4.90
  -4  13  -1   17.00    8.20
   4  13   1   16.30    8.10
 -13   0   2    2.40    6.20
 -13   0   2    3.00    5.90
  13   0  -2    9.00    5.00
 -12   0   2    1.80    4.90
  12   0  -2   10.70    4.10
 -12   0   2    1.50    4.70
 -12   0   2    6.30    4.60
  12   0  -2    2.50    2.90
 -11   0   2    1.30    3.90
  11   0  -2    6.50    3.50
 -11   0   2    5.10    4.90
  11   0  -2   -2.00    2.40
  11   0  -2    0.30    3.30
 -11   0   2   -1.30    3.30
 -11   0   2    0.00    1.90
 -11   0   2   -2.50    3.70
 -10   0   2   47.30    5.90
  10   0  -2   52.19    5.30
 -10   0   2   44.00    5.30
 -10   0   2   43.70    5.10
 -10   0   2   36.90    7.50
  10   0  -2   57.89    6.70
  10   0  -2   56.89    6.00
  10   0  -2   45.00    3.90
 -10   0   2   44.90    3.30
  -9   0   2   -2.00    3.00
  -9   0   2   -1.60    2.70
   9   0  -2   -0.70    2.60
  -9   0   2   -0.40    2.60
  -9   0   2    1.50    2.40
  -9   0   2   -0.40    1.40
   9   0  -2   -1.70    2.30
  -9   0   2    3.00    2.90
   9   0  -2   -4.00    2.70
   9   0  -2    1.90    1.90
  -8   0   2   29.80    2.50
  -8   0   2   31.50    3.30
   8   0  -2   24.50    3.00
   8   0  -2   32.10    3.10
  -8   0   2   36.00    4.50
  -8   0   2   33.10    3.40
   8   0  -2   39.80    3.90
  -8   0   2   29.90    3.90
   8   0  -2   31.20    3.10
  -7   0   2   -1.00    1.80
   7   0  -2   -0.20    1.80
   7   0  -2    1.30    1.40
  -7   0   2   -0.30    2.10
   7   0  -2    2.90    1.80
  -7   0   2    2.70    2.10
  -7   0   2   -1.00    1.00
   7   0  -2    1.60    1.70
  -7   0   2   -0.40    2.20
   6   0  -2   -0.30    1.50
   6   0  -2    1.70    1.10
  -6   0   2    1.10    0.90
  -6   0   2   -2.00    1.70
  -6   0   2    0.10    1.40
   6   0  -2    0.90    1.40
  -6   0   2    2.30    1.80
  -6   0   2   -1.10    1.30
   5   0  -2    2.30    1.00
  -5   0   2    1.30    1.20
   5   0  -2    0.10    1.40
   5   0  -2   -0.50    1.30
  -5   0   2    1.30    1.30
   5   0  -2    1.20    1.10
  -5   0   2    0.20    1.30
  -5   0   2    1.40    0.80
  -4   0   2    1.00    0.60
   4   0  -2    0.70    1.00
  -4   0   2   -0.20    1.00
  -4   0   2    0.70    1.30
   4   0  -2    1.10    0.80
  -4   0   2    1.80    1.10
  -4   0   2    0.50    1.10
   4   0  -2    2.00    1.10
   4   0  -2    0.90    0.70
  -3   0   2   -0.40    1.00
   3   0  -2    0.90    1.00
   3   0  -2   -0.30    1.00
  -3   0   2    0.60    1.20
   3   0  -2    0.80    0.80
  -3   0   2    0.60    0.90
  -3   0   2   -0.70    1.00
  -3   0   2    0.60    0.60
   3   0  -2   -0.50    0.60
   2   0  -2  474.85    8.70
  -2   0   2  480.75    8.30
  -2   0   2  479.05    8.60
  -2   0   2  478.25    8.60
   2   0  -2  485.15    8.80
  -1   0  -2    0.60    0.30
  -1   0  -2    0.00    0.40
  -1   0  -2   -0.20    0.20
   2   0   2  875.91   14.50
  -2   0  -2  852.11   15.40
  -2   0  -2  845.02   14.70
   2   0   2  859.31   14.90
   2   0   2  878.11   14.60
  -2   0  -2  859.21   14.90
   2   0   2  854.71   14.50
  -2   0  -2  875.11   14.40
  -2   0  -2  856.31   14.50
   3   0   2    0.20    0.60
   3   0   2   -0.50    0.60
  -3   0  -2    2.20    0.80
   3   0   2   -0.60    0.90
  -3   0  -2   -1.00    1.00
  -3   0  -2    4.30    1.30
  -3   0  -2    1.10    0.80
  -3   0  -2   -0.60    0.60
  -4   0  -2   33.70    2.30
   4   0   2   34.20    1.80
  -4   0  -2   32.30    2.20
   4   0   2   29.50    1.60
  -4   0  -2   35.40    1.60
   4   0   2   32.40    1.90
  -4   0  -2   30.30    1.90
  -4   0  -2   29.30    2.80
   4   0   2   28.00    2.20
  -5   0  -2    2.00    1.50
  -5   0  -2    0.10    1.20
  -5   0  -2   -2.00    0.80
  -5   0  -2    0.70    1.10
   5   0   2   -1.40    1.30
   5   0   2    0.40    1.10
   5   0   2   -1.40    0.90
  -5   0  -2    0.00    1.40
   5   0   2    1.10    1.00
  -6   0  -2  638.74   12.60
   6   0   2  641.54   11.70
  -6   0  -2  614.64   14.20
  -6   0  -2  637.84   11.40
   6   0   2  643.94   12.20
  -6   0  -2  628.14   12.60
  -6   0  -2  619.34   14.00
   6   0   2  650.83   13.20
  -7   0  -2    1.10    1.60
   7   0   2   -1.70    1.30
  -7   0  -2    1.40    2.00
   7   0   2   -0.20    2.10
  -7   0  -2    4.80    2.10
  -7   0  -2    0.00    1.00
   7   0   2    2.60    1.50
  -7   0  -2    1.00    1.60
   7   0   2    1.90    1.50
   8   0   2   48.90    3.70
   8   0   2   55.09    4.70
  -8   0  -2   52.59    4.20
   8   0   2   57.99    3.70
  -8   0  -2   54.79    4.10
  -8   0  -2   56.69    5.40
  -8   0  -2   59.79    4.80
  -8   0  -2   61.89    2.80
   8   0   2   58.89    3.30
  -9   0  -2    2.80    3.20
   9   0   2    1.30    2.80
  -9   0  -2    4.10    2.10
   9   0   2   -3.00    1.80
  -9   0  -2   -2.30    2.40
   9   0   2    3.10    2.00
  -9   0  -2    0.00    2.60
   9   0   2    0.90    2.00
  -9   0  -2   -1.40    1.30
 -10   0  -2   37.30    5.30
  10   0   2   41.40    3.70
 -10   0  -2   42.30    6.40
  10   0   2   46.40    4.40
 -10   0  -2   39.70    5.10
 -10   0  -2   33.70    3.00
 -10   0  -2   35.40    4.00
  10   0   2   41.90    4.50
  10   0   2   37.30    4.20
 -10   0  -2   42.70    4.70
  11   0   2    3.00    2.30
 -11   0  -2   -6.10    3.40
 -11   0  -2    3.70    3.90
 -11   0  -2    5.50    4.50
  11   0   2    5.00    3.80
 -12   0  -2   -4.50    5.10
  12   0   2  -10.00    4.70
 -12   0  -2   -2.30    4.50
 -12   0  -2   -3.50    3.90
 -13  -1   2   14.10    6.00
  13  -1  -2   34.60    5.80
 -13  -1   2   28.80    7.30
 -13   1   2   29.20    7.20
 -13   1   2   39.30    7.00
  13   1  -2   19.70    5.90
 -12  -1   2   -7.10    4.40
  12  -1  -2    2.10    3.70
  12  -1  -2    4.90    3.50
 -12  -1   2   -3.10    5.10
 -12  -1   2    3.40    4.80
 -12   1   2    0.30    4.30
  12   1  -2    2.10    4.30
 -12   1   2    2.20    3.60
  12   1  -2    0.40    4.90
 -12   1   2    2.70    4.80
 -12   1   2   -2.00    3.50
 -11  -1   2    3.70    3.90
 -11  -1   2    3.60    4.20
  11  -1  -2   -4.00    3.10
 -11  -1   2    3.90    4.70
 -11  -1   2   -4.80    3.40
  11  -1  -2    4.60    2.80
  11  -1  -2   -1.10    2.80
 -11   1   2    0.30    5.00
 -11   1   2    5.90    3.20
 -11   1   2   -1.30    2.50
  11   1  -2    4.00    3.80
  11   1  -2    0.00    3.50
 -11   1   2    4.50    3.60
 -11   1   2    4.50    3.90
 -10  -1   2   50.09    6.60
 -10  -1   2   62.09    6.90
  10  -1  -2   49.50    5.20
 -10  -1   2   37.50    6.10
  10  -1  -2   47.50    4.50
 -10  -1   2   39.20    4.50
  10  -1  -2   48.10    5.70
  10  -1  -2   43.20    4.60
  10   1  -2   44.70    5.20
 -10   1   2   50.79    5.00
 -10   1   2   41.70    5.40
  10   1  -2   41.80    5.70
  10   1  -2   47.90    5.60
 -10   1   2   40.80    5.30
  10   1  -2   44.10    3.20
 -10   1   2   39.70    3.60
 -10   1   2   40.40    7.50
  -9  -1   2    1.50    3.10
   9  -1  -2    7.30    2.20
  -9  -1   2    3.70    2.70
   9  -1  -2    4.00    2.70
  -9  -1   2    5.60    2.10
  -9  -1   2    2.50    3.10
   9  -1  -2    6.30    2.30
  -9  -1   2    3.10    1.20
  -9   1   2    5.50    1.90
  -9   1   2    7.00    2.50
   9   1  -2    1.50    1.70
   9   1  -2    5.70    2.70
   9   1  -2    4.80    3.10
   9   1  -2    5.70    2.70
  -9   1   2    7.40    3.40
  -9   1   2    1.90    2.90
  -9   1   2    4.40    2.70
  -9   1   2    3.50    2.50
   8  -1  -2  106.49    5.60
   8  -1  -2  116.29    5.40
  -8  -1   2  114.09    3.20
  -8  -1   2  109.49    5.10
  -8  -1   2  107.59    6.20
  -8  -1   2  112.19    5.50
  -8  -1   2  110.39    6.30
   8  -1  -2  119.29    4.60
   8  -1  -2  113.49    4.70
  -8   1   2  115.49    5.50
   8   1  -2  118.99    8.50
  -8   1   2  111.99    6.00
  -8   1   2  110.19    5.10
   8   1  -2  116.19    5.40
  -8   1   2  121.29    6.40
   8   1  -2  108.79    3.70
  -8   1   2  112.79    4.10
   8   1  -2  107.49    5.40
  -8   1   2  111.39    5.40
  -7  -1   2  279.87   10.00
   7  -1  -2  294.77    7.10
  -7  -1   2  309.37    8.00
  -7  -1   2  295.87    5.90
   7  -1  -2  290.17    7.80
  -7  -1   2  299.57    8.10
   7  -1  -2  297.97    7.10
   7  -1  -2  301.07    8.10
  -7  -1   2  296.17    8.50
   7   1  -2  308.37    8.10
   7   1  -2  296.77    6.20
  -7   1   2  298.87    6.80
  -7   1   2  304.67    8.10
   7   1  -2  293.47    8.10
  -7   1   2  297.67    9.10
   7   1  -2  286.87    7.90
  -7   1   2  286.17    7.30
  -7   1   2  297.07    8.00
  -7   1   2  295.17    8.50
  -6  -1   2    8.30    1.80
  -6  -1   2    7.50    1.70
  -6  -1   2    6.70    1.90
  -6  -1   2    8.00    2.10
   6  -1  -2    7.40    1.50
   6  -1  -2    5.80    1.60
  -6  -1   2    6.00    0.90
   6  -1  -2    5.70    1.50
   6  -1  -2    6.70    1.90
   6   1  -2    5.20    1.70
  -6   1   2    8.90    1.80
  -6   1   2    6.60    1.90
  -6   1   2    5.30    2.00
   6   1  -2    5.80    1.10
  -6   1   2    4.20    1.60
  -6   1   2    7.00    1.80
   6   1  -2    4.70    1.70
  -6   1   2    7.10    1.30
   6   1  -2    5.80    2.10
   5  -1  -2  122.09    3.70
  -5  -1   2  120.19    4.40
   5  -1  -2  125.19    3.70
  -5  -1   2  119.79    2.80
  -5  -1   2  118.69    4.10
   5  -1  -2  120.79    3.90
  -5  -1   2  120.69    4.10
  -5  -1   2  122.99    4.80
   5  -1  -2  122.89    4.20
  -5   1   2  118.59    4.10
   5   1  -2  123.79    3.00
  -5   1   2  122.99    3.50
   5   1  -2  116.09    3.90
   5   1  -2  119.39    4.70
  -5   1   2  120.29    4.40
   5   1  -2  122.69    4.30
   5   1  -2  117.49    4.40
  -5   1   2  118.99    4.10
  -5   1   2  118.89    3.90
   4  -1  -2   82.59    2.80
  -4  -1   2   83.79    3.10
   4  -1  -2   81.99    3.10
  -4  -1   2   78.69    3.60
   4  -1  -2   81.89    2.80
  -4  -1   2   81.49    2.00
  -4  -1   2   82.69    3.30
   4  -1  -2   82.19    2.90
  -4  -1   2   79.89    3.00
  -4   1   2   80.39    2.60
  -4   1   2   79.09    2.80
  -4   1   2   80.69    3.00
   4   1  -2   78.49    3.40
  -4   1   2   79.89    3.00
  -4   1   2   81.59    3.20
   4   1  -2   83.79    2.90
   4   1  -2   81.69    3.40
   4   1  -2   80.89    3.10
  -3  -1   2    9.00    1.20
   3  -1  -2   13.00    1.50
  -3  -1   2    9.10    1.30
   3  -1  -2    7.80    1.00
   3  -1  -2   11.10    1.60
  -3  -1   2   10.30    1.30
   3  -1  -2    8.40    1.10
  -3  -1   2   11.80    1.70
  -3  -1   2    9.00    0.80
   3   1  -2    9.40    1.40
   3   1  -2    7.70    1.20
   3   1  -2    9.00    1.00
   3   1  -2    8.20    1.40
  -3   1   2    8.30    1.20
  -3   1   2    9.90    1.20
  -3   1   2    9.10    1.20
   3   1  -2   11.20    1.50
  -3   1   2    8.20    0.90
   2  -1  -2  468.35    8.40
  -2  -1   2  482.35    9.20
   2  -1  -2  480.45    8.60
  -2  -1   2  478.75    8.60
   2  -1  -2  473.55    8.50
  -2  -1   2  471.65    8.70
   2  -1  -2  487.15    8.60
   2  -1  -2  451.35    8.50
  -2   1   2  472.45    8.50
  -2   1   2  454.55    9.20
   2   1  -2  477.85    8.70
  -2   1   2  451.65    8.40
   2   1  -2  464.55    8.80
   2   1  -2  473.85    8.10
   2   1  -2  470.75    9.10
   2   1  -2  470.25    8.70
  -2   1   2  471.05    8.50
   1  -1  -2   -1.50    0.40
  -1  -1   2   -1.70    0.70
   1  -1  -2   -2.00    0.30
  -1  -1   2    0.20    0.50
  -1  -1   2   -0.70    0.60
   1  -1  -2   -1.70    0.50
  -1  -1   2   -2.00    0.30
  -1   1   2   -1.40    0.50
  -1   1   2   -1.50    0.40
   1   1  -2   -1.20    0.80
   1   1  -2   -2.20    0.40
  -1   1   2   -2.40    0.70
   1   1  -2   -2.20    0.40
  -1  -1  -2   14.80    1.30
  -1  -1  -2   14.50    1.40
   1  -1   2   15.10    1.10
   1  -1   2   14.50    0.80
  -1  -1  -2   16.90    0.60
   1  -1   2   17.30    0.80
   1  -1   2   14.30    1.40
   1  -1   2   16.90    1.30
  -1  -1  -2   14.50    0.80
  -1  -1  -2   14.50    0.80
   1   1   2   15.70    0.60
  -1   1  -2   15.50    0.80
   1   1   2   15.40    1.10
   1   1   2   14.30    0.80
  -1   1  -2   14.60    0.80
   1   1   2   14.40    1.30
  -1   1  -2   14.50    1.10
  -1   1  -2   15.30    1.10
   1   1   2   14.40    0.80
   2  -1   2  227.88    5.00
   2  -1   2  226.28    4.50
  -2  -1  -2  232.28    3.90
   2  -1   2  222.08    4.90
  -2  -1  -2  236.98    5.10
  -2  -1  -2  224.48    4.50
  -2  -1  -2  229.58    4.70
   2   1   2  234.58    5.00
   2   1   2  216.98    4.70
   2   1   2  227.08    5.50
  -2   1  -2  229.78    5.30
  -2   1  -2  232.98    4.50
  -2   1  -2  233.18    4.90
  -2   1  -2  231.98    5.00
   2   1   2  220.78    4.50
  -3  -1  -2   63.99    3.00
   3  -1   2   64.79    1.60
   3  -1   2   62.89    2.10
  -3  -1  -2   65.79    2.70
   3  -1   2   63.19    2.60
  -3  -1  -2   60.79    2.10
   3  -1   2   56.59    2.30
  -3  -1  -2   61.39    2.40
   3   1   2   62.49    2.50
   3   1   2   63.89    3.20
   3   1   2   64.89    2.40
  -3   1  -2   66.79    1.70
   3   1   2   59.39    2.10
  -3   1  -2   62.19    2.20
  -3   1  -2   61.99    2.20
   4  -1   2   82.69    2.10
   4  -1   2   79.89    2.80
  -4  -1  -2   82.39    3.00
  -4  -1  -2   81.69    1.80
   4  -1   2   81.39    2.70
  -4  -1  -2   82.59    2.80
  -4  -1  -2   77.79    3.70
  -4  -1  -2   82.99    3.40
   4  -1   2   78.29    3.20
  -4   1  -2   78.89    2.70
   4   1   2   88.79    3.10
  -4   1  -2   78.69    2.80
   4   1   2   78.49    3.10
   4   1   2   81.29    2.70
  -4   1  -2   81.99    3.20
   4   1   2   83.29    3.90
  -4   1  -2   80.69    2.80
   5  -1   2  271.17    7.20
  -5  -1  -2  288.37    5.20
  -5  -1  -2  286.07    6.60
   5  -1   2  283.37    6.40
  -5  -1  -2  291.67    7.20
   5  -1   2  288.37    5.70
   5  -1   2  278.37    7.00
  -5  -1  -2  281.97    6.70
  -5  -1  -2  291.57    7.80
  -5   1  -2  289.57    6.00
  -5   1  -2  281.17    6.20
   5   1   2  275.07    7.20
   5   1   2  290.07    6.80
  -5   1  -2  288.37    7.60
   5   1   2  277.47    5.30
  -5   1  -2  288.37    9.10
  -5   1  -2  290.87    6.60
   5   1   2  299.37    7.00
  -6  -1  -2  250.47    4.70
   6  -1   2  250.87    6.00
  -6  -1  -2  250.27    8.00
   6  -1   2  243.78    6.80
  -6  -1  -2  260.27    6.70
  -6  -1  -2  247.98    6.40
   6  -1   2  246.38    5.30
  -6  -1  -2  253.17    7.00
  -6   1  -2  242.88    6.40
  -6   1  -2  249.08    5.70
  -6   1  -2  244.38    7.80
   6   1   2  239.98    6.80
  -6   1  -2  247.48    7.50
   6   1   2  250.47    6.50
  -6   1  -2  243.98    8.60
  -6   1  -2  247.18    5.80
   7  -1   2   26.80    2.90
   7  -1   2   27.60    2.30
   7  -1   2   21.10    2.60
  -7  -1  -2   25.40    1.50
  -7  -1  -2   30.10    3.30
   7  -1   2   29.50    2.90
  -7  -1  -2   42.30    4.40
  -7  -1  -2   27.50    3.80
  -7  -1  -2   30.60    3.10
  -7   1  -2   33.10    4.10
   7   1   2   32.40    3.40
  -7   1  -2   25.80    3.00
   7   1   2   27.30    2.20
  -7   1  -2   28.20    3.40
  -7   1  -2   26.20    3.20
   7   1   2   30.30    3.90
  -7   1  -2   25.80    3.20
   7   1   2   28.50    2.80
  -7   1  -2   27.90    2.50
   8  -1   2  109.09    3.80
   8  -1   2  104.99    5.50
  -8  -1  -2  116.89    5.20
  -8  -1  -2  115.59    6.30
   8  -1   2  106.99    4.50
  -8  -1  -2  105.69    6.40
  -8  -1  -2  109.79    5.20
   8  -1   2  114.39    4.60
   8   1   2  104.29    5.10
  -8   1  -2  113.39    5.60
  -8   1  -2  101.79    6.30
   8   1   2  107.89    3.20
  -8   1  -2   97.99    5.00
  -8   1  -2  106.89    6.50
   8   1   2  108.69    4.60
  -8   1  -2  105.99    4.00
   8   1   2  104.99    5.70
  -8   1  -2  107.79    4.70
  -9  -1  -2    3.60    2.80
  -9  -1  -2    1.50    2.40
   9  -1   2    3.60    2.40
   9  -1   2    0.00    1.60
   9  -1   2   -0.10    2.10
  -9  -1  -2   -4.50    3.10
   9  -1   2    2.40    2.10
  -9  -1  -2    7.20    3.40
  -9   1  -2    3.20    3.20
  -9   1  -2    2.10    3.70
   9   1   2    5.50    2.40
  -9   1  -2    2.20    2.30
   9   1   2    4.20    5.00
  -9   1  -2    2.80    3.30
   9   1   2    3.30    2.10
  -9   1  -2    5.40    2.60
  -9   1  -2    2.50    1.80
 -10  -1  -2  158.38    7.50
  10  -1   2  141.99    6.30
  10  -1   2  139.09    4.90
  10  -1   2  144.69    7.10
  10  -1   2  143.99    5.80
 -10  -1  -2  134.39    8.90
 -10  -1  -2  145.29    6.80
 -10  -1  -2  138.09    8.00
 -10   1  -2  161.98    7.20
 -10   1  -2  150.08    5.90
 -10   1  -2  147.79    5.20
  10   1   2  150.08    7.50
 -10   1  -2  134.59    8.20
 -10   1  -2  160.08    6.80
  10   1   2  139.29   10.90
 -10   1  -2  147.69    9.20
  10   1   2  122.89    5.80
 -11  -1  -2    5.20    4.30
  11  -1   2    3.30    2.90
  11  -1   2    3.70    3.60
 -11  -1  -2    7.60    4.20
 -11  -1  -2    3.10    3.60
 -11   1  -2   11.40    3.00
  11   1   2    4.40    3.70
 -11   1  -2    9.20    4.50
  11   1   2    4.50    3.40
 -11   1  -2    8.00    3.90
 -11   1  -2    8.60    4.50
  12  -1   2   89.09    8.30
 -12  -1  -2   84.79    8.00
 -12  -1  -2   79.69    9.50
 -12  -1  -2   93.89    9.80
  12  -1   2   95.79    6.70
 -12   1  -2   88.29    8.60
  12   1   2   66.39    8.70
 -12   1  -2   92.49   10.00
 -13  -2   2   -2.80    6.40
  13  -2  -2   19.70    8.40
 -13  -2   2   12.50    6.00
 -13  -2   2   13.40    7.80
  13   2  -2   -1.20    5.90
 -13   2   2    7.60    6.00
 -13   2   2   -0.30    6.60
  12  -2  -2   16.20    4.20
 -12  -2   2   14.20    5.90
 -12  -2   2   15.70    5.20
  12  -2  -2    9.60    4.10
  12   2  -2    4.90    4.90
 -12   2   2   13.00    5.20
 -12   2   2   19.30    5.40
  12   2  -2   11.80    5.70
 -12   2   2   10.90    3.70
  11  -2  -2    8.30    3.30
 -11  -2   2    5.20    4.80
  11  -2  -2    4.70    3.30
 -11  -2   2   12.00    5.30
 -11  -2   2    7.20    3.80
  11   2  -2    5.40    4.40
  11   2  -2    5.70    3.80
 -11   2   2    3.20    5.20
 -11   2   2   10.30    4.40
 -11   2   2    1.60    2.80
 -11   2   2    8.70    3.90
  10  -2  -2   48.80    3.50
 -10  -2   2   46.80    4.80
  10  -2  -2   39.80    5.20
 -10  -2   2   37.90    4.90
 -10  -2   2   57.19    5.30
  10  -2  -2   46.80    4.60
  10  -2  -2   51.69    5.20
 -10  -2   2   48.80    7.00
 -10   2   2   42.90    4.40
 -10   2   2   49.00    7.10
  10   2  -2   50.09    5.80
  10   2  -2   44.40    6.50
 -10   2   2   54.19    6.40
 -10   2   2   52.49    4.10
 -10   2   2   50.19    5.80
  10   2  -2   43.50    5.80
 -10   2   2   51.19    5.10
   9  -2  -2  375.76   10.20
  -9  -2   2  371.36   11.20
   9  -2  -2  371.56    8.00
   9  -2  -2  354.26   11.80
  -9  -2   2  380.86   10.00
   9  -2  -2  371.56    9.50
  -9  -2   2  376.66   10.50
  -9  -2   2  384.06   11.50
  -9   2   2  368.16   10.00
  -9   2   2  370.86   11.80
   9   2  -2  375.46   10.20
   9   2  -2  364.26   10.50
  -9   2   2  382.36   10.50
  -9   2   2  369.26   10.00
   9   2  -2  331.67   13.50
  -9   2   2  367.06    8.20
  -9   2   2  370.66   11.20
   8  -2  -2   29.00    3.20
   8  -2  -2   33.50    3.90
   8  -2  -2   37.00    4.20
   8  -2  -2   38.40    3.00
  -8  -2   2   29.50    3.80
  -8  -2   2   37.90    3.80
  -8  -2   2   40.40    4.40
  -8  -2   2   28.40    3.90
  -8   2   2   34.30    3.40
  -8   2   2   39.70    3.90
  -8   2   2   34.50    4.30
  -8   2   2   39.10    5.20
  -8   2   2   34.30    3.30
   8   2  -2   39.00    4.40
   8   2  -2   31.30    4.10
  -8   2   2   42.80    4.90
   8   2  -2   26.70    3.20
  -7  -2   2    5.30    2.40
   7  -2  -2    4.90    1.40
   7  -2  -2    3.80    1.90
  -7  -2   2    6.40    2.90
   7  -2  -2    6.80    2.00
   7  -2  -2    0.80    1.90
  -7  -2   2    6.00    2.20
  -7  -2   2    4.80    1.60
   7   2  -2    6.00    2.30
  -7   2   2    2.50    1.70
  -7   2   2    3.20    1.60
  -7   2   2    6.80    2.50
  -7   2   2    4.60    2.20
   7   2  -2    2.30    2.90
   7   2  -2    3.70    2.00
   7   2  -2    3.90    2.10
  -7   2   2    6.70    1.70
  -6  -2   2   88.99    4.10
   6  -2  -2   88.69    3.90
   6  -2  -2   87.79    3.90
  -6  -2   2   87.99    5.20
  -6  -2   2   90.39    5.50
   6  -2  -2   86.99    3.10
  -6  -2   2   88.49    3.80
   6  -2  -2   88.29    4.20
  -6   2   2   93.39    3.50
   6   2  -2   88.89    4.20
  -6   2   2   79.39    4.10
   6   2  -2   86.09    4.90
   6   2  -2   89.89    4.00
  -6   2   2   86.49    3.10
  -6   2   2   91.39    4.10
  -6   2   2   93.19    4.60
   6   2  -2   87.19    4.50
   5  -2  -2  141.29    4.40
   5  -2  -2  138.49    4.30
  -5  -2   2  143.19    5.50
  -5  -2   2  139.79    4.30
   5  -2  -2  136.09    4.50
   5  -2  -2  134.59    3.60
  -5  -2   2  135.99    4.90
  -5  -2   2  132.69    4.40
   5   2  -2  133.29    4.40
   5   2  -2  129.39    5.00
  -5   2   2  140.69    4.10
  -5   2   2  132.49    4.30
   5   2  -2  133.79    4.90
  -5   2   2  142.59    4.90
   5   2  -2  131.09    4.30
  -5   2   2  138.09    3.60
  -5   2   2  140.69    4.50
   4  -2  -2  360.96    7.70
   4  -2  -2  359.86    7.90
   4  -2  -2  365.86    6.90
  -4  -2   2  364.66    8.20
   4  -2  -2  369.46    7.70
  -4  -2   2  361.06    7.70
  -4  -2   2  367.66    8.70
   4  -2  -2  362.46    7.70
   4   2  -2  367.46    6.60
  -4   2   2  361.86    7.50
  -4   2   2  361.56    7.60
  -4   2   2  366.76    8.10
   4   2  -2  351.36    8.30
   4   2  -2  357.36    7.70
   4   2  -2  336.57    6.70
   4   2  -2  363.56    8.30
   4   2  -2  361.46    7.70
  -4   2   2  367.96    7.80
   3  -2  -2 1000.70   17.50
   3  -2  -2 1010.50   17.40
  -3  -2   2  987.70   18.40
   3  -2  -2 1002.80   16.90
  -3  -2   2  972.50   17.60
  -3  -2   2 1016.20   17.50
   3  -2  -2 1014.20   17.80
  -3  -2   2  980.60   17.90
   3  -2  -2  987.80   17.50
   3   2  -2  940.71   16.80
   3   2  -2  990.00   18.30
  -3   2   2 1011.60   17.40
   3   2  -2 1000.50   17.50
   3   2  -2  991.90   17.60
   3   2  -2  980.50   17.90
   3   2  -2  992.10   16.60
  -3   2   2 1012.50   17.90
  -3   2   2  997.20   17.60
  -3   2   2 1000.10   17.40
  -2  -2   2   15.40    1.60
   2  -2  -2    9.40    1.10
  -2  -2   2   14.70    1.90
   2  -2  -2   13.80    1.80
  -2  -2   2   12.10    1.30
   2  -2  -2    9.70    1.20
  -2  -2   2    9.20    1.50
  -2   2   2   15.80    2.20
   2   2  -2   10.60    1.40
  -2   2   2   11.90    1.50
   2   2  -2   16.70    2.40
   2   2  -2    7.60    1.40
   2   2  -2   15.20    1.80
   2   2  -2    7.50    0.90
  -2   2   2    9.50    1.10
  -1  -2   2  629.44   11.50
   1  -2  -2  614.74   11.20
   1  -2  -2  632.24   11.10
  -1  -2   2  634.34   10.90
   1  -2  -2  640.74   11.50
  -1  -2   2  619.24   11.10
  -1  -2   2  625.64   11.80
  -1  -2   2  618.14   11.00
   1  -2  -2  616.34   10.60
   1  -2  -2  603.54   11.10
  -1   2   2  635.44   11.60
  -1   2   2  632.24   11.00
   1   2  -2  637.74   11.00
   1   2  -2  622.24   11.50
   1   2  -2  632.04   11.70
   1   2  -2  635.54   11.00
  -1   2   2  625.34   11.20
  -1   2   2  625.64   10.60
   0  -2  -2  629.94   11.00
   0  -2  -2  637.44   11.00
   0  -2   2  634.34   11.60
   0  -2   2  646.44   10.90
   0  -2  -2  619.34   11.50
   0  -2   2  619.74   11.20
   0  -2  -2  633.64   11.30
   0  -2   2  624.04   11.40
   0   2  -2  631.34   11.20
   0   2  -2  628.94   11.60
   0   2  -2  636.34   11.10
   0   2  -2  643.34   11.40
   0   2   2  619.84   11.50
   0   2  -2  647.04   10.90
   0   2   2  619.84   11.30
   0   2   2  632.94   11.00
  -1  -2  -2  311.57    5.40
   1  -2   2  300.97    5.80
  -1  -2  -2  302.47    5.90
   1  -2   2  315.57    5.90
   1  -2   2  304.87    6.50
  -1  -2  -2  284.27    5.90
  -1  -2  -2  292.77    6.50
  -1   2  -2  313.97    5.80
  -1   2  -2  299.27    5.80
   1   2   2  302.07    5.40
   1   2   2  295.77    6.30
  -1   2  -2  303.87    6.30
   1   2   2  303.07    5.80
   1   2   2  304.27    5.50
  -1   2  -2  308.77    6.00
  -1   2  -2  309.47    6.60
   2  -2   2   52.99    1.90
  -2  -2  -2   56.29    2.00
   2  -2   2   55.99    2.40
   2  -2   2   52.39    2.50
  -2  -2  -2   51.19    2.90
   2  -2   2   55.39    2.60
  -2  -2  -2   56.19    1.40
  -2  -2  -2   58.29    2.70
  -2  -2  -2   52.49    2.00
   2   2   2   56.09    2.50
   2   2   2   50.09    2.70
   2   2   2   55.99    1.30
   2   2   2   52.99    2.00
   2   2   2   55.09    2.00
  -2   2  -2   55.49    2.80
  -2   2  -2   54.59    2.50
  -2   2  -2   51.29    1.90
  -2   2  -2   54.09    2.40
   3  -2   2    7.80    1.50
  -3  -2  -2    6.90    1.10
   3  -2   2    6.50    1.20
  -3  -2  -2    6.60    1.50
  -3  -2  -2    7.10    1.10
   3  -2   2    8.20    1.10
   3  -2   2    4.80    1.20
  -3  -2  -2    5.80    1.30
   3   2   2    3.60    1.40
  -3   2  -2    6.60    1.00
   3   2   2    6.40    1.00
  -3   2  -2    6.50    1.20
  -3   2  -2    8.30    1.40
   3   2   2    7.10    1.10
  -3   2  -2    9.20    1.20
   3   2   2    6.30    1.20
  -4  -2  -2  415.46    9.50
   4  -2   2  417.06    8.90
  -4  -2  -2  403.16    8.40
   4  -2   2  411.06    8.30
  -4  -2  -2  414.66    8.40
  -4  -2  -2  410.96    9.30
   4  -2   2  418.06    8.60
  -4   2  -2  416.46    9.40
  -4   2  -2  429.36    8.50
   4   2   2  419.46    8.40
   4   2   2  420.66    9.10
  -4   2  -2  418.26    8.80
   4   2   2  416.06    9.70
   4   2   2  415.06    8.60
  -4   2  -2  418.46    8.40
   5  -2   2   28.40    2.30
  -5  -2  -2   26.10    3.40
  -5  -2  -2   32.80    2.50
   5  -2   2   28.80    2.80
  -5  -2  -2   28.50    2.30
  -5  -2  -2   28.20    3.30
   5  -2   2   24.00    2.50
   5   2   2   23.90    2.80
  -5   2  -2   31.90    2.80
  -5   2  -2   27.70    2.30
   5   2   2   26.80    3.50
  -5   2  -2   23.90    2.30
  -5   2  -2   27.10    3.10
   5   2   2   28.20    2.70
   5   2   2   27.50    2.20
  -6  -2  -2   82.09    5.20
  -6  -2  -2   94.39    4.00
   6  -2   2   92.09    4.00
  -6  -2  -2   93.79    4.10
   6  -2   2   89.59    4.40
  -6  -2  -2  100.09    5.10
   6  -2   2   95.59    3.70
   6   2   2   93.79    5.40
   6   2   2   97.29    4.40
   6   2   2   93.49    3.70
  -6   2  -2   98.99    4.90
  -6   2  -2   96.79    3.80
  -6   2  -2   97.89    4.50
   6   2   2   97.19    4.40
  -6   2  -2   93.29    3.90
  -7  -2  -2    1.10    1.90
  -7  -2  -2   -1.40    1.60
   7  -2   2    3.60    1.90
  -7  -2  -2    3.50    2.60
   7  -2   2   -1.10    1.40
  -7  -2  -2   -0.90    1.80
   7   2   2   -0.70    1.40
  -7   2  -2   -0.30    2.20
  -7   2  -2   -1.30    1.40
  -7   2  -2    0.00    1.70
   7   2   2    0.50    2.40
  -7   2  -2    2.40    2.30
   7   2   2   -1.40    2.10
   8  -2   2    0.10    2.10
   8  -2   2   -0.80    2.10
  -8  -2  -2   -1.10    2.60
   8  -2   2    2.30    1.90
  -8  -2  -2    0.40    2.10
  -8  -2  -2    3.50    3.00
  -8  -2  -2    3.00    2.30
  -8   2  -2   -1.00    1.90
  -8   2  -2    1.70    2.40
   8   2   2    0.50    2.50
   8   2   2   -2.00    2.30
  -8   2  -2    0.60    2.20
  -8   2  -2   -2.90    2.50
  -8   2  -2    0.50    2.90
   8   2   2    2.30    1.80
   9  -2   2   -0.10    2.10
  -9  -2  -2    2.70    3.30
  -9  -2  -2   -0.70    4.50
   9  -2   2    4.10    2.40
  -9  -2  -2   -0.80    2.70
   9  -2   2    3.10    2.50
  -9  -2  -2    5.60    3.20
  -9   2  -2    0.20    2.60
   9   2   2    4.40    2.90
  -9   2  -2   -0.60    4.50
  -9   2  -2    2.10    3.50
   9   2   2    3.10    2.10
  -9   2  -2   -2.90    1.90
 -10  -2  -2   56.79    7.40
 -10  -2  -2   46.70    5.50
  10  -2   2   60.99    5.70
  10  -2   2   43.60    5.10
 -10  -2  -2   65.89    6.50
  10  -2   2   59.19    4.90
 -10  -2  -2   55.09    5.60
 -10   2  -2   64.79    6.90
 -10   2  -2   45.60    5.90
  10   2   2   55.49    6.30
  10   2   2   52.99    6.30
 -10   2  -2   46.80    5.30
 -10   2  -2   57.09    5.60
 -10   2  -2   47.50    6.20
  10   2   2   53.99    4.80
 -11  -2  -2  128.69    9.80
  11  -2   2  134.09    7.00
 -11  -2  -2  138.79    7.70
  11  -2   2  132.09    7.90
  11   2   2  137.49    8.60
 -11   2  -2  119.89    9.40
 -11   2  -2  133.69    6.40
 -11   2  -2  149.69    8.10
  11   2   2  141.09    8.60
 -12  -2  -2    8.00    6.10
 -12  -2  -2   -4.00    4.40
  12  -2   2   15.60    4.90
  12  -2   2   -0.40    4.00
  12   2   2   -1.80    4.80
 -12   2  -2    7.00    4.60
 -12   2  -2    7.90    5.70
  12   2   2    8.70    7.10
  12  -3  -2   15.50    4.60
  12  -3  -2   21.00    4.70
 -12  -3   2   12.50    5.10
 -12  -3   2   16.90    6.90
  12   3  -2   12.10    5.40
 -12   3   2   16.90    4.60
 -12   3   2   25.30    6.20
  12   3  -2   18.90    6.50
 -12   3   2   24.50    5.60
  11  -3  -2   50.79    6.50
 -11  -3   2   52.09    7.00
  11  -3  -2   57.79    6.50
 -11  -3   2   61.59    7.30
 -11  -3   2   70.79    9.50
  11   3  -2   46.90    5.50
 -11   3   2   54.19    6.30
  11   3  -2   52.59    6.20
 -11   3   2   56.29    7.20
 -11   3   2   44.30    6.10
 -11   3   2   48.60    7.00
 -10  -3   2    1.70    3.10
  10  -3  -2    5.50    3.00
 -10  -3   2    9.10    4.20
 -10  -3   2    6.40    3.30
  10  -3  -2    6.00    3.60
 -10  -3   2   -2.80    4.20
  10  -3  -2    0.80    2.90
 -10   3   2    3.80    2.70
 -10   3   2    7.00    2.80
  10   3  -2    6.30    4.00
  10   3  -2    4.40    3.60
  10   3  -2    9.70    3.40
 -10   3   2    5.60    3.40
 -10   3   2    6.80    4.40
 -10   3   2    1.50    3.80
  -9  -3   2    5.70    3.80
   9  -3  -2   13.00    3.00
   9  -3  -2    5.90    2.60
  -9  -3   2   11.20    3.20
   9  -3  -2    8.10    2.90
  -9  -3   2    9.70    2.70
  -9  -3   2   13.20    3.90
  -9   3   2   11.20    2.60
  -9   3   2    6.90    3.00
  -9   3   2    8.70    3.70
   9   3  -2    9.00    3.40
  -9   3   2   11.40    2.50
   9   3  -2   11.80    3.10
  -9   3   2    6.80    3.40
   9   3  -2   15.40    5.00
  -8  -3   2  313.27    9.20
  -8  -3   2  310.27   10.10
  -8  -3   2  305.67    8.90
   8  -3  -2  312.37    8.90
   8  -3  -2  314.57    9.10
   8  -3  -2  315.27    8.70
  -8  -3   2  321.87   10.70
  -8   3   2  305.67    8.20
  -8   3   2  317.77    9.10
  -8   3   2  311.37    9.90
   8   3  -2  321.47    9.80
  -8   3   2  306.37    8.70
   8   3  -2  314.47    8.90
   8   3  -2  323.57    9.30
   8   3  -2  315.67   10.60
   7  -3  -2  214.48    6.80
  -7  -3   2  209.68    6.90
   7  -3  -2  210.28    6.60
   7  -3  -2  211.38    6.80
  -7  -3   2  212.28    8.40
  -7  -3   2  215.48    6.60
  -7  -3   2  212.98    7.70
  -7   3   2  211.28    7.60
   7   3  -2  199.68    6.60
   7   3  -2  204.38    8.80
  -7   3   2  208.78    6.80
   7   3  -2  207.38    8.10
  -7   3   2  207.78    6.10
   7   3  -2  215.28    7.00
  -7   3   2  221.08    6.70
  -6  -3   2   51.29    4.10
  -6  -3   2   46.00    4.40
  -6  -3   2   51.69    3.70
   6  -3  -2   43.60    3.50
   6  -3  -2   48.50    3.50
  -6  -3   2   58.19    5.10
   6  -3  -2   44.90    3.60
  -6   3   2   56.79    4.10
  -6   3   2   49.20    3.60
   6   3  -2   49.60    4.40
   6   3  -2   42.20    3.40
   6   3  -2   46.10    3.80
  -6   3   2   51.39    3.80
   6   3  -2   48.70    4.30
  -6   3   2   34.90    4.10
  -5  -3   2    6.00    1.40
  -5  -3   2    6.80    1.50
  -5  -3   2   10.50    2.40
   5  -3  -2   12.90    1.80
  -5  -3   2    8.70    1.80
   5  -3  -2    9.30    1.70
   5  -3  -2    8.10    1.80
   5  -3  -2    5.00    1.60
   5   3  -2    8.60    1.90
   5   3  -2    6.90    2.00
   5   3  -2   10.00    1.20
   5   3  -2    7.70    0.90
  -5   3   2    6.10    1.90
  -5   3   2    8.80    1.50
  -5   3   2    9.00    2.00
   5   3  -2    4.70    1.60
   5   3  -2    7.90    1.70
  -4  -3   2   17.30    2.40
   4  -3  -2   20.50    2.30
  -4  -3   2   17.30    2.10
  -4  -3   2   20.30    1.90
  -4  -3   2   14.60    2.20
   4  -3  -2   15.60    1.80
   4  -3  -2   15.50    1.70
   4  -3  -2   19.20    2.10
   4  -3  -2   16.10    1.70
   4   3  -2   16.20    1.80
   4   3  -2   13.90    1.90
   4   3  -2   11.70    1.80
  -4   3   2   20.60    2.10
   4   3  -2   18.90    2.10
  -4   3   2   19.40    2.80
   4   3  -2   16.80    1.40
  -4   3   2   16.50    1.80
  -4   3   2   14.80    1.60
  -3  -3   2 1423.46   24.90
   3  -3  -2 1428.26   23.90
   3  -3  -2 1418.06   24.70
   3  -3  -2 1438.96   24.50
  -3  -3   2 1407.46   25.90
   3  -3  -2 1444.96   25.00
   3  -3  -2 1425.46   25.10
   3  -3  -2 1436.96   24.00
  -3  -3   2 1418.96   25.30
  -3  -3   2 1455.25   23.90
  -3  -3   2 1451.65   24.50
   3   3  -2 1428.36   24.60
  -3   3   2 1412.56   24.70
   3   3  -2 1416.06   25.40
  -3   3   2 1422.46   24.80
   3   3  -2 1426.76   23.90
  -3   3   2 1454.75   25.40
   3   3  -2 1421.86   24.90
  -3   3   2 1434.76   24.50
   3   3  -2 1428.76   25.70
   2  -3  -2  282.87    6.30
   2  -3  -2  282.17    5.70
   2  -3  -2  286.27    5.80
  -2  -3   2  283.87    7.10
  -2  -3   2  287.87    5.80
   2  -3  -2  284.67    6.50
  -2  -3   2  275.97    6.60
  -2  -3   2  281.37    5.70
  -2  -3   2  280.37    6.20
   2  -3  -2  276.47    6.00
  -2   3   2  282.17    6.20
  -2   3   2  284.97    6.70
   2   3  -2  284.77    6.20
   2   3  -2  282.17    5.70
   2   3  -2  290.67    6.90
   2   3  -2  279.67    6.70
  -2   3   2  291.07    5.70
   2   3  -2  288.37    5.90
  -1  -3   2 1409.26   24.50
  -1  -3   2 1379.16   23.60
   1  -3  -2 1375.06   23.60
   1  -3  -2 1411.76   23.90
   1  -3  -2 1402.76   24.30
   1  -3  -2 1425.76   23.80
  -1  -3   2 1375.06   23.30
  -1  -3   2 1375.66   24.40
  -1   3   2 1394.56   23.60
   1   3  -2 1375.66   23.60
   1   3  -2 1364.86   24.30
  -1   3   2 1386.36   23.00
   1   3  -2 1383.16   24.30
   1   3  -2 1390.66   23.40
   1   3  -2 1387.36   23.70
  -1   3   2 1377.06   24.30
  -1   3   2 1395.46   23.70
   0  -3  -2   26.20    2.00
   0  -3  -2   24.80    2.10
   0  -3   2   24.90    1.40
   0  -3  -2   23.90    2.80
   0  -3   2   22.00    1.60
   0  -3  -2   20.60    1.50
   0  -3   2   25.50    2.70
   0  -3   2   28.90    2.50
   0  -3   2   19.60    2.00
   0   3   2   17.00    2.70
   0   3   2   21.80    1.60
   0   3  -2   24.60    2.10
   0   3  -2   23.60    1.70
   0   3  -2   23.80    2.90
   0   3   2   23.70    1.00
   0   3  -2   19.30    2.00
   0   3   2   21.70    1.90
  -1  -3  -2 1093.99   18.40
   1  -3   2 1117.39   18.70
  -1  -3  -2 1073.39   19.30
   1  -3   2  963.30   18.50
   1  -3   2 1069.29   18.50
  -1  -3  -2 1076.89   19.40
  -1  -3  -2 1066.29   18.70
  -1  -3  -2 1112.19   17.80
   1  -3   2 1087.89   19.30
   1  -3   2 1083.89   19.00
   1   3   2 1093.59   19.30
  -1   3  -2 1072.19   19.50
  -1   3  -2 1066.79   18.50
  -1   3  -2 1099.69   19.00
   1   3   2 1071.19   19.40
  -1   3  -2 1095.49   18.50
   1   3   2 1062.09   18.60
   1   3   2 1059.99   18.20
   1   3   2 1071.59   18.20
   2  -3   2   13.90    1.90
   2  -3   2   12.40    1.60
   2  -3   2   16.20    1.80
   2  -3   2   15.00    1.40
  -2  -3  -2   14.60    1.50
  -2  -3  -2   16.10    2.20
  -2  -3  -2   16.10    1.60
  -2  -3  -2   10.80    1.60
  -2  -3  -2   14.40    1.30
  -2   3  -2   14.10    1.20
   2   3   2   13.00    1.40
  -2   3  -2   15.50    2.40
   2   3   2   11.40    1.60
   2   3   2   14.30    1.40
   2   3   2   14.20    1.10
  -2   3  -2   14.10    1.60
  -2   3  -2   16.60    1.90
  -2   3  -2   14.30    1.50
   2   3   2   15.70    2.00
  -3  -3  -2    4.10    1.90
   3  -3   2    5.50    1.10
  -3  -3  -2    3.40    1.50
  -3  -3  -2    4.60    1.10
   3  -3   2    4.50    1.50
  -3  -3  -2    5.30    1.20
   3  -3   2    4.20    1.30
   3  -3   2    3.90    1.40
  -3  -3  -2    5.70    0.90
  -3   3  -2    4.30    1.50
   3   3   2    4.50    0.80
  -3   3  -2    4.90    1.20
   3   3   2    5.60    1.30
  -3   3  -2    4.70    1.30
   3   3   2    5.20    1.60
   3   3   2    4.10    1.10
   3   3   2    4.60    1.20
  -3   3  -2    5.10    1.20
   4  -3   2  123.29    4.60
  -4  -3  -2  126.39    4.90
   4  -3   2  119.59    4.30
  -4  -3  -2  124.39    4.90
   4  -3   2  124.09    4.20
  -4  -3  -2  122.99    3.90
  -4  -3  -2  125.49    3.90
   4  -3   2  123.49    3.70
  -4   3  -2  123.29    4.10
  -4   3  -2  122.39    4.70
   4   3   2  119.99    3.70
   4   3   2  116.29    4.90
   4   3   2  118.79    3.90
   4   3   2  126.89    4.50
  -4   3  -2  119.09    3.80
  -4   3  -2  116.49    3.90
  -5  -3  -2    5.40    1.80
   5  -3   2    5.70    1.60
  -5  -3  -2    2.70    1.30
   5  -3   2    3.90    1.30
  -5  -3  -2    3.90    2.00
  -5  -3  -2    3.60    1.50
   5  -3   2    2.00    1.50
   5   3   2    3.60    2.10
  -5   3  -2    3.70    1.40
   5   3   2    3.60    1.20
  -5   3  -2    2.50    1.70
  -5   3  -2    3.10    1.40
   5   3   2    2.50    1.60
  -5   3  -2    3.00    1.50
   5   3   2    3.50    1.50
  -6  -3  -2   14.30    2.20
   6  -3   2   15.30    2.40
  -6  -3  -2   15.80    2.90
  -6  -3  -2   20.50    2.50
  -6  -3  -2   23.10    3.20
   6  -3   2   17.90    2.50
   6  -3   2   19.00    2.00
   6   3   2   16.50    2.90
   6   3   2   13.00    2.30
  -6   3  -2   14.70    2.50
   6   3   2   14.40    2.40
   6   3   2   14.90    1.80
  -6   3  -2   22.30    2.90
  -6   3  -2   20.00    3.50
  -6   3  -2   18.70    2.20
   7  -3   2   19.40    2.70
   7  -3   2   19.30    2.70
   7  -3   2   20.20    2.30
  -7  -3  -2   18.30    2.50
  -7  -3  -2   18.50    3.40
  -7  -3  -2   26.10    3.90
  -7  -3  -2   26.00    3.00
   7   3   2   21.70    3.70
   7   3   2   22.20    3.60
   7   3   2   21.30    2.30
  -7   3  -2   28.30    3.30
  -7   3  -2   23.50    2.80
   7   3   2   21.20    2.80
  -7   3  -2   18.80    2.50
  -7   3  -2   16.90    2.90
  -8  -3  -2   20.80    3.80
  -8  -3  -2   22.40    3.10
  -8  -3  -2   18.30    2.90
  -8  -3  -2   22.90    3.80
   8  -3   2   17.00    2.90
   8  -3   2   22.80    3.10
   8  -3   2   23.60    2.50
   8   3   2   15.20    4.20
   8   3   2   16.90    2.50
  -8   3  -2   19.80    3.60
   8   3   2   16.00    3.10
  -8   3  -2   18.20    2.60
  -8   3  -2   21.60    3.00
   8   3   2   16.10    3.10
  -8   3  -2   18.10    3.00
  -9  -3  -2  184.98    9.30
  -9  -3  -2  192.88    7.50
  -9  -3  -2  181.38    7.60
  -9  -3  -2  188.18    9.00
   9  -3   2  180.38    7.10
   9  -3   2  190.78    6.60
   9  -3   2  196.68    7.60
  -9   3  -2  182.48    8.50
   9   3   2  179.88    6.60
  -9   3  -2  191.78    9.40
  -9   3  -2  185.48    6.50
  -9   3  -2  189.68    7.30
  -9   3  -2  174.18    7.30
   9   3   2  193.48    8.20
   9   3   2  172.58   12.10
 -10  -3  -2   -1.00    3.70
 -10  -3  -2   -3.60    4.40
 -10  -3  -2    4.50    3.10
 -10  -3  -2    3.80    4.20
  10  -3   2   -2.50    5.50
  10  -3   2    5.60    3.00
  10  -3   2   -1.60    3.00
 -10   3  -2    1.50    4.60
 -10   3  -2   -1.20    3.90
  10   3   2    1.80    4.10
 -10   3  -2   -4.00    2.90
  10   3   2    4.40    3.90
  10   3   2   -3.90    3.50
 -10   3  -2   -2.30    2.70
 -11  -3  -2    0.10    3.70
 -11  -3  -2    0.50    5.60
  11  -3   2   -0.30    3.80
  11  -3   2    2.20    3.70
 -11   3  -2    9.30    3.70
  11   3   2    6.80    4.60
  11   3   2   16.80    5.20
 -11   3  -2   15.80    3.90
 -11   3  -2   10.40    4.90
  12  -3   2   25.80    5.10
 -12  -3  -2   22.40    7.10
 -12  -3  -2   32.80    5.50
  12  -3   2   26.90    5.50
  12   3   2   30.10    6.70
 -12   3  -2   32.00    5.60
  12   3   2   17.00    5.90
 -12   3  -2   23.60    6.70
 -12  -4   2   -3.10    6.70
  12  -4  -2    1.50    4.70
 -12  -4   2   -4.80    5.20
  12  -4  -2   15.00    5.40
  12   4  -2   -2.90    5.30
 -12   4   2    4.10    6.40
  12   4  -2   -9.70    7.10
 -12   4   2    9.00    5.20
 -12   4   2   -3.00    4.70
 -11  -4   2    5.70    4.20
  11  -4  -2    7.30    4.20
 -11  -4   2   -1.00    5.50
  11   4  -2   -2.60    4.00
 -11   4   2    2.50    5.00
 -11   4   2   -4.00    4.10
 -11   4   2   -0.80    3.60
  11   4  -2    6.10    5.50
  10  -4  -2   39.50    4.40
 -10  -4   2   40.40    5.60
 -10  -4   2   36.70    4.60
  10  -4  -2   42.80    4.80
  10  -4  -2   47.30    6.00
 -10  -4   2   44.30    5.00
  10   4  -2   43.10    5.40
 -10   4   2   45.90    5.10
 -10   4   2   40.30    4.90
 -10   4   2   44.20    6.20
  10   4  -2   38.80    4.70
 -10   4   2   42.20    5.60
  10   4  -2   25.90    4.60
 -10   4   2   47.90    5.90
  -9  -4   2   78.59    5.70
   9  -4  -2   81.99    5.90
  -9  -4   2   90.09    7.10
  -9  -4   2   73.99    6.20
   9  -4  -2   68.19    5.90
   9  -4  -2   78.69    5.80
  -9  -4   2   65.49    8.00
  -9   4   2   85.99    7.30
   9   4  -2   66.69    6.20
   9   4  -2   81.49    6.20
  -9   4   2   78.89    6.00
   9   4  -2   80.59    7.20
  -9   4   2   79.69    5.80
  -9   4   2   73.39    5.40
   8  -4  -2   21.90    3.20
   8  -4  -2   21.30    3.30
  -8  -4   2   17.20    2.80
  -8  -4   2   25.10    4.00
   8  -4  -2   16.60    3.20
  -8  -4   2   18.90    3.00
  -8  -4   2   17.10    4.10
  -8   4   2   25.10    3.40
   8   4  -2   24.90    4.30
  -8   4   2   28.80    3.40
   8   4  -2   25.70    3.30
  -8   4   2   21.60    2.90
   8   4  -2   19.80    3.60
  -8   4   2   22.60    3.90
   8   4  -2   22.20    3.30
   7  -4  -2  113.39    5.50
  -7  -4   2  115.19    7.30
   7  -4  -2  108.29    5.40
  -7  -4   2  106.09    5.20
  -7  -4   2  110.69    6.40
  -7  -4   2  109.59    5.40
   7  -4  -2  102.79    5.40
   7   4  -2  112.29    6.40
  -7   4   2  120.29    5.40
  -7   4   2  115.29    4.90
   7   4  -2  114.29    5.50
  -7   4   2  113.09    5.30
   7   4  -2  117.89    5.50
   7   4  -2  114.59    6.20
  -7   4   2  118.09    6.30
  -6  -4   2   -1.60    1.60
   6  -4  -2    1.50    2.30
  -6  -4   2   -2.00    1.60
  -6  -4   2    1.80    2.60
   6  -4  -2    0.90    1.80
  -6  -4   2   -0.50    2.10
   6  -4  -2    0.40    1.80
  -6   4   2    0.40    2.70
  -6   4   2    2.00    2.30
  -6   4   2    1.00    1.80
   6   4  -2    2.80    2.40
   6   4  -2    0.50    1.90
  -6   4   2    0.30    1.80
   6   4  -2    0.20    2.10
  -5  -4   2  139.19    5.50
  -5  -4   2  151.38    6.50
  -5  -4   2  142.29    5.10
  -5  -4   2  148.99    5.00
   5  -4  -2  145.89    5.20
   5  -4  -2  147.99    5.00
   5  -4  -2  153.48    6.80
   5  -4  -2  143.09    5.40
   5  -4  -2  143.89    3.70
   5   4  -2  147.99    5.00
  -5   4   2  145.19    4.70
   5   4  -2  144.19    3.40
  -5   4   2  145.69    5.80
  -5   4   2  138.39    4.90
   5   4  -2  142.39    6.00
   5   4  -2  140.49    5.90
   5   4  -2  136.59    3.20
   5   4  -2  145.99    5.60
  -5   4   2  147.09    5.00
   4  -4  -2  422.96    9.60
   4  -4  -2  422.36    9.50
  -4  -4   2  409.66    9.30
   4  -4  -2  416.56    8.90
   4  -4  -2  425.76    8.10
   4  -4  -2  436.06    8.00
   4  -4  -2  415.56    9.10
  -4  -4   2  425.36    9.90
  -4  -4   2  433.36    8.90
  -4  -4   2  434.46   10.70
   4   4  -2  416.06    8.00
  -4   4   2  425.46    9.20
   4   4  -2  424.76    9.00
   4   4  -2  416.36    9.30
  -4   4   2  422.76   10.10
  -4   4   2  433.76    8.90
  -4   4   2  404.86   10.00
   4   4  -2  404.76   10.00
   3  -4  -2  103.29    3.60
  -3  -4   2  107.29    3.30
  -3  -4   2  102.19    4.80
   3  -4  -2   99.09    3.80
   3  -4  -2  102.19    3.50
  -3  -4   2  104.29    3.10
  -3  -4   2  102.89    4.20
   3  -4  -2  100.69    3.10
   3  -4  -2   99.09    3.90
  -3   4   2  102.59    4.50
   3   4  -2  100.69    3.10
   3   4  -2  101.79    4.40
  -3   4   2  101.89    3.30
  -3   4   2  103.39    3.80
   3   4  -2  101.99    3.60
  -3   4   2  101.89    3.70
   3   4  -2  100.79    4.50
   2  -4  -2   39.40    2.50
  -2  -4   2   37.80    1.90
   2  -4  -2   39.10    2.10
  -2  -4   2   39.70    3.30
   2  -4  -2   37.30    2.60
  -2  -4   2   36.50    2.20
  -2  -4   2   36.90    2.40
  -2  -4   2   34.10    2.90
   2  -4  -2   40.70    2.20
   2  -4  -2   38.80    2.20
   2   4  -2   39.10    2.10
  -2   4   2   36.50    2.00
   2   4  -2   35.70    3.20
   2   4  -2   39.10    3.00
  -2   4   2   39.70    3.20
  -2   4   2   35.40    2.40
  -2   4   2   36.90    2.00
   2   4  -2   51.49    3.30
   2   4  -2   36.30    2.10
  -1  -4   2  150.08    3.70
  -1  -4   2  158.98    5.10
  -1  -4   2  161.08    4.30
   1  -4  -2  153.78    4.30
   1  -4  -2  150.48    4.10
  -1  -4   2  153.38    4.20
  -1  -4   2  159.88    5.20
   1  -4  -2  152.38    4.30
   1  -4  -2  150.78    4.90
  -1   4   2  150.58    5.10
   1   4  -2  157.28    4.70
   1   4  -2  151.08    4.20
  -1   4   2  151.48    3.50
   1   4  -2  154.68    5.10
   1   4  -2  158.48    3.90
  -1   4   2  155.58    4.20
   1   4  -2  150.18    4.10
  -1   4   2  153.58    4.10
   0  -4  -2  174.48    4.50
   0  -4   2  177.28    5.40
   0  -4  -2  176.08    4.40
   0  -4  -2  173.58    5.40
   0  -4   2  175.78    5.10
   0  -4   2  170.28    4.70
   0  -4  -2  164.78    4.50
   0  -4  -2  170.98    4.90
   0   4  -2  173.98    4.80
   0   4  -2  177.68    5.50
   0   4   2  165.28    3.60
   0   4  -2  176.88    4.60
   0   4  -2  173.88    4.10
   0   4   2  172.98    4.70
   0   4   2  169.28    5.30
   0   4   2  175.58    4.30
  -1  -4  -2  683.93   13.80
   1  -4   2  680.23   13.30
  -1  -4  -2  683.23   13.00
   1  -4   2  709.03   13.10
  -1  -4  -2  712.53   11.90
   1  -4   2  698.83   13.80
  -1  -4  -2  691.83   12.70
   1  -4   2  701.33   13.00
   1  -4   2  688.03   12.70
  -1  -4  -2  695.63   13.70
  -1   4  -2  714.33   12.90
   1   4   2  704.53   13.70
  -1   4  -2  702.03   13.30
   1   4   2  697.43   12.60
   1   4   2  671.53   13.80
   1   4   2  715.23   12.00
  -1   4  -2  669.43   13.90
   1   4   2  702.73   13.00
  -1   4  -2  678.23   12.50
   2  -4   2  255.47    5.80
   2  -4   2  263.07    5.70
  -2  -4  -2  260.27    6.90
   2  -4   2  254.57    6.40
  -2  -4  -2  261.77    5.20
  -2  -4  -2  251.37    6.00
   2  -4   2  266.97    6.80
  -2  -4  -2  252.17    5.50
   2  -4   2  257.47    6.00
  -2  -4  -2  249.48    6.80
  -2   4  -2  260.67    5.90
  -2   4  -2  247.38    5.80
   2   4   2  251.77    5.30
   2   4   2  256.87    5.30
  -2   4  -2  258.77    6.30
  -2   4  -2  259.27    5.50
   2   4   2  255.77    5.90
   2   4   2  263.17    6.80
  -2   4  -2  255.07    7.00
  -3  -4  -2    2.20    1.60
   3  -4   2    3.20    1.30
   3  -4   2    2.90    1.50
   3  -4   2    0.80    1.40
   3  -4   2    2.20    0.90
  -3  -4  -2    0.10    1.50
  -3  -4  -2    1.30    0.90
  -3  -4  -2    1.30    1.20
  -3  -4  -2    2.10    1.00
   3   4   2    3.00    0.80
   3   4   2    3.70    1.10
  -3   4  -2    3.70    1.90
   3   4   2    2.10    1.20
   3   4   2    3.70    1.60
  -3   4  -2    3.30    0.70
  -3   4  -2    3.00    1.10
  -3   4  -2    2.00    1.20
   3   4   2    3.70    1.70
  -3   4  -2    2.00    1.20
  -4  -4  -2  181.78    6.40
   4  -4   2  193.58    5.70
  -4  -4  -2  182.68    5.30
   4  -4   2  185.38    6.00
   4  -4   2  182.18    5.70
  -4  -4  -2  187.18    6.30
  -4  -4  -2  191.18    4.90
   4  -4   2  186.68    5.50
   4   4   2  197.88    7.10
   4   4   2  179.18    3.60
   4   4   2  183.38    6.40
  -4   4  -2  183.98    5.20
  -4   4  -2  194.48    6.40
   4   4   2  182.78    5.00
  -4   4  -2  187.38    7.40
   4   4   2  194.88    6.20
  -5  -4  -2   32.10    3.60
   5  -4   2   30.30    3.40
  -5  -4  -2   28.80    4.20
   5  -4   2   30.00    3.70
  -5  -4  -2   36.90    3.10
   5  -4   2   34.50    3.30
  -5  -4  -2   30.60    2.80
   5   4   2   36.90    4.10
  -5   4  -2   31.60    3.10
   5   4   2   34.60    3.30
   5   4   2   30.90    3.50
  -5   4  -2   34.50    2.90
  -5   4  -2   38.80    4.00
   6  -4   2   15.20    2.50
  -6  -4  -2   17.90    2.80
   6  -4   2   12.40    2.30
  -6  -4  -2   14.80    2.40
  -6  -4  -2   13.00    3.00
  -6  -4  -2   18.70    2.40
   6  -4   2   19.60    2.10
  -6   4  -2   19.10    3.00
  -6   4  -2   17.20    2.40
   6   4   2   14.50    2.70
   6   4   2   14.60    2.50
   6   4   2   15.80    2.10
   6   4   2   10.30    2.90
  -6   4  -2   13.30    2.10
   7  -4   2  174.08    6.60
  -7  -4  -2  172.28    8.10
  -7  -4  -2  166.38    7.10
   7  -4   2  166.88    6.60
  -7  -4  -2  173.78    6.20
   7  -4   2  168.78    5.80
  -7  -4  -2  167.28    6.20
  -7   4  -2  171.68    6.10
  -7   4  -2  171.68    6.20
   7   4   2  174.78    7.20
  -7   4  -2  172.28    7.60
   7   4   2  177.18    6.00
   7   4   2  170.58    8.10
   7   4   2  160.98    6.40
  -7   4  -2  181.28    6.20
  -8  -4  -2  130.59    6.00
   8  -4   2  126.79    6.20
  -8  -4  -2  139.29    7.40
   8  -4   2  123.99    5.40
  -8  -4  -2  133.59    8.00
  -8  -4  -2  132.79    6.20
   8   4   2  131.49    7.20
  -8   4  -2  131.49    5.90
   8   4   2  128.49    5.50
  -8   4  -2  135.39    5.70
   8   4   2  130.19    8.20
   8   4   2  127.39    6.40
  -8   4  -2  137.39    7.40
  -8   4  -2  129.39    5.70
  -9  -4  -2   17.70    3.40
   9  -4   2   15.80    2.90
   9  -4   2   14.20    3.20
  -9  -4  -2   23.50    4.40
   9  -4   2   18.70    3.20
  -9  -4  -2   18.50    3.60
  -9  -4  -2   18.60    4.60
   9   4   2   14.40    3.10
  -9   4  -2   13.10    3.00
   9   4   2   20.20    4.30
  -9   4  -2   22.80    3.10
   9   4   2   11.60    4.30
  -9   4  -2   16.70    4.20
  -9   4  -2   17.10    3.20
   9   4   2   16.70    4.90
  10  -4   2    5.50    3.50
 -10  -4  -2    3.20    3.40
 -10  -4  -2    0.70    3.60
  10  -4   2    6.00    3.40
  10   4   2   -2.30    3.80
 -10   4  -2   -1.60    3.90
 -10   4  -2    1.60    3.20
  10   4   2   -3.00    4.50
 -10   4  -2    3.40    3.10
 -10   4  -2    8.10    6.50
  11  -4   2    4.30    3.90
 -11  -4  -2    5.00    4.30
 -11  -4  -2  -12.30    6.10
  11  -4   2   -2.70    4.80
  11   4   2    0.70    4.50
 -11   4  -2    2.10    4.00
  11   4   2    1.10    5.40
 -11   4  -2   -7.60    4.90
 -11   4  -2    3.80    3.80
 -12  -4  -2   21.50    5.70
 -12  -4  -2   12.40    8.20
  12  -4   2   10.30    5.20
  12  -4   2   18.80    5.60
  12   4   2   31.20    6.70
 -12   4  -2   24.90    7.10
  12   4   2   28.90    7.40
 -12   4  -2   32.00    6.00
 -12  -5   2   69.09    9.60
  12  -5  -2   99.59   10.30
 -12  -5   2   94.69   10.50
  12  -5  -2   90.49    9.70
 -12   5   2   98.69   12.70
 -12   5   2   94.19   12.60
  12   5  -2   93.19   10.50
 -12   5   2   92.39   10.50
  11  -5  -2   -6.50    4.20
  11  -5  -2   -1.50    4.40
 -11  -5   2    0.90    4.80
 -11  -5   2   -2.00    6.20
 -11   5   2    0.30    4.20
 -11   5   2   -5.50    5.50
  11   5  -2    1.40    4.60
 -11   5   2   -2.30    4.10
  11   5  -2    1.70    6.30
  10  -5  -2    0.90    3.60
 -10  -5   2   16.40    5.10
  10  -5  -2    2.00    3.60
  10  -5  -2    4.80    6.70
 -10  -5   2   -0.40    3.80
 -10  -5   2    0.70    4.20
 -10  -5   2   -5.90    5.10
 -10   5   2    6.80    3.50
  10   5  -2    1.40    5.10
  10   5  -2    2.80    4.70
 -10   5   2    1.00    4.50
 -10   5   2   -0.40    3.60
  10   5  -2    1.80    5.10
  10   5  -2    3.40    3.90
   9  -5  -2    4.10    3.00
   9  -5  -2    6.70    3.50
  -9  -5   2    4.00    3.20
  -9  -5   2    7.10    3.80
  -9  -5   2    8.50    3.90
   9  -5  -2    3.30    3.00
  -9  -5   2    0.80    4.80
  -9   5   2    1.40    3.90
   9   5  -2    2.30    3.30
   9   5  -2    7.90    3.50
  -9   5   2    3.80    4.20
   9   5  -2    0.80    4.40
  -9   5   2    2.20    2.80
   9   5  -2    2.50    4.10
  -9   5   2    8.00    3.30
   8  -5  -2    6.00    3.00
   8  -5  -2    6.10    2.90
  -8  -5   2    4.10    3.90
   8  -5  -2    7.50    2.90
  -8  -5   2    6.30    3.30
  -8  -5   2    0.60    2.60
  -8  -5   2    2.50    2.60
  -8   5   2    6.30    2.80
  -8   5   2    4.10    2.70
   8   5  -2    3.00    2.90
  -8   5   2    4.40    2.40
   8   5  -2   14.30    3.90
   8   5  -2    2.10    3.40
   8   5  -2    2.40    3.10
  -8   5   2    6.50    3.40
  -7  -5   2  150.18    6.50
  -7  -5   2  162.58    7.60
   7  -5  -2  150.48    6.50
   7  -5  -2  158.18    6.40
   7  -5  -2  150.28    6.30
  -7  -5   2  155.18    6.00
   7  -5  -2  156.38    6.70
  -7  -5   2  165.78    8.70
   7   5  -2  146.39    7.30
  -7   5   2  142.29    7.50
  -7   5   2  147.19    6.30
  -7   5   2  153.58    6.00
   7   5  -2  143.39    6.30
   7   5  -2  162.48    7.80
   7   5  -2  149.39    6.40
  -7   5   2  152.48    6.40
  -6  -5   2    4.20    1.90
   6  -5  -2    0.70    2.00
  -6  -5   2    7.50    3.00
   6  -5  -2    1.60    2.00
  -6  -5   2    2.40    2.20
  -6  -5   2    4.30    2.60
   6  -5  -2    3.90    2.20
   6  -5  -2    2.10    2.40
   6   5  -2    1.80    2.50
  -6   5   2    2.90    1.80
   6   5  -2    5.10    2.50
   6   5  -2    7.50    2.20
  -6   5   2    5.10    2.10
  -6   5   2    4.40    2.70
   6   5  -2    2.70    2.30
  -6   5   2    2.10    2.10
  -5  -5   2  164.48    7.20
   5  -5  -2  160.98    5.50
   5  -5  -2  160.88    5.90
  -5  -5   2  160.08    6.40
   5  -5  -2  152.88    4.10
   5  -5  -2  157.68    4.00
   5  -5  -2  154.98    5.40
  -5  -5   2  160.88    5.10
   5   5  -2  156.28    5.70
   5   5  -2  157.08    4.00
   5   5  -2  154.48    5.50
  -5   5   2  152.08    5.10
  -5   5   2  158.58    5.40
  -5   5   2  161.78    6.70
  -5   5   2  161.38    5.70
   5   5  -2  154.08    6.50
   5   5  -2  158.38    6.20
   4  -5  -2   96.39    4.30
   4  -5  -2  104.29    4.50
  -4  -5   2   89.09    4.40
   4  -5  -2  101.09    4.10
  -4  -5   2   97.19    4.30
   4  -5  -2   97.39    3.90
   4  -5  -2   96.19    3.30
  -4  -5   2   96.29    3.30
  -4  -5   2  101.09    5.50
  -4  -5   2   98.89    3.70
  -4   5   2   94.59    4.20
   4   5  -2   96.09    5.10
  -4   5   2   93.09    4.00
   4   5  -2   96.99    4.10
  -4   5   2  103.49    5.30
  -4   5   2   92.69    3.80
   4   5  -2  101.09    4.40
   4   5  -2   96.49    3.20
   4   5  -2   93.89    5.90
   3  -5  -2    0.80    1.10
  -3  -5   2    1.50    1.20
  -3  -5   2   -0.10    1.40
   3  -5  -2   -0.40    1.20
   3  -5  -2    0.70    1.20
   3  -5  -2   -0.20    1.30
  -3  -5   2   -0.10    1.00
   3  -5  -2    0.80    1.20
  -3  -5   2    3.70    1.90
   3   5  -2   -0.90    1.10
  -3   5   2   -0.40    2.10
  -3   5   2    0.70    1.20
   3   5  -2    0.10    1.50
   3   5  -2   -0.50    1.80
   3   5  -2   -2.10    1.30
  -3   5   2    0.30    1.30
  -3   5   2    0.80    1.30
   3   5  -2    0.60    1.30
  -2  -5   2    4.40    1.40
   2  -5  -2    6.00    1.50
   2  -5  -2    6.80    1.40
   2  -5  -2    5.70    1.50
   2  -5  -2    4.80    1.30
  -2  -5   2    6.80    1.20
  -2  -5   2    7.30    2.00
  -2  -5   2    5.00    1.90
  -2  -5   2    2.90    1.40
  -2   5   2    6.40    1.40
  -2   5   2    6.10    1.20
  -2   5   2    7.30    1.50
  -2   5   2    5.60    1.20
   2   5  -2    5.70    1.30
   2   5  -2    5.60    1.30
   2   5  -2    4.20    2.00
   2   5  -2    5.60    1.50
   2   5  -2    8.20    1.80
  -2   5   2    5.90    2.10
  -1  -5   2   90.89    3.60
   1  -5  -2   92.39    4.30
  -1  -5   2   88.69    3.60
  -1  -5   2   95.29    4.70
   1  -5  -2   87.09    3.40
   1  -5  -2   87.79    3.60
   1  -5  -2   85.49    3.50
  -1  -5   2   95.39    3.00
   1  -5  -2   97.29    3.80
  -1  -5   2   94.59    4.50
  -1   5   2   92.99    3.50
   1   5  -2   90.89    4.60
  -1   5   2   92.99    2.80
  -1   5   2   93.99    4.70
  -1   5   2   93.19    3.50
   1   5  -2   92.89    3.90
   1   5  -2   92.59    3.10
   1   5  -2   93.29    3.50
  -1   5   2   90.79    2.60
   0  -5   2  242.28    5.80
   0  -5   2  243.38    7.00
   0  -5  -2  248.88    7.10
   0  -5  -2  242.48    5.90
   0  -5   2  242.88    6.70
   0  -5   2  247.58    6.20
   0  -5  -2  238.58    6.50
   0  -5  -2  236.28    6.10
   0  -5   2  245.68    6.20
   0  -5  -2  240.18    6.00
   0   5   2  244.98    5.90
   0   5  -2  236.78    7.10
   0   5   2  232.78    7.00
   0   5  -2  236.38    6.00
   0   5  -2  244.38    6.30
   0   5  -2  236.18    5.40
   0   5   2  240.68    6.20
   0   5   2  242.48    4.90
   1  -5   2    0.80    1.70
   1  -5   2    0.10    1.30
  -1  -5  -2    1.80    1.40
  -1  -5  -2    0.10    1.20
   1  -5   2    0.90    1.50
   1  -5   2    1.30    1.00
   1  -5   2    1.50    1.30
  -1  -5  -2    1.10    1.20
  -1  -5  -2    2.00    1.80
  -1  -5  -2    1.50    0.70
  -1   5  -2    2.60    1.30
  -1   5  -2    0.20    1.10
   1   5   2    1.90    0.90
  -1   5  -2    4.40    2.20
  -1   5  -2    1.90    1.00
   1   5   2    1.80    1.20
   1   5   2   -0.50    1.80
   1   5   2    3.60    1.10
  -2  -5  -2   41.40    2.80
  -2  -5  -2   46.40    2.70
  -2  -5  -2   44.00    2.00
   2  -5   2   50.19    3.10
   2  -5   2   44.60    3.20
   2  -5   2   44.00    2.70
   2  -5   2   42.60    4.00
  -2  -5  -2   45.60    4.30
   2  -5   2   44.70    2.50
  -2  -5  -2   45.20    3.50
  -2   5  -2   41.90    2.40
   2   5   2   41.40    3.80
  -2   5  -2   48.10    2.60
  -2   5  -2   47.10    2.70
   2   5   2   42.00    3.80
   2   5   2   43.80    2.30
   2   5   2   45.80    2.70
   2   5   2   41.40    2.20
  -2   5  -2   44.20    4.00
  -2   5  -2   40.60    3.70
   3  -5   2   82.19    3.20
  -3  -5  -2   79.99    2.90
   3  -5   2   83.49    4.00
   3  -5   2   79.39    4.10
   3  -5   2   72.59    3.60
  -3  -5  -2   83.39    4.60
  -3  -5  -2   80.09    3.70
  -3  -5  -2   83.49    2.90
  -3  -5  -2   78.99    4.30
  -3   5  -2   78.49    3.40
  -3   5  -2   84.09    3.60
  -3   5  -2   80.59    3.80
   3   5   2   81.99    4.30
   3   5   2   82.29    3.70
  -3   5  -2   79.29    2.70
   3   5   2   79.89    2.70
   3   5   2   74.39    4.50
   3   5   2   79.69    3.20
  -3   5  -2   79.79    4.70
   4  -5   2  126.79    4.30
  -4  -5  -2  123.09    6.50
   4  -5   2  121.39    6.00
  -4  -5  -2  133.39    4.10
  -4  -5  -2  126.09    3.40
  -4  -5  -2  136.89    6.00
  -4  -5  -2  127.39    4.80
   4  -5   2  126.39    5.10
   4   5   2  133.69    4.50
   4   5   2  131.79    3.20
  -4   5  -2  126.79    5.80
   4   5   2  133.29    5.80
  -4   5  -2  132.79    4.70
   4   5   2  133.19    4.30
  -4   5  -2  132.09    4.70
   5  -5   2  120.99    5.30
  -5  -5  -2  113.89    4.50
  -5  -5  -2  107.09    5.50
   5  -5   2  116.59    5.30
   5  -5   2  116.59    4.30
  -5  -5  -2  113.89    6.40
  -5  -5  -2  114.39    4.80
   5  -5   2  117.89    5.00
  -5   5  -2  109.39    4.70
   5   5   2  111.49    4.60
   5   5   2  113.19    5.40
  -5   5  -2  110.39    4.80
  -5   5  -2  117.59    6.10
  -5   5  -2  113.59    4.70
   5   5   2  114.49    4.60
   5   5   2  110.69    6.00
   6  -5   2   15.00    2.60
   6  -5   2   20.00    2.40
   6  -5   2   18.40    3.10
  -6  -5  -2   19.10    2.70
   6  -5   2   20.00    2.80
  -6  -5  -2   14.30    4.10
  -6  -5  -2   12.80    3.40
  -6  -5  -2   14.60    2.40
  -6   5  -2   16.30    2.60
  -6   5  -2   21.20    3.60
  -6   5  -2   18.70    2.70
   6   5   2   15.50    2.50
  -6   5  -2   16.80    2.50
   6   5   2   16.40    3.60
   6   5   2   17.70    3.10
   6   5   2   14.80    2.70
  -7  -5  -2  120.09    5.60
   7  -5   2  125.99    5.40
   7  -5   2  122.39    6.20
   7  -5   2  125.19    6.10
  -7  -5  -2  124.69    7.90
  -7  -5  -2  140.49    6.60
  -7  -5  -2  126.49    5.90
   7   5   2  135.69    7.70
   7   5   2  129.89    5.70
   7   5   2  127.69    7.10
  -7   5  -2  145.59    6.30
   7   5   2  117.69    5.90
  -7   5  -2  126.79    7.30
  -7   5  -2  133.39    5.80
  -7   5  -2  124.29    5.80
  -8  -5  -2   29.80    4.90
  -8  -5  -2   51.79    6.20
  -8  -5  -2   34.50    5.10
   8  -5   2   27.00    3.70
   8  -5   2   29.50    3.70
   8  -5   2   37.70    4.50
  -8  -5  -2   28.80    3.50
  -8   5  -2   38.90    5.00
   8   5   2   30.80    4.40
   8   5   2   23.40    3.60
  -8   5  -2   40.40    5.70
   8   5   2   34.60    3.70
  -8   5  -2   30.00    3.60
   8   5   2   39.60    5.30
  -8   5  -2   32.00    4.70
   9  -5   2   26.90    4.00
  -9  -5  -2   35.50    4.30
   9  -5   2   25.80    3.60
   9  -5   2   28.10    3.90
  -9  -5  -2   32.10    4.20
  -9  -5  -2   35.80    5.50
  -9  -5  -2   35.80    5.30
   9   5   2   23.70    4.80
  -9   5  -2   33.00    5.20
   9   5   2   35.60    5.30
   9   5   2   32.10    4.40
  -9   5  -2   32.10    4.00
  -9   5  -2   32.90    4.00
   9   5   2   28.60    4.10
  -9   5  -2   31.20    3.80
 -10  -5  -2   70.99    7.70
 -10  -5  -2   65.49    7.60
  10  -5   2   87.79    7.40
  10  -5   2   84.69    7.50
 -10  -5  -2   84.99    7.30
 -10   5  -2   95.09    7.40
  10   5   2   81.29   10.00
 -10   5  -2   79.09    6.90
  10   5   2   87.99    7.70
 -10   5  -2   72.09    8.60
  10   5   2   75.49    9.80
  11  -5   2    3.70    4.70
 -11  -5  -2    7.90    4.40
 -11  -5  -2   -9.10    6.60
  11  -5   2   -6.30    4.30
 -11   5  -2   -0.10    5.70
  11   5   2    7.10    5.40
 -11   5  -2    3.40    4.20
 -11   5  -2    3.70    4.90
  11   5   2   -3.60    6.70
 -11  -6   2   12.30    5.90
 -11  -6   2   -2.30    7.00
  11  -6  -2    7.30    4.80
  11  -6  -2    8.40    5.20
  11   6  -2   11.10    5.40
  11   6  -2   12.60    7.50
 -11   6   2    7.50    5.20
 -11   6   2    5.30    6.30
 -10  -6   2    0.60    4.00
 -10  -6   2   -6.50    5.60
  10  -6  -2   -6.40    3.80
  10  -6  -2    0.20    3.80
  10   6  -2    7.00    6.70
  10   6  -2   -0.30    4.20
  10   6  -2    3.70    5.80
 -10   6   2   -3.40    4.00
 -10   6   2    0.10    4.20
 -10   6   2   -4.30    5.00
  -9  -6   2    4.00    4.90
   9  -6  -2   -1.50    3.50
   9  -6  -2    4.00    3.80
   9  -6  -2    6.30    3.30
  -9  -6   2    3.60    3.40
  -9  -6   2    5.40    3.30
  -9  -6   2   10.20    4.60
   9   6  -2    2.70    4.70
   9   6  -2    4.90    4.60
  -9   6   2    7.00    3.90
   9   6  -2   10.40    4.40
  -9   6   2    0.80    3.40
   9   6  -2    1.90    3.60
  -9   6   2    4.50    3.20
  -9   6   2   -0.20    4.10
  -8  -6   2  100.49    6.00
   8  -6  -2   91.89   10.30
  -8  -6   2  107.79    6.60
  -8  -6   2  107.89    7.70
   8  -6  -2   88.09    9.60
   8  -6  -2  105.49    6.90
  -8  -6   2   93.59    8.90
   8   6  -2  113.99    8.10
   8   6  -2  109.59    7.30
  -8   6   2  116.79    6.70
   8   6  -2  105.69    8.00
   8   6  -2  108.99    6.60
  -8   6   2   88.89   12.70
  -8   6   2  103.69    5.90
  -8   6   2  110.19    6.70
   7  -6  -2  287.07    9.10
   7  -6  -2  267.67    8.50
  -7  -6   2  272.17    8.90
  -7  -6   2  264.37    8.00
   7  -6  -2  276.97    9.60
   7  -6  -2  270.47    8.70
  -7  -6   2  273.37    9.90
  -7  -6   2  273.77   11.00
   7   6  -2  274.07    8.50
  -7   6   2  289.37    9.00
   7   6  -2  276.67   10.20
   7   6  -2  265.07   10.10
  -7   6   2  272.57    8.40
   7   6  -2  275.07    9.20
  -7   6   2  279.77   10.20
  -7   6   2  284.57    8.70
  -6  -6   2   23.30    3.90
  -6  -6   2   26.30    3.30
  -6  -6   2   21.70    3.50
   6  -6  -2   22.70    3.30
   6  -6  -2   22.80    2.90
   6  -6  -2   27.50    3.10
   6  -6  -2   25.20    3.40
  -6  -6   2   23.20    2.80
  -6   6   2   20.60    2.60
  -6   6   2   21.70    3.00
   6   6  -2   22.40    2.20
   6   6  -2   24.10    3.10
  -6   6   2   23.60    4.00
   6   6  -2   21.30    3.60
  -6   6   2   25.70    3.20
   6   6  -2   22.70    3.30
   6   6  -2   14.10    2.80
   5  -6  -2  104.29    3.70
   5  -6  -2   99.89    5.30
  -5  -6   2  113.09    6.80
  -5  -6   2  113.39    5.40
  -5  -6   2  102.99    5.30
   5  -6  -2  104.79    5.40
   5  -6  -2   99.89    3.80
   5  -6  -2  101.49    5.40
  -5  -6   2   97.79    5.70
  -5  -6   2  105.69    3.70
   5  -6  -2  105.89    4.80
  -5   6   2  112.69    6.70
   5   6  -2  102.49    5.70
   5   6  -2  101.09    6.10
   5   6  -2  101.49    4.90
   5   6  -2  105.29    3.60
  -5   6   2   96.49    4.40
  -5   6   2  104.89    5.20
  -4  -6   2   27.00    2.70
   4  -6  -2   26.40    3.20
   4  -6  -2   18.30    2.40
   4  -6  -2   24.50    2.90
   4  -6  -2   28.40    2.80
  -4  -6   2   27.40    3.10
   4  -6  -2   23.00    2.70
  -4  -6   2   22.10    3.40
  -4  -6   2   29.40    3.70
  -4  -6   2   22.90    2.70
   4   6  -2   23.50    3.20
   4   6  -2   21.10    2.50
   4   6  -2   28.30    3.50
   4   6  -2   26.30    2.70
  -4   6   2   23.80    3.70
   4   6  -2   20.50    2.90
  -4   6   2   27.40    3.10
  -4   6   2   27.70    3.40
  -4   6   2   25.70    3.70
   3  -6  -2  191.38    6.20
  -3  -6   2  188.28    7.30
   3  -6  -2  188.68    5.50
   3  -6  -2  164.48    6.90
   3  -6  -2  175.68    5.50
  -3  -6   2  186.48    5.00
  -3  -6   2  183.68    5.30
  -3   6   2  181.78    5.10
  -3   6   2  193.68    7.40
   3   6  -2  178.58    5.80
   3   6  -2  180.48    6.90
  -3   6   2  182.88    5.00
  -3   6   2  176.28    5.60
   3   6  -2  189.18    5.30
  -3   6   2  186.48    5.90
   3   6  -2  180.68    7.00
   3   6  -2  189.78    5.40
   2  -6  -2   84.89    3.80
  -2  -6   2   86.59    5.10
  -2  -6   2   83.29    4.10
   2  -6  -2   78.69    4.00
  -2  -6   2   84.79    3.10
   2  -6  -2   86.09    4.00
   2  -6  -2   85.59    4.30
  -2  -6   2   80.49    3.70
  -2  -6   2   80.09    4.60
  -2   6   2   79.89    3.50
  -2   6   2   83.99    5.30
  -2   6   2   82.69    3.20
   2   6  -2   83.39    3.70
  -2   6   2   81.69    3.70
   2   6  -2   84.49    3.50
   2   6  -2   80.29    4.90
   2   6  -2   84.49    4.40
  -2   6   2   81.89    3.70
   1  -6  -2   75.39    4.30
  -1  -6   2   74.49    4.70
  -1  -6   2   77.69    4.80
  -1  -6   2   75.79    3.80
   1  -6  -2   76.09    3.80
   1  -6  -2   78.89    4.00
   1  -6  -2   91.29    4.20
  -1  -6   2   72.59    3.80
  -1  -6   2   78.09    2.90
   1  -6  -2   72.89    3.80
  -1   6   2   78.19    2.90
   1   6  -2   73.69    4.80
   1   6  -2   77.79    6.10
   1   6  -2   77.49    3.20
  -1   6   2   79.09    4.90
  -1   6   2   73.99    3.70
  -1   6   2   74.19    2.60
  -1   6   2   75.09    3.40
   1   6  -2   78.59    3.70
   0  -6  -2   70.69    3.60
   0  -6   2   70.29    4.40
   0  -6   2   72.79    4.50
   0  -6   2   67.89    3.70
   0  -6  -2   71.29    4.40
   0  -6  -2   67.49    3.30
   0  -6   2   74.39    3.80
   0  -6  -2   73.69    4.20
   0  -6   2   72.69    3.30
   0  -6  -2   70.59    3.70
   0   6  -2   66.39    4.70
   0   6   2   73.69    2.50
   0   6  -2   68.99    2.90
   0   6   2   71.49    3.40
   0   6   2   74.19    3.80
   0   6   2   67.69    4.50
   0   6  -2   73.69    3.80
   0   6  -2   68.09    5.40
  -1  -6  -2   50.89    4.10
   1  -6   2   47.60    3.40
  -1  -6  -2   51.89    2.10
  -1  -6  -2   49.50    3.20
   1  -6   2   43.20    3.90
  -1  -6  -2   49.40    3.00
  -1  -6  -2   46.60    3.80
   1  -6   2   45.90    2.90
  -1  -6  -2   48.00    3.30
   1  -6   2   48.80    3.30
   1  -6   2   49.50    3.80
   1   6   2   52.69    2.40
   1   6   2   51.09    3.00
  -1   6  -2   57.29    3.20
  -1   6  -2   47.80    2.80
  -1   6  -2   52.29    2.70
   1   6   2   49.20    4.20
   1   6   2   53.99    3.40
  -1   6  -2   46.70    4.40
  -1   6  -2   50.59    3.00
  -2  -6  -2  139.69    4.50
   2  -6   2  128.89    5.30
  -2  -6  -2  140.39    3.60
   2  -6   2  133.29    4.90
  -2  -6  -2  136.79    5.00
  -2  -6  -2  145.99    5.90
   2  -6   2  139.59    5.30
   2  -6   2  146.89    5.10
   2   6   2  132.49    5.50
   2   6   2  135.79    4.20
  -2   6  -2  136.09    4.30
  -2   6  -2  140.79    6.30
   2   6   2  139.89    6.00
   2   6   2  140.79    3.90
   2   6   2  137.79    5.40
  -2   6  -2  142.79    4.50
  -2   6  -2  137.19    5.90
  -2   6  -2  142.99    4.70
  -3  -6  -2   69.59    3.30
   3  -6   2   77.99    3.90
  -3  -6  -2   75.39    5.10
   3  -6   2   80.99    4.50
  -3  -6  -2   78.69    5.10
   3  -6   2   76.59    3.60
   3  -6   2   69.29    4.30
  -3  -6  -2   73.59    4.00
  -3  -6  -2   76.09    2.90
   3   6   2   73.39    5.10
   3   6   2   77.29    4.00
  -3   6  -2   73.19    4.10
  -3   6  -2   71.89    3.70
   3   6   2   71.69    3.20
  -3   6  -2   76.99    3.90
   3   6   2   74.09    4.60
  -3   6  -2   71.19    5.40
  -3   6  -2   78.29    3.10
   3   6   2   70.99    3.00
   4  -6   2  150.58    4.50
  -4  -6  -2  138.39    4.20
  -4  -6  -2  148.99    7.00
   4  -6   2  147.09    5.10
  -4  -6  -2  147.49    6.50
   4  -6   2  147.49    5.90
  -4  -6  -2  151.78    5.60
   4  -6   2  150.28    6.00
  -4  -6  -2  151.98    4.50
  -4   6  -2  149.29    5.50
  -4   6  -2  148.69    5.30
   4   6   2  150.28    6.70
   4   6   2  145.79    4.00
   4   6   2  151.48    4.80
   4   6   2  148.69    5.50
  -4   6  -2  154.28    7.00
   4   6   2  154.58    6.40
  -4   6  -2  151.88    3.90
  -5  -6  -2   75.09    5.20
   5  -6   2   80.69    4.30
  -5  -6  -2   84.19    4.70
  -5  -6  -2   83.19    4.80
   5  -6   2   88.29    5.10
  -5  -6  -2   84.89    6.40
   5  -6   2   83.69    5.20
  -5  -6  -2   78.19    2.90
   5   6   2   84.59    5.90
  -5   6  -2   92.59    4.80
   5   6   2   83.49    4.60
   5   6   2   79.49    2.60
   5   6   2   85.69    4.50
  -5   6  -2   94.09    6.20
  -5   6  -2   84.59    4.60
   5   6   2   85.09    5.20
  -5   6  -2   76.39    4.30
   6  -6   2   59.29    5.10
   6  -6   2   63.29    4.90
  -6  -6  -2   62.59    5.00
  -6  -6  -2   52.89    4.10
  -6  -6  -2   60.99    4.70
  -6  -6  -2   47.20    5.10
   6  -6   2   57.69    5.10
   6  -6   2   63.09    4.60
  -6   6  -2   56.99    4.70
   6   6   2   43.30    5.50
  -6   6  -2   70.79    4.90
   6   6   2   65.69    6.00
  -6   6  -2   55.39    6.00
   6   6   2   54.99    4.60
   6   6   2   58.69    4.60
  -6   6  -2   56.19    4.70
   7  -6   2   61.89    5.00
  -7  -6  -2   63.59    4.70
   7  -6   2   62.99    5.70
  -7  -6  -2   60.39    5.10
   7  -6   2   57.79    5.30
   7  -6   2   66.99    5.50
  -7  -6  -2   56.19    7.20
  -7   6  -2   67.49    5.20
   7   6   2   69.09    8.80
   7   6   2   59.89    5.10
  -7   6  -2   69.09    5.50
  -7   6  -2   66.09    5.20
   7   6   2   67.39    6.60
   7   6   2   51.99    5.00
   8  -6   2    5.20    3.00
  -8  -6  -2    0.70    2.90
  -8  -6  -2    6.20    2.80
  -8  -6  -2    9.10    3.50
  -8  -6  -2   -0.90    4.00
   8  -6   2    4.40    5.60
   8  -6   2    0.30    2.90
  -8   6  -2    0.30    3.90
   8   6   2   -2.70    3.00
   8   6   2    9.30    4.30
   8   6   2    5.60    3.20
  -8   6  -2   -2.90    2.90
   8   6   2    2.10    3.90
  -8   6  -2    4.00    3.30
  -8   6  -2   -2.00    2.80
   9  -6   2    4.80    3.40
  -9  -6  -2    4.90    5.00
  -9  -6  -2    0.90    3.60
   9  -6   2    3.40    3.50
  -9  -6  -2    6.80    3.50
   9   6   2   11.70    5.10
   9   6   2    4.90    4.90
  -9   6  -2    1.20    3.40
  -9   6  -2    3.40    4.40
  -9   6  -2    4.90    3.40
   9   6   2    7.80    3.70
  10  -6   2    1.10    4.10
 -10  -6  -2   -3.10    5.90
 -10  -6  -2    1.60    4.20
  10  -6   2   -2.40    4.00
 -10  -6  -2    1.20    4.60
  10   6   2   -2.80    4.30
 -10   6  -2   -3.10    3.90
  10   6   2    5.70    5.70
 -10   6  -2   -6.70    5.00
 -10   6  -2   -7.50    4.30
  11  -6   2   -3.70    4.90
  11  -6   2   -7.60    5.30
 -11  -6  -2   -2.70    4.40
 -11  -6  -2   -1.30    7.70
 -11   6  -2   -6.50    6.10
 -11   6  -2    1.70    4.90
  11   6   2    4.20    5.70
 -11  -7   2   -0.70    8.10
 -11  -7   2   20.20    6.10
  11  -7  -2   15.50    5.80
  11  -7  -2    9.70    5.80
 -11   7   2   17.30    6.20
  11   7  -2   21.50    6.20
  11   7  -2   27.80    7.70
 -11   7   2   24.00    7.60
 -10  -7   2   37.50    7.60
  10  -7  -2   61.19    7.20
  10  -7  -2   45.50    5.50
 -10  -7   2   47.50    6.50
  10   7  -2   50.99    6.10
 -10   7   2   59.99    6.50
  10   7  -2   58.29    8.60
 -10   7   2   68.39   10.20
   9  -7  -2   32.40    4.80
  -9  -7   2   26.70    4.10
   9  -7  -2   39.20    5.50
   9  -7  -2   31.90    4.60
  -9  -7   2   27.40    4.40
  -9  -7   2   35.00    6.30
  -9   7   2   34.00    5.80
  -9   7   2   41.20    5.10
  -9   7   2   35.00    5.20
  -9   7   2   31.30    4.40
   9   7  -2   35.40    6.40
   9   7  -2   40.90    4.90
   9   7  -2   21.60    5.80
   8  -7  -2  535.05   13.50
  -8  -7   2  525.75   13.00
   8  -7  -2  541.35   14.30
  -8  -7   2  519.55   14.50
   8  -7  -2  522.25   14.90
   8  -7  -2  524.15   14.00
  -8  -7   2  525.45   16.60
  -8  -7   2  529.15   15.40
  -8   7   2  555.34   14.70
  -8   7   2  534.45   15.80
   8   7  -2  518.55   17.90
   8   7  -2  510.25   14.20
   8   7  -2  514.05   15.60
  -8   7   2  520.85   13.50
   8   7  -2  565.84   16.10
  -8   7   2  528.15   13.70
   7  -7  -2   31.60    4.10
  -7  -7   2   25.60    4.40
   7  -7  -2   20.10    3.30
  -7  -7   2   19.80    4.50
  -7  -7   2   20.40    2.90
  -7  -7   2   20.20    3.80
   7  -7  -2   25.50    4.30
   7  -7  -2   24.60    3.90
  -7   7   2   23.80    3.50
  -7   7   2   20.80    3.50
   7   7  -2   22.10    3.60
   7   7  -2   19.40    4.00
  -7   7   2   30.40    3.90
   7   7  -2   16.20    4.00
   7   7  -2   24.00    4.30
   6  -7  -2   -0.80    1.60
  -6  -7   2    6.10    3.10
   6  -7  -2   -3.20    2.70
   6  -7  -2   -2.60    2.20
   6  -7  -2    1.10    2.30
  -6  -7   2    3.20    3.60
   6  -7  -2    2.90    2.50
  -6  -7   2    2.40    2.70
  -6  -7   2    1.60    2.10
  -6   7   2   -4.40    2.00
   6   7  -2    0.00    2.40
   6   7  -2   -4.60    2.60
   6   7  -2   -3.90    2.80
  -6   7   2   -3.00    2.40
  -6   7   2    1.90    2.50
   6   7  -2   -1.20    1.60
  -6   7   2    0.00    3.50
   6   7  -2    0.40    3.20
  -5  -7   2   12.50    2.10
   5  -7  -2   12.90    2.70
  -5  -7   2   10.50    3.40
   5  -7  -2   20.50    3.70
   5  -7  -2   15.80    2.20
   5  -7  -2   18.80    3.30
  -5  -7   2   12.30    2.20
  -5  -7   2   13.00    3.00
  -5  -7   2   17.30    3.50
   5   7  -2   10.50    3.20
  -5   7   2   14.10    4.00
  -5   7   2   14.40    3.00
   5   7  -2   11.60    3.00
  -5   7   2   11.70    2.20
  -5   7   2   11.90    2.60
   5   7  -2   12.70    2.70
   5   7  -2   16.40    3.70
   5   7  -2   15.50    2.10
  -4  -7   2   64.39    6.00
  -4  -7   2   59.89    3.80
   4  -7  -2   59.79    4.60
  -4  -7   2   59.89    4.80
   4  -7  -2   54.39    4.70
  -4  -7   2   58.39    4.60
  -4  -7   2   61.69    3.50
   4  -7  -2   64.19    4.00
   4   7  -2   54.29    5.60
  -4   7   2   70.59    6.40
  -4   7   2   65.99    4.50
   4   7  -2   57.69    3.60
   4   7  -2   61.79    4.20
  -4   7   2   59.39    4.00
   4   7  -2   56.29    5.20
  -4   7   2   61.29    4.20
   4   7  -2   66.79    7.30
  -3  -7   2    2.80    2.40
  -3  -7   2    0.10    2.10
   3  -7  -2    0.40    1.80
   3  -7  -2   -1.60    1.80
   3  -7  -2    0.60    1.80
  -3  -7   2   -1.50    1.90
  -3  -7   2   -1.30    1.80
  -3  -7   2    0.40    2.70
   3  -7  -2   -1.40    1.80
   3   7  -2    1.10    1.80
  -3   7   2   -0.20    1.50
   3   7  -2    1.10    2.60
  -3   7   2    0.60    2.90
  -3   7   2    0.40    1.70
   3   7  -2    0.20    2.00
   3   7  -2    0.40    1.70
  -3   7   2    2.10    1.80
  -3   7   2    1.10    1.60
   3   7  -2   -1.80    2.20
  -2  -7   2  190.28    6.40
   2  -7  -2  182.18    6.00
  -2  -7   2  194.98    7.80
  -2  -7   2  199.78    7.40
   2  -7  -2  198.68    6.50
   2  -7  -2  193.38    6.80
  -2  -7   2  185.28    5.10
  -2  -7   2  187.48    6.00
   2  -7  -2  195.48    6.50
   2  -7  -2  184.68    6.30
  -2   7   2  189.48    5.90
   2   7  -2  191.88    8.50
  -2   7   2  193.78    6.00
   2   7  -2  180.08    6.70
  -2   7   2  186.18    4.90
  -2   7   2  187.28    7.80
   2   7  -2  192.48    5.50
   2   7  -2  191.08    7.60
  -2   7   2  190.28    5.20
  -1  -7   2   89.79    4.60
   1  -7  -2   75.69    4.80
   1  -7  -2   80.79    4.10
  -1  -7   2   87.09    5.60
  -1  -7   2   84.29    4.50
   1  -7  -2   86.29    4.40
   1  -7  -2   94.69    4.70
   1  -7  -2   85.79    4.80
  -1  -7   2   92.19    5.50
  -1  -7   2   84.89    3.30
  -1  -7   2   87.79    4.10
  -1   7   2   86.89    4.50
  -1   7   2   86.59    4.30
   1   7  -2   81.69    4.50
   1   7  -2   84.09    4.20
   1   7  -2   91.49    5.70
  -1   7   2   86.49    3.30
   1   7  -2   90.59    3.70
  -1   7   2   82.79    3.10
  -1   7   2   93.99    6.10
   0  -7   2  169.48    6.00
   0  -7   2  164.28    5.40
   0  -7   2  168.48    6.00
   0  -7  -2  174.68    5.90
   0  -7  -2  165.58    6.40
   0  -7   2  171.48    6.80
   0  -7   2  169.28    7.00
   0  -7  -2  171.78    7.00
   0   7  -2  173.48    6.10
   0   7   2  167.68    6.10
   0   7   2  169.88    5.60
   0   7   2  173.08    4.40
   0   7   2  168.88    7.10
   0   7  -2  161.78    4.90
   0   7  -2  172.18    7.20
   0   7  -2  140.99    8.00
   1  -7   2   35.00    4.50
  -1  -7  -2   40.40    3.40
  -1  -7  -2   39.90    3.60
   1  -7   2   43.90    3.90
   1  -7   2   40.20    3.60
   1  -7   2   47.00    4.50
  -1  -7  -2   46.30    4.50
   1  -7   2   39.30    3.40
  -1  -7  -2   39.10    3.80
  -1  -7  -2   46.50    4.80
   1   7   2   43.80    3.50
  -1   7  -2   52.09    5.30
   1   7   2   39.20    4.90
  -1   7  -2   44.40    2.90
   1   7   2   44.40    3.80
   1   7   2   43.80    2.60
  -1   7  -2   35.40    3.10
  -1   7  -2   38.40    3.10
  -1   7  -2   37.80    3.40
  -2  -7  -2    5.60    2.50
   2  -7   2    8.20    2.40
  -2  -7  -2    9.60    2.10
   2  -7   2   11.60    2.10
   2  -7   2    8.60    2.20
   2  -7   2   10.70    2.50
  -2  -7  -2   12.50    2.70
  -2  -7  -2   13.10    3.70
   2  -7   2   11.30    2.40
  -2  -7  -2    9.90    1.40
   2   7   2    9.60    1.70
   2   7   2    9.00    3.00
  -2   7  -2    8.20    2.00
  -2   7  -2   11.10    3.40
  -2   7  -2   10.90    2.10
   2   7   2    7.00    2.00
   2   7   2   11.10    1.90
  -2   7  -2    8.30    1.80
  -2   7  -2    7.60    1.90
  -3  -7  -2    0.40    2.30
  -3  -7  -2    3.20    1.30
   3  -7   2    3.20    2.00
  -3  -7  -2    4.40    2.10
  -3  -7  -2    3.80    2.50
   3  -7   2    0.40    1.70
   3  -7   2    0.30    2.00
   3  -7   2    0.20    1.80
  -3  -7  -2    4.00    1.80
   3  -7   2    6.80    2.20
  -3   7  -2    2.00    1.50
  -3   7  -2    4.20    1.90
  -3   7  -2    2.90    2.30
  -3   7  -2    1.70    2.10
  -3   7  -2    1.00    2.90
   3   7   2    0.30    1.50
   3   7   2   -0.10    2.60
   3   7   2   -1.30    2.00
   3   7   2    1.60    2.20
   3   7   2    3.20    1.80
  -4  -7  -2    4.00    1.60
   4  -7   2    4.30    2.00
   4  -7   2    4.10    2.10
   4  -7   2    4.80    2.20
  -4  -7  -2    2.10    1.60
  -4  -7  -2    5.00    2.70
  -4  -7  -2    3.90    2.30
   4  -7   2    6.00    2.00
  -4  -7  -2   -0.60    2.70
   4   7   2    5.70    1.60
   4   7   2    3.70    2.50
  -4   7  -2    3.40    1.30
  -4   7  -2    5.20    2.10
  -4   7  -2    4.70    2.20
   4   7   2    5.90    3.00
  -4   7  -2    4.90    2.20
   4   7   2    4.90    2.10
   4   7   2    3.40    1.90
  -4   7  -2    5.00    3.40
  -5  -7  -2   81.79    5.60
  -5  -7  -2   79.09    4.00
   5  -7   2   76.69    4.60
  -5  -7  -2   78.99    5.40
  -5  -7  -2   77.99    3.40
   5  -7   2   69.79    4.90
  -5  -7  -2   80.49    6.80
   5  -7   2   73.89    5.20
   5   7   2   75.49    3.10
   5   7   2   77.69    4.60
  -5   7  -2   73.99    4.80
   5   7   2   77.69    5.20
   5   7   2   84.49    6.30
   5   7   2   81.09    5.80
  -5   7  -2   72.89    5.00
  -5   7  -2   74.19    4.30
  -5   7  -2   70.19    6.60
  -6  -7  -2   14.00    3.20
  -6  -7  -2   16.60    2.70
   6  -7   2   11.80    3.00
   6  -7   2   14.40    3.00
   6  -7   2   16.40    2.60
  -6  -7  -2   11.10    2.50
  -6   7  -2   17.30    3.20
   6   7   2   13.90    3.30
   6   7   2   12.70    2.90
   6   7   2   22.30    6.70
   6   7   2   11.70    3.20
  -6   7  -2   17.30    3.00
  -6   7  -2   15.80    3.00
  -7  -7  -2  120.69    6.80
   7  -7   2  106.89    7.50
  -7  -7  -2   97.89    5.70
  -7  -7  -2  103.69    8.20
  -7  -7  -2   89.39    9.40
   7  -7   2  107.99    6.60
   7  -7   2  112.49    6.30
   7   7   2   95.29    6.00
  -7   7  -2   98.19    6.60
   7   7   2  103.49    7.80
   7   7   2  121.09    6.70
   7   7   2   95.09    7.80
  -7   7  -2  115.69    6.40
  -7   7  -2  105.99    7.90
  -8  -7  -2   84.89    8.10
  -8  -7  -2   91.29    9.50
  -8  -7  -2   84.19    6.80
   8  -7   2  104.19    7.00
   8  -7   2   92.09    6.90
  -8  -7  -2   87.29    6.40
   8  -7   2   98.49    7.00
   8   7   2   89.29    7.00
   8   7   2   88.99    6.70
  -8   7  -2   86.29    6.70
  -8   7  -2   91.49    7.50
   8   7   2   97.09    9.10
  -8   7  -2   87.29    6.90
  -8   7  -2   85.19    8.20
   8   7   2   81.39    8.90
  -9  -7  -2   21.30    4.20
   9  -7   2   26.60    4.60
  -9  -7  -2   29.60    4.70
  -9  -7  -2   22.40    6.20
   9  -7   2   18.80    4.40
  -9   7  -2   16.70    4.60
  -9   7  -2   24.50    5.70
  -9   7  -2   25.10    4.20
   9   7   2   29.90    6.30
   9   7   2   30.90    4.60
  10  -7   2   11.60    4.80
 -10  -7  -2   -1.70    6.90
 -10  -7  -2    3.00    4.70
  10  -7   2    8.40    5.00
  10   7   2    3.80    6.40
 -10   7  -2   -6.00    5.50
 -10   7  -2   -2.50    4.40
  10   7   2    1.90    5.20
 -11  -7  -2    3.80    8.50
  11  -7   2    8.10    5.70
 -11  -7  -2    7.90    5.90
  11  -7   2   -0.60    6.20
 -11   7  -2    9.80    5.80
  11   7   2    1.70    6.40
  11   7   2    5.70    8.30
 -11   7  -2   -7.90    7.10
  10  -8  -2    9.30    5.20
 -10  -8   2   21.90    6.40
 -10  -8   2    9.20    7.30
  10  -8  -2   29.70    5.70
 -10   8   2    8.20    6.20
  10   8  -2   27.90    7.80
 -10   8   2    7.80    7.10
  10   8  -2    9.90    5.90
   9  -8  -2   23.90    5.00
  -9  -8   2   33.70    5.80
  -9  -8   2   28.80    6.90
   9  -8  -2   40.00    5.10
  -9  -8   2   26.20    4.90
  -9   8   2   28.70    5.40
  -9   8   2   35.80    6.70
   9   8  -2   34.00    7.00
   9   8  -2   31.20    5.20
  -8  -8   2    1.00    3.30
   8  -8  -2   -1.60    3.30
   8  -8  -2    6.20    4.50
   8  -8  -2    5.70    3.60
  -8  -8   2    6.90    9.00
  -8  -8   2   -2.30    3.70
   8  -8  -2   -9.80    4.90
  -8  -8   2   -2.20    4.70
  -8   8   2    0.30    3.70
   8   8  -2   -4.70    4.60
   8   8  -2    5.80    4.80
  -8   8   2   -0.80    4.00
   8   8  -2   -1.80    3.70
  -8   8   2   -6.00    4.80
  -7  -8   2    4.80    3.60
   7  -8  -2    6.20    4.00
   7  -8  -2   12.10    3.60
  -7  -8   2   -1.70    4.10
   7  -8  -2    8.10    3.10
  -7  -8   2    2.50    2.50
  -7  -8   2    5.40    3.90
   7   8  -2    5.50    4.30
   7   8  -2    8.00    3.40
  -7   8   2    8.90    3.60
   7   8  -2    6.10    3.90
  -7   8   2    5.20    3.10
  -7   8   2    5.30    3.50
  -7   8   2   -3.60    4.40
   7   8  -2    3.90    1.60
   7   8  -2   -1.30    3.90
  -6  -8   2    9.30    4.00
   6  -8  -2    9.50    2.90
   6  -8  -2    6.20    2.20
   6  -8  -2   10.60    3.50
  -6  -8   2    3.20    2.20
  -6  -8   2    7.10    3.50
  -6  -8   2    7.50    3.70
   6  -8  -2    8.10    3.30
   6  -8  -2    3.40    2.00
   6   8  -2    8.60    3.10
   6   8  -2    4.10    3.60
  -6   8   2    8.00    3.10
   6   8  -2   10.80    4.00
  -6   8   2    3.80    4.00
   6   8  -2    7.10    2.10
  -6   8   2    7.90    3.10
   6   8  -2    4.20    3.40
  -5  -8   2   78.59    6.20
  -5  -8   2   80.59    6.10
   5  -8  -2   80.69    5.60
   5  -8  -2   76.69    6.00
  -5  -8   2   74.59    4.40
   5  -8  -2   54.29    6.40
  -5  -8   2   84.89    4.40
  -5  -8   2   65.19    8.30
   5  -8  -2   80.49    4.80
   5   8  -2   79.09    6.40
  -5   8   2   72.19    4.80
  -5   8   2   67.69    5.00
   5   8  -2   70.09    4.20
   5   8  -2   82.29    6.70
   5   8  -2   79.99    5.10
  -5   8   2   79.19    7.50
   5   8  -2   80.29    6.80
  -5   8   2   85.59    5.60
  -4  -8   2   36.60    4.00
  -4  -8   2   41.60    3.60
   4  -8  -2   35.60    4.40
  -4  -8   2   41.60    5.00
   4  -8  -2   42.30    4.50
  -4  -8   2   31.50    4.40
   4  -8  -2   39.70    4.60
  -4  -8   2   34.50    4.80
   4  -8  -2   31.80    3.80
  -4   8   2   32.90    4.20
   4   8  -2   39.50    4.30
   4   8  -2   41.00    4.90
   4   8  -2   33.50    4.30
   4   8  -2   33.40    3.80
  -4   8   2   30.10    4.50
  -4   8   2   41.50    4.50
   4   8  -2   44.20    5.30
   3  -8  -2    9.10    2.60
  -3  -8   2    8.10    1.90
  -3  -8   2   10.90    3.00
  -3  -8   2    5.60    2.80
   3  -8  -2    8.10    2.40
   3  -8  -2    7.40    2.10
  -3  -8   2    9.50    3.20
   3  -8  -2    7.70    2.40
  -3  -8   2    7.60    2.30
   3   8  -2    9.50    4.40
  -3   8   2    8.40    2.60
  -3   8   2    6.50    2.80
   3   8  -2   12.00    2.40
   3   8  -2    7.20    2.50
   3   8  -2    9.20    2.40
  -3   8   2   14.30    3.90
  -3   8   2    5.50    2.00
  -3   8   2    6.70    1.80
  -3   8   2    8.00    2.60
   3   8  -2   10.80    3.40
  -2  -8   2    2.60    3.00
   2  -8  -2    1.50    2.00
   2  -8  -2    3.80    2.40
   2  -8  -2   -3.50    1.90
   2  -8  -2    2.80    2.30
   2  -8  -2    2.60    2.30
  -2  -8   2    1.00    2.10
  -2  -8   2   -1.10    2.00
  -2  -8   2    1.00    1.50
  -2  -8   2   -2.30    2.40
  -2   8   2    1.20    1.50
   2   8  -2    1.60    2.70
  -2   8   2    3.20    1.80
  -2   8   2    1.00    1.90
  -2   8   2    0.70    1.80
   2   8  -2   -0.70    1.90
   2   8  -2    0.80    2.20
   2   8  -2    3.20    2.60
   2   8  -2    1.00    2.80
  -2   8   2    4.90    3.20
   1  -8  -2  131.49    5.90
  -1  -8   2  124.09    5.80
  -1  -8   2  139.69    7.10
   1  -8  -2  126.19    5.50
  -1  -8   2  122.69    5.70
   1  -8  -2  133.59    6.00
   1  -8  -2  122.39    6.20
   1  -8  -2  134.19    6.50
  -1  -8   2  130.39    6.80
  -1  -8   2  118.89    5.90
  -1   8   2  123.09    5.80
  -1   8   2  123.79    4.30
  -1   8   2  125.19    4.10
   1   8  -2  125.49    4.70
   1   8  -2  129.79    5.60
  -1   8   2  132.99    5.50
  -1   8   2  127.49    7.30
   1   8  -2  131.69    6.30
   1   8  -2  131.19    7.00
   0  -8  -2   45.90    3.90
   0  -8   2   44.50    4.40
   0  -8   2   59.19    4.80
   0  -8   2   49.00    5.50
   0  -8  -2   45.50    4.40
   0  -8   2   45.70    5.30
   0  -8  -2   49.99    5.20
   0  -8  -2   58.49    5.30
   0  -8   2   44.30    3.80
   0   8   2   52.69    5.70
   0   8   2   41.80    3.00
   0   8   2   52.69    4.00
   0   8   2   49.40    3.00
   0   8  -2   50.79    5.80
   0   8  -2   46.90    4.30
   0   8  -2   52.29    3.60
   0   8   2   40.60    4.40
   0   8  -2   39.70    4.40
  -1  -8  -2  223.28    7.00
  -1  -8  -2  220.08    8.70
   1  -8   2  228.98    8.10
  -1  -8  -2  231.68    8.60
  -1  -8  -2  227.28    7.20
   1  -8   2  224.38    8.50
   1  -8   2  228.38    7.60
  -1  -8  -2  245.38    7.80
  -1   8  -2  215.28    6.20
  -1   8  -2  226.38    7.30
  -1   8  -2  227.38    7.30
  -1   8  -2  212.68    6.40
   1   8   2  218.38    5.60
  -1   8  -2  218.38    8.90
   1   8   2  230.88    8.90
   1   8   2  225.38    6.90
   1   8   2  226.98    7.90
   2  -8   2   68.69    5.50
  -2  -8  -2   61.99    2.90
   2  -8   2   64.89    4.80
  -2  -8  -2   51.69    4.40
   2  -8   2   61.29    4.30
  -2  -8  -2   83.29    6.20
   2  -8   2   69.99    5.30
   2  -8   2   56.29    4.80
  -2  -8  -2   58.29    6.00
  -2  -8  -2   64.09    5.90
  -2   8  -2   59.29    4.90
  -2   8  -2   56.69    6.30
   2   8   2   60.39    3.50
   2   8   2   59.99    3.90
  -2   8  -2   58.19    3.80
   2   8   2   61.59    5.00
  -2   8  -2   60.79    4.30
   2   8   2   65.89    6.20
  -2   8  -2   61.29    5.30
   3  -8   2   21.90    3.00
   3  -8   2   17.50    3.10
  -3  -8  -2   22.90    3.90
   3  -8   2   21.60    3.10
  -3  -8  -2   18.80    3.70
   3  -8   2   25.40    3.20
  -3  -8  -2   17.00    2.60
  -3  -8  -2   20.90    2.10
  -3  -8  -2   23.40    3.30
   3  -8   2   19.30    3.00
   3   8   2   20.70    3.90
  -3   8  -2   12.20    3.70
   3   8   2   20.70    2.40
   3   8   2   20.70    2.80
  -3   8  -2   17.70    2.70
  -3   8  -2   24.30    3.40
   3   8   2   18.90    3.10
  -3   8  -2   19.10    2.80
  -3   8  -2   26.30    3.30
   3   8   2   28.20    3.50
   4  -8   2   12.80    3.20
  -4  -8  -2   15.70    2.20
  -4  -8  -2   12.70    3.50
   4  -8   2   11.50    2.70
   4  -8   2   13.40    2.60
   4  -8   2   14.10    2.70
  -4  -8  -2    9.40    2.20
  -4  -8  -2   13.30    3.60
   4  -8   2    8.80    2.80
  -4  -8  -2   10.40    2.80
   4   8   2   13.70    3.60
  -4   8  -2   10.20    2.80
  -4   8  -2    8.60    2.50
  -4   8  -2   14.60    2.70
   4   8   2   12.70    2.10
   4   8   2   16.70    3.40
  -4   8  -2   13.80    2.00
   4   8   2   11.40    2.30
  -4   8  -2    8.30    3.40
   4   8   2    9.50    2.80
   5  -8   2   -2.30    2.30
  -5  -8  -2   -0.90    1.80
  -5  -8  -2   -7.30    3.00
   5  -8   2    4.80    4.60
   5  -8   2    0.00    2.00
   5  -8   2   -5.60    2.40
  -5  -8  -2   -1.10    1.90
  -5  -8  -2    5.80    2.70
  -5  -8  -2   -2.90    2.60
   5  -8   2   -1.60    2.30
   5   8   2    3.30    2.30
   5   8   2    0.40    3.10
  -5   8  -2   -0.40    2.70
  -5   8  -2    0.40    3.40
  -5   8  -2    3.20    2.60
   5   8   2   -1.80    2.60
  -5   8  -2   -2.60    2.10
   5   8   2   -0.70    1.60
   5   8   2   -0.70    3.00
  -6  -8  -2    9.30    4.30
  -6  -8  -2   19.60    2.80
   6  -8   2   13.40    2.90
   6  -8   2   18.70    3.40
   6  -8   2   14.80    3.20
   6  -8   2   18.70    3.90
  -6  -8  -2   19.20    3.40
  -6  -8  -2   19.50    2.00
  -6  -8  -2   18.30    3.70
   6   8   2   15.80    3.50
  -6   8  -2   22.80    3.60
  -6   8  -2   14.80    4.40
   6   8   2   22.60    4.50
  -6   8  -2   15.00    3.40
   6   8   2   16.40    1.80
  -6   8  -2   15.60    3.10
   6   8   2    7.80    3.50
   6   8   2   16.30    3.20
  -7  -8  -2   91.99    7.00
   7  -8   2  110.49    7.10
  -7  -8  -2   92.59    8.70
  -7  -8  -2   92.69    5.80
   7  -8   2  100.69    8.30
   7  -8   2  106.09    7.20
  -7  -8  -2   92.99    7.10
   7   8   2   92.59    7.50
  -7   8  -2   88.19    7.00
  -7   8  -2   88.79    8.30
  -7   8  -2   92.39    6.50
   7   8   2   84.39    8.80
   7   8   2   82.49    6.20
  -7   8  -2   96.59    7.20
   7   8   2  113.89    8.60
   8  -8   2   88.19    7.40
  -8  -8  -2   87.69    7.50
  -8  -8  -2   71.89   10.00
  -8  -8  -2   82.99    6.60
   8   8   2  117.79   10.00
  -8   8  -2  104.39   11.80
   8   8   2   90.99    7.30
  -8   8  -2   87.29    9.20
  -8   8  -2   90.39    7.20
   9  -8   2   12.10    4.40
  -9  -8  -2   14.00    5.00
  -9  -8  -2    6.30    4.50
  -9  -8  -2    9.90    6.30
  -9   8  -2   16.60    4.60
   9   8   2    5.90    5.90
  -9   8  -2    6.40    6.00
   9   8   2    9.70    4.70
 -10  -8  -2   17.00    8.30
  10  -8   2   25.30    6.10
 -10  -8  -2   11.20    5.70
  10   8   2   27.60    8.50
  10   8   2   12.90    6.20
 -10   8  -2   13.70    5.70
 -10   8  -2   13.90    7.20
  -9  -9   2   51.59    8.20
   9  -9  -2   68.89    6.80
  -9  -9   2   67.89    7.20
  -9   9   2   61.69    6.60
   9   9  -2   60.09    6.50
   9   9  -2  102.99   12.00
  -9   9   2   61.59    9.10
  -8  -9   2    5.90    4.90
   8  -9  -2    0.60    4.00
  -8  -9   2    0.40    5.60
  -8  -9   2   -0.30    3.90
   8   9  -2   11.30    5.60
  -8   9   2    2.00    4.40
  -8   9   2   -1.70    5.10
   8   9  -2    4.80    4.50
  -8   9   2   -4.50    5.70
   7  -9  -2   31.70    8.10
   7  -9  -2   23.60    4.10
  -7  -9   2   19.10    6.10
   7  -9  -2   26.70    5.10
  -7  -9   2   18.70    3.60
  -7  -9   2   20.30    5.20
   7   9  -2   19.10    5.10
   7   9  -2   17.70    4.70
  -7   9   2   18.20    5.50
  -7   9   2   18.50    5.60
  -7   9   2   25.20    4.70
   7   9  -2   23.50    5.40
   7   9  -2   20.40    2.40
   6  -9  -2   54.89    4.70
   6  -9  -2   58.99    6.40
   6  -9  -2   64.69    5.20
  -6  -9   2   54.99    7.80
  -6  -9   2   58.79    5.60
  -6  -9   2   68.29    4.60
   6  -9  -2   61.59    6.60
   6  -9  -2   63.19    6.00
  -6  -9   2   55.79    6.10
  -6  -9   2   56.49    5.20
  -6   9   2   42.50    5.00
  -6   9   2   59.09    8.30
   6   9  -2   61.49    5.90
  -6   9   2   57.19    6.40
   6   9  -2   57.59    7.60
  -6   9   2   73.49    6.40
   6   9  -2   54.49    7.80
   6   9  -2   73.19    8.10
   6   9  -2   58.09    4.40
   5  -9  -2   -4.80    3.10
   5  -9  -2    2.00    3.30
  -5  -9   2    5.70    2.50
   5  -9  -2    2.10    2.80
  -5  -9   2    1.90    3.50
   5  -9  -2    8.80    3.30
  -5  -9   2   -2.00    3.20
   5  -9  -2    3.30    2.50
  -5  -9   2    3.90    2.50
  -5  -9   2    6.90    3.50
   5   9  -2   -1.90    3.50
   5   9  -2    3.10    3.00
  -5   9   2    0.70    2.50
  -5   9   2   -0.90    4.10
  -5   9   2   -1.70    2.80
   5   9  -2    3.50    2.60
   5   9  -2    5.80    4.00
  -5   9   2    3.90    3.00
   5   9  -2   -1.10    3.60
   4  -9  -2   85.19    5.90
   4  -9  -2   87.79    6.40
  -4  -9   2   90.59    6.50
   4  -9  -2   90.69    6.00
  -4  -9   2   85.99    4.60
  -4  -9   2   77.09    6.40
  -4  -9   2   92.39    5.30
   4  -9  -2   88.99    5.80
  -4  -9   2   79.29    7.30
   4  -9  -2   81.19    6.30
   4   9  -2   96.49    6.70
   4   9  -2   96.09    7.30
  -4   9   2   82.29    7.90
  -4   9   2   80.49    5.30
  -4   9   2   86.79    6.20
  -4   9   2   87.99    5.20
   4   9  -2   90.19    5.30
   4   9  -2   88.39    6.50
  -4   9   2   81.39    4.40
   4   9  -2   77.09    6.10
   3  -9  -2    0.60    2.70
  -3  -9   2    5.50    2.60
   3  -9  -2   -3.90    4.90
  -3  -9   2   -0.90    1.70
   3  -9  -2   -2.00    2.60
   3  -9  -2    0.30    2.70
  -3  -9   2   -1.50    3.90
  -3  -9   2   -2.60    2.20
  -3  -9   2    2.90    2.90
  -3   9   2   -1.50    2.20
  -3   9   2   -2.00    2.00
   3   9  -2    2.00    2.20
   3   9  -2   -3.10    2.30
   3   9  -2    2.00    3.40
  -3   9   2    0.00    1.80
   3   9  -2    0.50    2.80
  -3   9   2    3.30    3.60
  -2  -9   2  153.68    8.60
   2  -9  -2  146.49    6.80
  -2  -9   2  151.68    6.40
   2  -9  -2  155.28    7.20
  -2  -9   2  155.28    6.50
  -2  -9   2  138.89    7.50
  -2  -9   2  150.58    7.00
   2  -9  -2  161.18    7.00
   2  -9  -2  142.49    6.60
  -2  -9   2  146.19    5.90
   2  -9  -2  159.98    7.40
  -2   9   2  156.88    5.00
   2   9  -2  166.68    7.60
   2   9  -2  153.38    6.30
   2   9  -2  148.79    5.70
  -2   9   2  143.29    7.20
  -2   9   2  161.08    8.40
   2   9  -2  159.38    8.10
  -2   9   2  149.99    6.40
  -2   9   2  146.79    6.30
   2   9  -2  137.79    8.70
  -1  -9   2   14.90    3.70
  -1  -9   2   14.50    3.00
  -1  -9   2   21.70    4.10
   1  -9  -2   19.30    3.10
   1  -9  -2   17.80    3.10
   1  -9  -2   16.50    3.20
  -1  -9   2   19.70    4.70
   1  -9  -2   21.70    3.30
   1  -9  -2   17.60    3.50
  -1  -9   2   19.60    3.30
   1   9  -2   15.60    3.70
  -1   9   2   19.70    2.90
   1   9  -2   13.10    3.10
   1   9  -2   19.70    3.00
   1   9  -2   19.70    2.60
  -1   9   2   12.00    4.00
  -1   9   2   19.40    2.20
  -1   9   2   16.80    2.30
  -1   9   2   15.90    2.90
   0  -9   2  251.77    8.30
   0  -9  -2  239.78    9.20
   0  -9   2  245.78    9.50
   0  -9  -2  253.27    9.50
   0  -9   2  242.98    7.70
   0  -9  -2  256.57    8.60
   0  -9   2  243.08    9.30
   0  -9  -2  245.88    8.40
   0  -9   2  246.48    8.50
   0   9  -2  248.18    6.90
   0   9  -2  237.28    9.70
   0   9   2  238.48    8.40
   0   9   2  234.28    6.20
   0   9   2  239.68    6.30
   0   9   2  237.68    7.70
   0   9   2  242.68    9.60
   0   9  -2  251.17    8.70
   0   9  -2  254.37    8.10
  -1  -9  -2    4.60    3.60
  -1  -9  -2   -0.70    2.40
   1  -9   2   -0.50    2.80
  -1  -9  -2   -2.10    3.00
   1  -9   2   -1.40    2.30
   1  -9   2    5.20    3.10
   1  -9   2   -1.70    2.60
  -1  -9  -2   -1.00    3.10
  -1  -9  -2   -2.20    2.20
   1  -9   2    2.80    4.50
  -1   9  -2    0.50    2.00
   1   9   2    1.20    2.20
   1   9   2    3.60    3.20
   1   9   2   -2.90    2.50
  -1   9  -2    3.50    3.50
  -1   9  -2    1.30    2.40
  -1   9  -2   -0.20    2.40
  -1   9  -2    0.30    2.50
   1   9   2   -2.20    1.70
  -2  -9  -2   86.99    5.80
   2  -9   2   89.09    6.20
   2  -9   2   96.59    6.60
   2  -9   2   92.09    5.80
  -2  -9  -2   70.79    7.10
  -2  -9  -2   91.49    5.30
   2  -9   2   90.39    5.30
  -2  -9  -2   89.59    6.70
  -2  -9  -2   85.09    5.50
   2  -9   2   89.29    5.60
  -2   9  -2   84.09    5.00
   2   9   2   89.19    8.00
  -2   9  -2   80.59    6.30
  -2   9  -2   83.49    8.60
   2   9   2   85.59    4.20
   2   9   2   94.09    5.00
   2   9   2   97.39    6.60
  -2   9  -2   84.29    4.90
  -2   9  -2   93.09    4.60
  -3  -9  -2  286.67    8.00
  -3  -9  -2  244.88   12.50
   3  -9   2  256.87    8.90
   3  -9   2  268.77    8.50
   3  -9   2  270.97    9.10
  -3  -9  -2  277.97    9.10
   3  -9   2  257.37    9.30
  -3  -9  -2  255.97   10.00
   3  -9   2  279.27    9.10
  -3  -9  -2  256.57    6.50
   3   9   2  275.27    9.40
   3   9   2  267.17    7.90
  -3   9  -2  259.87   10.50
  -3   9  -2  261.07    8.60
  -3   9  -2  277.57    8.10
   3   9   2  283.07   10.50
  -3   9  -2  263.57    7.70
  -3   9  -2  265.27    7.50
   3   9   2  257.37    6.90
  -4  -9  -2   34.40    4.10
   4  -9   2   35.30    3.80
   4  -9   2   34.70    4.70
  -4  -9  -2   32.40    3.30
  -4  -9  -2   25.70    4.50
  -4  -9  -2   30.40    4.00
   4  -9   2   30.80    3.60
  -4  -9  -2   36.50    5.40
   4  -9   2   37.40    4.50
   4  -9   2   36.70    4.40
   4   9   2   41.20    4.10
  -4   9  -2   37.30    4.10
   4   9   2   47.50    5.90
   4   9   2   36.50    3.90
  -4   9  -2   32.30    3.70
  -4   9  -2   25.60    4.60
  -4   9  -2   33.90    3.80
   4   9   2   28.90    4.20
  -4   9  -2   38.40    3.80
   4   9   2   40.40    6.00
  -5  -9  -2    3.20    3.80
   5  -9   2   13.20    3.40
  -5  -9  -2   16.00    3.00
   5  -9   2    8.00    3.30
  -5  -9  -2    9.20    3.30
   5  -9   2   15.30    3.20
   5  -9   2   10.30    2.70
   5  -9   2    2.50    3.00
  -5  -9  -2   13.40    2.60
  -5  -9  -2   11.00    3.80
   5   9   2   12.90    2.40
  -5   9  -2   14.90    4.30
   5   9   2   13.00    4.00
   5   9   2   12.30    3.80
  -5   9  -2    7.80    2.90
  -5   9  -2   11.80    3.40
   5   9   2    6.20    3.90
   5   9   2   17.30    3.10
  -5   9  -2    9.10    3.40
   6  -9   2  179.88   10.90
   6  -9   2  218.28    9.00
  -6  -9  -2  203.08    6.00
   6  -9   2  191.38    8.40
  -6  -9  -2  199.48    7.10
  -6  -9  -2  224.38   13.80
  -6  -9  -2  187.28   10.40
  -6  -9  -2  210.68    9.20
   6  -9   2  174.48    9.80
   6   9   2  209.18    9.50
   6   9   2  196.98    5.60
  -6   9  -2  201.78    8.30
  -6   9  -2  212.58    8.70
  -6   9  -2  206.08    9.20
   6   9   2  218.58   10.20
  -6   9  -2  179.88   10.20
   6   9   2  208.18    7.60
   7  -9   2   73.09    7.20
  -7  -9  -2   58.49    6.80
  -7  -9  -2   72.99    6.10
   7  -9   2   76.49    7.40
  -7  -9  -2   85.09    8.00
  -7   9  -2   66.79    5.80
   7   9   2   75.89    6.80
  -7   9  -2   85.99    7.10
   7   9   2   78.29    8.60
  -7   9  -2   69.19    7.80
  -8  -9  -2   79.19    8.30
  -8  -9  -2   76.29    6.90
  -8  -9  -2   79.49    8.80
   8  -9   2   96.79    8.50
   8  -9   2   57.39    9.90
  -8   9  -2   81.49    8.40
  -8   9  -2   79.99   10.50
   8   9   2   80.29    9.40
   8   9   2   89.69   10.60
  -9  -9  -2   14.30    7.60
  -9  -9  -2   14.50    5.20
   9  -9   2   26.30    5.90
  -9  -9  -2   14.40    5.60
   9   9   2    7.40    7.70
   9   9   2   13.20    5.50
  -9   9  -2   16.80    7.00
  -9   9  -2   15.30    5.80
  -9 -10   2   67.89    8.20
  -9 -10   2   46.50    9.00
   9 -10  -2   58.49    7.30
   9  10  -2   58.69    7.60
   9  10  -2   70.49    9.80
  -9  10   2   42.30    9.20
  -9  10   2   64.59    7.90
  -8 -10   2   -1.40    6.30
  -8 -10   2    1.60    5.20
   8 -10  -2    2.90    4.70
  -8 -10   2   11.90    4.70
   8  10  -2   -2.20    5.20
  -8  10   2    7.50    6.70
   8  10  -2   12.50    6.70
  -8  10   2   15.90    5.60
  -7 -10   2    2.00    5.30
  -7 -10   2    4.70    3.90
  -7 -10   2    9.70    5.20
   7 -10  -2    0.30    3.60
   7 -10  -2    3.20    5.10
   7  10  -2   10.80    5.80
   7  10  -2    8.80    4.60
  -7  10   2   -2.70    4.60
  -7  10   2    7.40    6.10
   7  10  -2    7.90    2.80
  -7  10   2    7.60    5.40
   6 -10  -2   -4.30    3.20
  -6 -10   2   -4.60    4.60
   6 -10  -2    7.70    3.10
   6 -10  -2    2.60    3.20
  -6 -10   2    4.50    3.00
   6 -10  -2    8.60    4.50
  -6 -10   2   -0.10    3.20
   6 -10  -2   -5.90    4.40
  -6 -10   2   -1.10    5.20
  -6  10   2    0.90    4.80
   6  10  -2    9.20    4.80
  -6  10   2   -3.70    6.80
  -6  10   2   -8.60    4.10
   6  10  -2   -0.30    2.90
   6  10  -2    0.90    3.60
   6  10  -2   -2.00    4.80
  -5 -10   2    6.70    4.10
   5 -10  -2   -8.70    4.00
   5 -10  -2    2.30    3.40
  -5 -10   2   -2.10    2.90
   5 -10  -2    3.00    3.70
  -5 -10   2   -9.20    6.30
  -5 -10   2   -6.80    2.60
  -5 -10   2    1.80    4.20
   5 -10  -2    2.20    4.10
   5 -10  -2    2.80    2.90
  -5  10   2    2.10    4.00
   5  10  -2    2.40    4.80
   5  10  -2   -1.20    3.30
  -5  10   2   -2.40    4.70
  -5  10   2   -6.70    3.30
   5  10  -2   -0.50    3.10
  -5  10   2    3.80    2.60
   5  10  -2    0.20    4.20
  -4 -10   2   -6.00    3.60
  -4 -10   2    0.40    3.00
  -4 -10   2    8.90    4.00
   4 -10  -2   -6.30    3.60
  -4 -10   2    1.10    2.30
   4 -10  -2   -0.50    3.20
   4 -10  -2   -3.80    2.90
   4 -10  -2    2.10    3.50
   4 -10  -2   -0.90    3.30
  -4 -10   2   -1.10    4.10
  -4  10   2   -0.20    4.20
   4  10  -2   -1.80    2.80
   4  10  -2    4.20    4.40
  -4  10   2    0.10    3.00
   4  10  -2   -0.20    3.10
  -4  10   2   -1.20    2.80
   4  10  -2   -0.70    3.70
  -4  10   2    3.60    2.40
   4  10  -2    7.10    3.90
   3 -10  -2   19.20    4.00
  -3 -10   2   15.00    4.60
   3 -10  -2   18.30    3.90
  -3 -10   2   11.90    3.60
  -3 -10   2   15.60    2.70
  -3 -10   2   12.30    3.20
   3 -10  -2   19.70    4.40
  -3 -10   2    4.10    3.60
   3 -10  -2    8.10    3.60
   3 -10  -2   12.60    3.30
   3  10  -2   12.10    4.00
  -3  10   2   16.40    3.10
   3  10  -2   15.40    3.50
   3  10  -2   18.40    3.20
   3  10  -2   20.90    4.40
  -3  10   2   11.70    3.00
  -3  10   2   23.70    4.90
  -3  10   2   17.20    2.70
   3  10  -2   18.10    4.00
  -3  10   2   18.30    3.40
  -2 -10   2    8.90    3.80
   2 -10  -2    7.60    3.70
  -2 -10   2    5.80    3.90
  -2 -10   2   -1.30    2.90
  -2 -10   2   15.80    5.60
   2 -10  -2    0.80    3.10
  -2 -10   2    4.90    2.80
   2 -10  -2    3.90    2.90
   2 -10  -2    7.60    3.50
   2 -10  -2    5.90    3.00
   2  10  -2    4.50    3.60
   2  10  -2    3.30    3.20
  -2  10   2    9.00    2.60
   2  10  -2    7.70    3.70
  -2  10   2    7.20    4.00
  -2  10   2    0.30    2.80
  -2  10   2    2.80    2.70
   2  10  -2    6.20    2.60
  -2  10   2    5.00    2.20
  -1 -10   2   96.39    6.20
  -1 -10   2  105.09    7.00
  -1 -10   2  108.09    8.10
  -1 -10   2   94.59    7.20
   1 -10  -2   94.79    6.40
   1 -10  -2  113.69    6.70
   1 -10  -2  113.89    7.70
   1 -10  -2  116.39    7.10
  -1 -10   2  118.59    6.50
   1  10  -2  111.99    7.60
   1  10  -2  113.49    5.30
  -1  10   2  108.29    6.10
  -1  10   2  111.99    7.60
   1  10  -2  111.09    7.30
  -1  10   2  114.59    4.70
  -1  10   2  109.49    6.70
   1  10  -2  109.29    6.50
  -1  10   2   93.99    7.40
   0 -10   2    5.50    3.40
   0 -10   2    2.80    3.20
   0 -10   2    6.90    3.70
   0 -10   2    8.30    3.80
   0 -10   2    3.90    3.10
   0 -10  -2   13.20    3.40
   0 -10  -2    6.10    3.70
   0 -10  -2    6.00    3.10
   0 -10  -2    1.60    3.10
   0  10   2    4.70    2.10
   0  10  -2   -3.90    2.80
   0  10  -2    3.70    3.20
   0  10  -2    2.20    2.50
   0  10  -2    9.30    3.40
   0  10   2    5.10    3.20
   0  10   2   10.30    3.10
   0  10  -2    6.30    2.50
   0  10   2    7.10    3.00
   0  10   2    6.30    2.30
   1 -10   2   57.89    5.60
  -1 -10  -2   63.79    6.70
  -1 -10  -2   71.39    6.50
  -1 -10  -2   55.89    5.60
  -1 -10  -2   62.39    5.70
   1 -10   2   65.89    7.10
  -1 -10  -2   46.10    8.80
   1 -10   2   66.29    5.70
   1 -10   2   51.99    6.60
   1 -10   2   67.69    6.80
   1  10   2   64.19    4.10
  -1  10  -2   56.69    5.70
   1  10   2   65.09    6.90
  -1  10  -2   65.09    5.10
  -1  10  -2   66.39    6.20
   1  10   2   59.19    6.40
   1  10   2   68.69    5.20
  -1  10  -2   60.79    4.60
  -1  10  -2   68.59    7.00
  -2 -10  -2   51.29    6.90
   2 -10   2   60.09    7.10
   2 -10   2   48.30    6.10
  -2 -10  -2   64.49    6.30
  -2 -10  -2   55.09    7.50
  -2 -10  -2   60.29    5.50
   2 -10   2   62.49    6.60
   2 -10   2   59.89    5.70
   2 -10   2   57.29    5.60
  -2 -10  -2   55.79    6.10
  -2  10  -2   61.69    5.80
  -2  10  -2   63.99    5.30
   2  10   2   68.79    7.00
  -2  10  -2   51.99    5.50
   2  10   2   63.59    4.40
  -2  10  -2   60.99    4.70
  -2  10  -2   64.29    6.80
   2  10   2   68.29    6.90
   2  10   2   56.99    5.20
  -3 -10  -2    7.10    3.50
   3 -10   2   10.40    3.40
  -3 -10  -2    8.10    3.00
  -3 -10  -2    7.90    3.90
  -3 -10  -2   -0.70    4.00
   3 -10   2   10.90    3.70
   3 -10   2    6.50    3.60
   3 -10   2    3.20    2.70
  -3 -10  -2    6.40    3.70
  -3  10  -2    6.30    2.80
  -3  10  -2    8.90    2.90
  -3  10  -2    5.30    3.80
   3  10   2   15.00    4.20
  -3  10  -2    8.80    2.70
   3  10   2    7.60    2.70
   3  10   2    8.80    3.00
   3  10   2    9.90    3.70
  -3  10  -2    8.70    3.20
   4 -10   2   -3.20    2.60
  -4 -10  -2   -2.10    2.80
  -4 -10  -2   -6.50    3.60
   4 -10   2    2.40    3.20
   4 -10   2    1.00    3.80
   4 -10   2   -4.60    3.30
  -4 -10  -2   -3.10    3.70
  -4 -10  -2   -3.40    3.50
   4 -10   2   -4.30    3.30
  -4 -10  -2    0.00    2.00
   4  10   2    2.70    3.60
  -4  10  -2   -4.70    3.30
   4  10   2    0.70    2.60
  -4  10  -2   -3.70    3.80
  -4  10  -2    3.00    3.30
  -4  10  -2    3.80    2.70
   4  10   2    0.10    2.60
   4  10   2    3.10    3.70
  -4  10  -2    1.30    3.00
  -5 -10  -2    2.80    4.20
  -5 -10  -2    8.00    2.70
   5 -10   2    9.70    3.20
   5 -10   2    8.60    3.30
   5 -10   2   12.30    3.80
   5 -10   2   12.70    4.60
  -5 -10  -2    2.00    3.10
  -5 -10  -2   15.60    3.20
  -5  10  -2    4.20    4.60
   5  10   2    9.20    3.00
  -5  10  -2   12.80    3.10
  -5  10  -2    8.50    4.00
   5  10   2   14.10    3.40
   5  10   2   13.20    4.70
  -6 -10  -2   21.50    5.30
   6 -10   2   39.60    4.70
   6 -10   2   34.40    5.40
  -6 -10  -2   35.20    3.80
  -6 -10  -2   40.60    4.90
  -6 -10  -2   38.20    5.60
  -6  10  -2   40.90    6.50
   6  10   2   40.30    4.40
  -6  10  -2   33.50    5.30
   6  10   2   30.90    4.30
   6  10   2   42.40    5.90
  -6  10  -2   39.00    5.40
  -7 -10  -2   -1.50    5.30
  -7 -10  -2   14.50    5.40
  -7 -10  -2    6.90    3.80
   7 -10   2    9.10    4.50
   7  10   2   14.10    5.90
  -7  10  -2    0.40    5.60
  -7  10  -2   10.60    4.80
   7  10   2    6.70    4.30
  -8 -10  -2    3.50    4.70
  -8 -10  -2    7.70    5.70
   8 -10   2    4.00    5.00
  -8 -10  -2    1.90    6.80
   8  10   2   -7.00    6.90
  -8  10  -2  -11.70    6.20
  -8  10  -2   -2.30    5.10
   8  10   2    8.80    5.20
   7 -11  -2   85.69    8.20
  -7 -11   2   69.59    8.40
  -7 -11   2   98.19   11.20
  -7 -11   2   75.69    8.50
  -7  11   2   97.09   11.40
  -7  11   2   79.29   10.50
   7  11  -2  100.09   12.40
   7  11  -2   90.09    9.00
  -7  11   2   75.29    9.00
   6 -11  -2    7.50    3.90
   6 -11  -2   11.10    6.10
   6 -11  -2   10.30    4.40
  -6 -11   2    3.20    5.40
  -6 -11   2   11.20    4.10
  -6 -11   2   12.80    4.00
  -6 -11   2    9.50    5.40
  -6  11   2   10.20    5.90
   6  11  -2   10.40    3.80
  -6  11   2    7.10    3.60
   6  11  -2   10.80    6.00
  -6  11   2    6.10    5.40
   5 -11  -2    5.90    3.40
  -5 -11   2   11.70    4.00
   5 -11  -2   10.60    4.40
   5 -11  -2    7.70    5.40
  -5 -11   2   16.00    5.70
  -5 -11   2   14.30    3.50
   5 -11  -2    6.60    5.00
  -5 -11   2    2.60    5.20
   5  11  -2   14.00    5.70
  -5  11   2    8.30    3.30
   5  11  -2    8.90    4.20
  -5  11   2    9.90    5.80
   5  11  -2   13.40    5.50
  -5  11   2   10.20    4.70
   5  11  -2   11.30    4.10
  -4 -11   2   98.29   10.30
   4 -11  -2  106.79    9.30
   4 -11  -2   92.09    7.00
  -4 -11   2  101.79    8.70
   4 -11  -2   97.19    8.50
  -4 -11   2   96.59    7.30
   4 -11  -2   81.99    8.30
  -4 -11   2   86.29    5.90
  -4  11   2   89.39    5.90
   4  11  -2   81.79    6.80
   4  11  -2  112.29    9.40
  -4  11   2  104.59    9.60
  -4  11   2   89.99    7.10
   4  11  -2   99.59    7.40
   3 -11  -2   35.50    5.00
   3 -11  -2   32.00    5.20
  -3 -11   2   31.80    5.60
  -3 -11   2   38.00    5.20
   3 -11  -2   33.10    4.40
   3 -11  -2   33.10    5.10
  -3 -11   2   30.10    4.40
  -3 -11   2   29.80    4.90
   3  11  -2   34.90    4.00
   3  11  -2   31.70    5.60
   3  11  -2   37.50    4.70
  -3  11   2   35.40    4.10
  -3  11   2   40.60    5.90
  -3  11   2   38.20    4.50
  -3  11   2   38.10    4.70
   3  11  -2   41.10    8.70
   2 -11  -2   36.50    4.80
  -2 -11   2   46.30    5.40
  -2 -11   2   33.20    5.60
   2 -11  -2   33.20    4.60
  -2 -11   2   41.80    5.50
   2 -11  -2   33.50    5.30
   2 -11  -2   38.40    5.10
  -2 -11   2   43.80    5.70
  -2  11   2   44.80    6.00
   2  11  -2   48.60    5.70
   2  11  -2   35.00    4.70
  -2  11   2   36.80    4.40
   2  11  -2   31.90    3.80
  -2  11   2   32.30    4.40
  -2  11   2   31.20    4.50
   2  11  -2   30.30    5.20
  -2  11   2   34.70    4.10
  -1 -11   2   48.80    6.10
   1 -11  -2   56.79    6.40
  -1 -11   2   57.49    7.50
  -1 -11   2   66.09    8.80
  -1 -11   2   56.19    6.60
   1 -11  -2   46.50    5.50
   1 -11  -2   59.19    7.70
  -1 -11   2   70.99    8.90
   1 -11  -2   44.90   10.00
   1 -11  -2   46.30    5.00
   1  11  -2   53.29    6.80
   1  11  -2   81.89    7.60
  -1  11   2   54.19    7.10
  -1  11   2   56.89    6.30
   1  11  -2   64.59    7.80
  -1  11   2   56.19    5.20
   1  11  -2   59.39    5.20
  -1  11   2   63.49    4.60
  -1  11   2   76.79    7.50
   0 -11   2   -1.40    3.80
   0 -11  -2    0.90    5.50
   0 -11  -2   -1.20    3.00
   0 -11   2   -5.30    3.30
   0 -11  -2   -4.30    4.00
   0 -11   2    1.30    4.80
   0 -11   2    0.00    3.50
   0 -11  -2    6.00    3.90
   0 -11   2    6.10    4.40
   0  11   2    2.10    3.30
   0  11   2   -0.20    3.80
   0  11  -2    1.40    2.70
   0  11   2   -1.40    3.10
   0  11   2    8.90    4.10
   0  11  -2   -2.80    3.70
   0  11  -2    8.60    3.60
   0  11  -2    2.30    3.10
   0  11   2    0.40    2.40
   0  11  -2   -2.70    3.80
  -1 -11  -2   -3.60    4.00
   1 -11   2   -3.50    3.20
   1 -11   2   -0.40    3.30
   1 -11   2   -0.90    4.20
  -1 -11  -2    2.40    3.60
  -1 -11  -2   -0.10    4.10
   1 -11   2   -1.00    4.40
  -1 -11  -2   -0.50    3.20
  -1  11  -2    3.90    3.40
   1  11   2    3.00    4.20
   1  11   2    1.00    2.40
  -1  11  -2    4.50    3.70
  -1  11  -2    0.00    4.10
  -1  11  -2   -1.80    3.60
   1  11   2    8.80    4.10
  -1  11  -2    0.70    2.90
   1  11   2   -4.00    3.30
  -2 -11  -2   -3.20    3.50
   2 -11   2    4.20    4.70
  -2 -11  -2    2.50    3.20
   2 -11   2    1.80    4.30
  -2 -11  -2   -2.40    3.90
   2 -11   2   -0.10    3.20
   2 -11   2   -4.20    3.50
  -2 -11  -2   -3.50    4.10
  -2  11  -2    2.20    4.10
   2  11   2    6.10    3.40
  -2  11  -2    4.80    3.50
  -2  11  -2   -5.70    4.50
  -2  11  -2   -2.70    3.50
   2  11   2    6.40    4.50
  -2  11  -2   -0.90    2.80
   2  11   2    0.40    2.70
   2  11   2   -0.90    4.20
  -3 -11  -2    1.90    4.30
  -3 -11  -2   -0.80    4.50
  -3 -11  -2    1.70    7.50
  -3 -11  -2    2.30    3.50
   3 -11   2    4.30    4.10
   3 -11   2   -1.00    3.20
   3 -11   2    0.20    4.20
   3 -11   2    2.60    4.00
  -3  11  -2    1.10    3.80
  -3  11  -2    3.00    3.10
  -3  11  -2    4.10    4.50
   3  11   2    2.60    3.50
  -3  11  -2    0.70    3.40
   3  11   2    3.60    4.40
   3  11   2    1.90    2.80
   4 -11   2    1.10    3.20
  -4 -11  -2    3.60    4.90
  -4 -11  -2   -6.90    4.50
  -4 -11  -2    6.10    4.90
   4 -11   2    4.10    3.80
   4 -11   2   -5.80    3.90
  -4 -11  -2    5.90    3.40
   4 -11   2   -0.70    4.30
  -4 -11  -2    2.60    3.60
  -4  11  -2    4.80    4.40
   4  11   2    2.30    3.40
  -4  11  -2    5.40    3.50
  -4  11  -2    9.60    4.60
  -4  11  -2    4.80    3.50
   4  11   2    9.30    4.50
   4  11   2    5.10    3.10
  -5 -11  -2   40.60    5.20
   5 -11   2   45.20    5.00
   5 -11   2   48.30    6.60
  -5 -11  -2   34.00    5.70
   5 -11   2   55.39    6.80
  -5 -11  -2   49.60    6.60
  -5 -11  -2   54.29    7.00
  -5  11  -2   39.70    4.50
  -5  11  -2   44.00    5.90
   5  11   2   57.99    6.20
   5  11   2   51.99    6.20
  -5  11  -2   40.30    6.30
   6 -11   2   25.80    4.50
  -6 -11  -2   27.60    6.10
  -6 -11  -2   23.20    4.10
  -6 -11  -2   30.40    4.20
   6  11   2   27.20    4.80
  -6  11  -2   36.10    9.00
  -6  11  -2   11.80    6.00
  -6  11  -2   28.20    4.70
   6  11   2   32.40    6.10
   7 -11   2    6.20    4.60
  -7 -11  -2    3.10    5.90
  -7 -11  -2   -4.00    6.20
   7  11   2    6.80    7.00
  -7  11  -2   -8.20    7.30
   7  11   2   -2.50    5.00
  -7  11  -2    1.10    4.50
  -6 -12   2    6.10    6.50
   6 -12  -2    1.10    4.40
  -6 -12   2   10.60    5.70
  -6 -12   2   -5.60    6.70
  -6  12   2   12.60    4.70
   6  12  -2   14.10    7.40
   6  12  -2   14.60    5.50
  -6  12   2   13.30    7.70
  -5 -12   2    9.40    6.20
   5 -12  -2    3.50    5.60
  -5 -12   2    6.30    4.90
  -5 -12   2    0.70    4.10
   5 -12  -2   11.60    6.80
  -5 -12   2   -8.50    6.40
   5 -12  -2    3.50    4.20
  -5  12   2   -3.70    6.60
   5  12  -2    0.20    6.40
   5  12  -2   -1.20    5.00
  -5  12   2   -1.00    4.10
  -5  12   2    1.90    5.50
   4 -12  -2    6.90    4.10
   4 -12  -2    5.30    5.30
   4 -12  -2   -6.90    5.60
  -4 -12   2    8.50    7.90
  -4 -12   2   14.00    5.80
  -4 -12   2   -5.60    6.00
  -4 -12   2    5.80    4.60
   4 -12  -2    1.60    6.40
  -4  12   2    9.80    3.80
   4  12  -2   13.20    5.90
  -4  12   2    5.10    4.90
   4  12  -2    0.70    4.80
  -4  12   2   14.20    6.40
   4  12  -2    3.40    4.30
  -3 -12   2    4.00    5.70
  -3 -12   2   14.50    5.10
   3 -12  -2    5.20    4.00
   3 -12  -2    3.10    9.10
   3 -12  -2   10.00    5.30
  -3 -12   2    8.60    4.60
  -3 -12   2    3.30    4.80
   3 -12  -2    7.00    5.60
   3  12  -2    9.30    5.00
  -3  12   2   10.00    4.80
  -3  12   2   -1.00    5.70
   3  12  -2    9.00    4.20
   3  12  -2   21.00    5.70
  -3  12   2    6.20    4.30
  -3  12   2    3.50    3.40
   2 -12  -2    1.40    4.80
  -2 -12   2   -2.80    5.80
  -2 -12   2   -2.50    4.00
   2 -12  -2    0.20    5.00
   2 -12  -2   -2.00    3.80
  -2 -12   2    3.90    5.70
   2 -12  -2   -2.60    5.10
  -2 -12   2   -2.00    5.00
  -2  12   2   -0.60    3.80
  -2  12   2    6.90    5.10
  -2  12   2    4.50    3.20
   2  12  -2   -2.20    4.60
  -2  12   2    4.00    4.50
   2  12  -2    0.20    3.60
   2  12  -2   13.90    5.10
   1 -12  -2   26.00    5.90
  -1 -12   2   27.10    6.40
   1 -12  -2   32.10    5.80
  -1 -12   2   32.20    5.50
   1 -12  -2   39.40    5.20
   1 -12  -2   41.90    6.30
  -1 -12   2   30.70    5.40
  -1 -12   2   34.50    5.30
   1  12  -2   29.50    4.70
  -1  12   2   30.30    3.70
   1  12  -2   36.40    5.50
  -1  12   2   39.90    6.10
  -1  12   2   28.20    5.30
   1  12  -2   28.40    4.20
   1  12  -2   38.60   10.00
  -1  12   2   33.70    5.00
   0 -12  -2   41.10    6.70
   0 -12   2   42.70    5.20
   0 -12   2   49.10    6.50
   0 -12  -2   43.70    5.70
   0 -12   2   38.50    6.10
   0 -12  -2   50.99    6.30
   0 -12   2   45.40    6.80
   0 -12  -2   46.30    5.30
   0  12  -2   45.20    4.40
   0  12   2   33.80    5.80
   0  12  -2   59.19    8.10
   0  12  -2   37.00    5.80
   0  12   2   41.70    4.30
   0  12   2   40.80    5.10
   0  12  -2   44.30    5.10
   0  12   2   41.70    6.30
  -1 -12  -2    7.60    4.00
  -1 -12  -2    3.30    4.70
   1 -12   2    3.20    5.60
  -1 -12  -2   -3.70    5.00
   1 -12   2    4.80    4.20
   1 -12   2   -3.60    5.00
   1 -12   2   -0.40    5.20
  -1 -12  -2    3.00    4.90
   1  12   2    4.40    3.50
  -1  12  -2    6.70    4.30
   1  12   2    5.60    3.10
   1  12   2    5.70    4.60
  -1  12  -2    7.00    5.00
  -1  12  -2    2.70    4.70
   1  12   2   16.70    5.30
  -1  12  -2    1.00    3.50
   2 -12   2   25.10    6.10
  -2 -12  -2    5.70    5.70
   2 -12   2   18.50    4.40
   2 -12   2   12.90    6.70
  -2 -12  -2   20.70    5.10
  -2 -12  -2   19.10    8.00
  -2 -12  -2   14.50    4.70
   2 -12   2   14.70    5.30
   2  12   2   25.20    5.80
   2  12   2   16.60    3.40
  -2  12  -2   22.50    5.00
   2  12   2   17.20    3.70
  -2  12  -2   21.40    4.90
  -2  12  -2   13.90    5.20
   2  12   2   23.40    4.80
  -2  12  -2   16.70    3.90
  -3 -12  -2   -8.60    5.50
   3 -12   2   -3.80    5.10
  -3 -12  -2   -8.70    4.60
  -3 -12  -2   -1.70    5.00
  -3 -12  -2   -5.60    4.10
   3 -12   2    8.00    4.20
   3 -12   2    3.00    5.30
  -3  12  -2    2.90    5.20
   3  12   2    0.30    4.30
   3  12   2    6.00    5.10
  -3  12  -2   -0.80    3.60
  -3  12  -2   -4.60    4.30
   3  12   2    0.70    3.50
  -3  12  -2    2.90    4.90
  -4 -12  -2   -1.50    6.10
   4 -12   2    8.30    7.00
   4 -12   2   10.90    4.30
   4 -12   2   -1.40    5.40
  -4 -12  -2    9.40    8.90
  -4 -12  -2   12.30    5.70
  -4 -12  -2    0.90    4.50
  -4  12  -2    3.30    5.30
  -4  12  -2   -1.10    5.60
  -4  12  -2    7.30    4.00
  -4  12  -2   10.30    4.50
   4  12   2    7.30    5.70
   4  12   2    1.90    3.80
   4  12   2    1.00    4.40
  -5 -12  -2   10.00    6.90
   5 -12   2   23.80    4.70
  -5 -12  -2    8.20    6.10
   5 -12   2   14.30    7.10
  -5 -12  -2   20.50    5.00
  -5  12  -2   12.80    6.40
  -5  12  -2   15.20    6.60
   5  12   2   30.60    6.50
  -5  12  -2   10.30    4.80
   5  12   2   15.40    4.70
   6 -12   2    8.30    5.60
  -6 -12  -2    1.60    7.40
  -6 -12  -2    1.50    6.80
   6  12   2   13.10    7.30
  -6  12  -2   -1.20    5.10
  -4 -13   2    9.00    6.50
  -4 -13   2    1.60    7.80
  -4 -13   2    6.30    5.70
   4 -13  -2    8.60    7.10
   4 -13  -2    4.80    5.20
   4  13  -2   12.20    9.40
  -4  13   2   -0.80    7.90
   4  13  -2   14.30    7.70
  -3 -13   2    7.70    7.60
   3 -13  -2   19.20    5.60
  -3 -13   2   34.70   13.40
  -3 -13   2   22.20    6.10
   3 -13  -2   23.60    7.70
   3 -13  -2   31.50    7.40
  -3 -13   2   15.40    8.70
   3  13  -2   20.30    7.10
  -3  13   2   27.20    6.60
  -3  13   2   18.60    7.20
   3  13  -2   14.20    5.50
  -3  13   2   23.80    4.60
   2 -13  -2    6.60    4.80
   2 -13  -2    6.90    6.80
  -2 -13   2   -2.90    6.30
   2 -13  -2    8.70    6.80
  -2 -13   2   -4.90    6.70
   2 -13  -2    5.10    6.50
  -2 -13   2    9.80    6.50
  -2 -13   2   -1.00    5.20
   2  13  -2    8.10    4.70
  -2  13   2   11.90    6.30
  -2  13   2    6.90    4.10
  -2  13   2   -1.80    6.90
   1 -13  -2    3.70    5.10
  -1 -13   2    5.40    7.00
  -1 -13   2    9.10    6.60
   1 -13  -2    3.30    6.80
   1 -13  -2    9.40    5.60
   1 -13  -2   15.90    7.00
  -1 -13   2   12.00    5.40
  -1 -13   2   -0.30    5.90
  -1  13   2   24.40    6.40
   1  13  -2   10.10    6.90
  -1  13   2   14.90    4.00
   1  13  -2    7.50    6.30
   1  13  -2    3.50    4.50
   0 -13   2   -3.00    6.70
   0 -13   2    1.10    5.90
   0 -13   2    2.10    6.00
   0 -13  -2    3.60    6.70
   0 -13  -2   -0.60    6.60
   0 -13   2    0.90    5.10
   0 -13  -2    6.70    5.00
   0 -13  -2   -4.50    5.40
   0  13  -2   -0.90    4.20
   0  13   2   10.10    6.00
   0  13  -2   12.60    5.80
   0  13   2   -1.90    3.60
   0  13  -2    1.90    5.30
  -1 -13  -2    3.80    5.20
  -1 -13  -2    0.20    6.00
   1 -13   2   -2.30    4.80
  -1 -13  -2    4.40    6.70
   1 -13   2    5.60    6.10
  -1 -13  -2   -9.40    6.10
   1 -13   2    0.20    7.00
  -1  13  -2    3.00    5.50
   1  13   2    2.40    4.10
  -1  13  -2   21.20    5.80
   2 -13   2    6.90    7.10
   2 -13   2   13.40    5.60
  -2 -13  -2    4.40    5.40
  -2 -13  -2    2.50    6.30
  -2 -13  -2    7.40    6.90
  -2  13  -2   12.60    4.60
   2  13   2    8.80    6.90
  -2  13  -2   17.20    6.40
  -2  13  -2    5.60    5.90
  -2  13  -2    4.20    6.00
  -3 -13  -2   22.10    6.10
   3 -13   2   20.70    5.60
  -3 -13  -2    3.90    7.40
  -3 -13  -2   14.60    5.70
   3 -13   2   14.50    7.30
  -3  13  -2   19.60    7.00
   3  13   2   11.50    5.80
  -3  13  -2   15.90    4.90
   3  13   2   30.80    7.10
  -3  13  -2   23.10   11.50
  -4 -13  -2    7.20    8.10
  -4 -13  -2   19.40    8.20
  -4 -13  -2   13.60    5.90
   4 -13   2    5.40    6.50
   4 -13   2    9.60   10.60
  -4  13  -2   22.60    9.50
  -4  13  -2   10.80    5.30
  13   0  -3   73.69    8.70
 -13   0   3   57.49    7.50
 -13   0   3   63.69    7.90
  12   0  -3   -6.70    3.80
  12   0  -3    2.70    4.20
 -12   0   3   -8.90    4.60
 -12   0   3    0.40    3.30
 -12   0   3    8.10    4.60
  12   0  -3    6.20    3.10
 -12   0   3    1.50    4.60
  11   0  -3   85.49    5.00
 -11   0   3   84.29    7.30
 -11   0   3   81.39    7.30
 -11   0   3   94.49    4.40
 -11   0   3   91.09    8.10
 -11   0   3   82.69    8.60
  11   0  -3   91.39    6.80
  11   0  -3   92.09   10.30
  11   0  -3   94.89    8.40
  10   0  -3    5.80    2.30
  10   0  -3   -0.10    2.90
 -10   0   3   -4.30    2.80
  10   0  -3    4.40    2.80
 -10   0   3   -3.00    1.70
 -10   0   3   -0.50    2.80
 -10   0   3    0.30    3.20
  10   0  -3    8.00    3.60
 -10   0   3   -4.40    3.70
 -10   0   3   -0.60    3.10
  -9   0   3   70.49    6.10
   9   0  -3   70.09    5.00
   9   0  -3   62.29    5.30
  -9   0   3   69.09    5.70
   9   0  -3   63.29    3.90
  -9   0   3   57.49    5.40
  -9   0   3   65.09    3.30
  -9   0   3   65.89    5.50
   9   0  -3   61.59    6.00
  -9   0   3   67.49    5.20
  -8   0   3   -3.40    2.50
  -8   0   3    2.70    2.60
   8   0  -3    2.20    2.10
   8   0  -3    1.10    2.30
  -8   0   3    0.80    2.30
   8   0  -3    1.30    2.20
  -8   0   3   -0.30    1.30
   8   0  -3   -1.00    1.70
  -8   0   3   -0.10    2.30
  -8   0   3   -0.50    2.20
   7   0  -3   24.10    2.60
  -7   0   3   19.10    2.70
   7   0  -3   15.50    2.30
  -7   0   3   15.40    2.00
   7   0  -3   17.80    2.40
  -7   0   3   18.20    2.90
  -7   0   3   16.30    2.50
   7   0  -3   13.30    4.20
  -7   0   3   21.00    2.60
   6   0  -3    2.00    1.60
  -6   0   3   -2.90    1.30
   6   0  -3    0.80    1.50
   6   0  -3    0.90    1.10
  -6   0   3   -0.10    0.90
  -6   0   3   -1.10    1.70
  -6   0   3   -0.50    1.60
   6   0  -3   -1.60    1.40
  -6   0   3    0.20    1.40
   5   0  -3    5.80    1.60
   5   0  -3    5.90    1.40
   5   0  -3    6.70    1.10
  -5   0   3    5.10    1.50
  -5   0   3    5.90    1.70
  -5   0   3    4.20    0.90
  -5   0   3    6.00    1.50
  -5   0   3    6.50    1.60
   5   0  -3    4.70    1.40
   4   0  -3    1.70    1.20
  -4   0   3   -1.30    0.60
   4   0  -3    0.40    0.80
  -4   0   3   -0.10    1.30
   4   0  -3   -0.50    1.00
  -4   0   3    1.10    1.10
  -4   0   3   -1.60    1.00
   4   0  -3    0.80    1.60
  -4   0   3   -0.80    1.00
   3   0  -3 2870.81   46.90
   3   0  -3 2894.81   47.60
  -3   0   3 2910.71   46.90
  -3   0   3 2862.61   47.40
   3   0  -3 2849.81   47.40
  -3   0   3 2892.41   47.60
  -3   0   3 2831.32   47.40
   3   0  -3 2864.81   47.50
   2   0  -3    0.90    0.90
  -2   0   3   -0.40    0.70
  -2   0   3   -0.10    0.80
  -2   0   3    0.30    1.10
  -2   0   3   -0.90    0.50
   2   0  -3   -1.00    0.60
   2   0  -3   -0.40    1.10
   2   0  -3   -0.10    0.60
  -2   0   3   -0.50    0.70
  -1   0   3  342.27    6.00
   1   0  -3  250.07    5.30
  -1   0  -3  179.88    4.00
  -1   0  -3  182.88    3.60
   1   0   3  170.58    3.60
  -1   0  -3  179.18    3.70
  -1   0  -3  185.68    3.60
  -2   0  -3    0.90    1.20
  -2   0  -3   -1.00    0.60
  -2   0  -3   -0.40    0.70
  -2   0  -3   -0.20    0.90
   2   0   3    1.70    0.60
   2   0   3   -0.60    0.90
   2   0   3    0.20    0.60
   3   0   3    0.90    0.70
   3   0   3    0.50    0.90
  -3   0  -3    0.80    0.80
  -3   0  -3    1.10    0.80
  -3   0  -3    2.10    0.70
  -3   0  -3    0.50    1.30
  -3   0  -3   -0.60    0.90
   3   0   3    1.20    0.70
   3   0   3    0.90    0.60
   4   0   3    0.00    0.80
  -4   0  -3    2.60    1.40
   4   0   3   -0.20    1.20
  -4   0  -3    0.00    1.00
   4   0   3    1.40    0.80
  -4   0  -3    1.40    0.90
  -4   0  -3    3.00    0.90
   4   0   3    1.10    0.90
  -4   0  -3   -0.40    1.00
  -5   0  -3  126.29    3.90
  -5   0  -3  125.09    3.30
   5   0   3  123.19    4.40
  -5   0  -3  128.49    7.60
  -5   0  -3  127.79    4.20
   5   0   3  127.89    3.70
   5   0   3  136.99    5.00
  -5   0  -3  127.49    4.50
   5   0   3  121.99    3.40
   6   0   3    0.60    1.10
  -6   0  -3    0.60    1.00
  -6   0  -3   -0.80    1.20
   6   0   3   -0.20    1.60
   6   0   3   -0.30    1.10
  -6   0  -3    1.30    1.70
   6   0   3    0.20    1.30
  -7   0  -3   32.80    2.20
  -7   0  -3   37.80    3.30
   7   0   3   33.00    3.80
  -7   0  -3   41.70    4.00
  -7   0  -3   33.70    3.10
   7   0   3   34.90    3.00
   7   0   3   31.00    2.70
  -7   0  -3   35.10    3.90
   7   0   3   29.70    3.00
  -8   0  -3    0.30    1.30
   8   0   3    2.50    2.40
  -8   0  -3   -1.50    1.80
   8   0   3   -3.10    1.70
  -8   0  -3    2.70    2.70
   8   0   3   -0.70    1.60
  -8   0  -3   -1.00    1.90
   8   0   3    0.70    1.60
  -8   0  -3    4.50    2.60
  -9   0  -3   23.80    4.10
  -9   0  -3   27.40    4.20
  -9   0  -3   19.10    4.40
   9   0   3   26.60    3.70
   9   0   3   28.10    3.20
  -9   0  -3   32.00    3.30
  -9   0  -3   26.90    2.60
  -9   0  -3   22.00    3.40
   9   0   3   19.90    3.30
   9   0   3   25.40    2.70
  10   0   3    1.40    2.00
 -10   0  -3    4.50    2.90
 -10   0  -3   -0.50    1.60
  10   0   3   -0.80    2.90
 -10   0  -3   -3.10    3.10
  10   0   3   -2.40    2.30
  10   0   3    3.20    3.30
 -10   0  -3    3.60    4.20
 -10   0  -3    2.60    2.70
 -10   0  -3   -2.10    3.20
 -11   0  -3  131.59    9.40
 -11   0  -3  129.09    7.60
  11   0   3  117.39    7.70
 -11   0  -3  121.79    7.50
  11   0   3  117.39    8.20
  12   0   3    1.40    4.90
 -12   0  -3    2.60    5.40
 -12   0  -3   -4.30    5.60
 -12   0  -3   -2.50    3.90
 -13  -1   3   -3.90    5.60
 -13  -1   3   11.30    6.50
 -13  -1   3    7.20    7.10
  13  -1  -3    4.80    4.60
 -13   1   3    8.70    6.30
  13   1  -3    5.80    5.60
 -13   1   3    4.60    6.40
 -12  -1   3   33.90    5.70
  12  -1  -3   32.90    4.80
 -12  -1   3   36.40    6.00
 -12  -1   3   34.90    5.80
  12  -1  -3   31.70    4.20
  12   1  -3   32.70    5.20
 -12   1   3   22.90    5.50
  12   1  -3   39.70    5.60
 -12   1   3   31.60    5.50
 -12   1   3   43.70    6.10
 -12   1   3   34.90    4.40
 -11  -1   3    0.20    4.30
  11  -1  -3    7.40    3.40
 -11  -1   3   -2.70    3.80
 -11  -1   3   -0.10    3.90
  11  -1  -3    0.30    2.90
  11  -1  -3    8.90    5.30
 -11  -1   3    6.50    4.70
  11  -1  -3   -1.10    2.80
  11   1  -3    7.00    4.00
 -11   1   3    5.30    3.40
  11   1  -3    7.00    5.30
 -11   1   3    5.00    4.00
  11   1  -3    0.90    2.10
 -11   1   3    1.50    4.00
 -11   1   3    0.00    2.80
  11   1  -3    3.40    3.50
 -11   1   3   -5.20    4.50
 -10  -1   3    2.90    3.50
  10  -1  -3    3.30    2.60
 -10  -1   3    1.90    3.60
 -10  -1   3    1.00    3.30
  10  -1  -3   -3.30    3.10
  10  -1  -3    1.10    2.70
 -10  -1   3    2.10    2.50
  10  -1  -3   -3.10    2.60
  10   1  -3   -3.60    1.90
 -10   1   3   -1.10    1.90
 -10   1   3   -1.30    2.90
  10   1  -3   -0.40    3.00
  10   1  -3    0.30    3.30
 -10   1   3    1.20    2.90
 -10   1   3    0.00    3.80
  10   1  -3    0.20    2.90
 -10   1   3    0.40    3.20
 -10   1   3    1.80    3.30
  -9  -1   3   22.70    2.20
  -9  -1   3   29.90    3.90
  -9  -1   3   23.30    3.40
   9  -1  -3   26.60    2.80
   9  -1  -3   34.00    5.30
  -9  -1   3   33.70    4.10
  -9  -1   3   33.00    4.20
   9  -1  -3   18.90    3.30
   9  -1  -3   36.10    4.00
  -9   1   3   26.80    4.20
   9   1  -3   18.80    3.30
   9   1  -3   25.30    3.40
   9   1  -3   21.20    2.90
  -9   1   3   23.00    3.70
  -9   1   3   24.40    3.00
  -9   1   3   24.60    3.40
  -9   1   3   26.20    3.60
   9   1  -3   18.30    3.50
  -9   1   3   25.00    3.90
   8  -1  -3   80.69    4.90
  -8  -1   3   77.09    4.70
  -8  -1   3   72.99    2.70
  -8  -1   3   72.49    5.70
   8  -1  -3   72.19    4.00
  -8  -1   3   72.49    5.60
   8  -1  -3   71.09    4.80
   8  -1  -3   71.29    4.30
  -8  -1   3   70.59    4.90
   8   1  -3   72.69    3.30
   8   1  -3   63.09    4.70
   8   1  -3   73.69    6.30
  -8   1   3   62.99    5.40
   8   1  -3   70.99    4.90
  -8   1   3   75.09    4.60
  -8   1   3   68.49    4.70
  -8   1   3   66.09    4.80
  -8   1   3   68.39    5.20
  -8   1   3   75.19    3.60
   7  -1  -3  359.56    8.10
  -7  -1   3  363.96    9.70
  -7  -1   3  347.27    7.00
  -7  -1   3  353.96    9.10
  -7  -1   3  352.76    9.00
   7  -1  -3  353.86    8.30
   7  -1  -3  364.46    9.10
  -7  -1   3  353.16    9.50
   7   1  -3  349.57    9.00
  -7   1   3  363.06    9.70
  -7   1   3  358.46    9.40
   7   1  -3  360.76    9.20
  -7   1   3  367.26    9.10
  -7   1   3  347.47    8.40
   7   1  -3  351.56    7.30
  -7   1   3  359.76    7.80
  -7   1   3  362.36    9.00
  -6  -1   3    1.40    0.80
  -6  -1   3   -0.50    1.50
  -6  -1   3    1.50    1.60
   6  -1  -3    1.40    1.40
   6  -1  -3    2.20    1.50
   6  -1  -3    1.90    1.40
   6  -1  -3    0.80    1.30
  -6  -1   3    0.50    1.50
  -6  -1   3    1.40    1.90
  -6   1   3   -0.90    1.30
  -6   1   3   -1.20    1.50
   6   1  -3    0.30    1.50
   6   1  -3    1.40    1.60
  -6   1   3   -1.60    1.40
   6   1  -3    0.70    1.50
  -6   1   3    0.70    1.00
  -6   1   3    0.90    1.70
   6   1  -3   -0.70    1.00
  -6   1   3    0.70    1.60
  -5  -1   3    3.40    0.70
  -5  -1   3    1.20    1.70
   5  -1  -3    4.30    1.20
   5  -1  -3    3.10    1.40
  -5  -1   3    2.40    1.40
  -5  -1   3    6.40    2.60
   5  -1  -3    4.80    1.40
  -5  -1   3    3.20    1.50
   5  -1  -3    3.20    1.30
   5   1  -3    3.20    0.80
   5   1  -3    2.50    1.50
   5   1  -3    2.40    1.30
  -5   1   3    3.30    1.30
   5   1  -3    2.90    1.40
  -5   1   3    2.30    0.90
  -5   1   3    2.90    1.40
  -5   1   3    2.40    1.40
  -5   1   3    1.50    1.20
   5   1  -3    3.20    1.70
   4  -1  -3   10.80    1.40
  -4  -1   3   11.60    1.50
  -4  -1   3   12.10    1.50
  -4  -1   3   12.40    1.60
   4  -1  -3    9.20    1.20
  -4  -1   3   11.20    1.10
   4  -1  -3   11.20    1.20
   4  -1  -3   10.60    1.40
  -4  -1   3    8.40    1.60
  -4   1   3   13.10    1.30
  -4   1   3    8.40    1.30
  -4   1   3   15.60    1.90
  -4   1   3   11.50    1.40
   4   1  -3   10.40    1.40
   4   1  -3    8.50    1.20
   4   1  -3    9.80    1.60
   4   1  -3   12.10    1.20
  -4   1   3    9.80    1.40
   4   1  -3   13.00    1.70
  -3  -1   3    9.10    1.20
   3  -1  -3   13.00    1.50
  -3  -1   3   11.70    1.30
  -3  -1   3   15.10    1.70
   3  -1  -3    8.70    1.20
   3  -1  -3    9.70    1.20
   3  -1  -3   12.30    1.50
  -3  -1   3   11.10    0.90
  -3  -1   3   10.70    1.70
   3   1  -3   10.50    1.40
   3   1  -3    8.60    1.40
   3   1  -3   11.10    1.30
   3   1  -3   12.40    1.10
  -3   1   3   13.90    1.60
  -3   1   3   10.60    1.30
   3   1  -3   11.00    1.40
  -3   1   3    9.60    1.20
  -3   1   3   12.10    1.30
  -3   1   3   10.90    1.30
   2  -1  -3    0.90    1.00
  -2  -1   3   -0.60    0.90
  -2  -1   3    2.90    1.30
  -2  -1   3    1.60    1.00
  -2  -1   3    1.00    0.90
   2  -1  -3    2.20    0.80
   2  -1  -3    2.50    0.80
   2  -1  -3    2.20    0.90
   2  -1  -3    2.00    0.90
   2   1  -3    1.10    0.80
  -2   1   3    4.00    1.50
  -2   1   3    1.90    0.80
  -2   1   3    2.10    1.00
  -2   1   3    0.90    1.20
   2   1  -3    2.60    1.40
   2   1  -3    2.20    0.90
   1  -1  -3   69.39    2.10
  -1  -1   3   71.89    1.90
  -1  -1   3   69.59    2.40
  -1  -1   3   71.39    1.90
   1  -1  -3   61.89    1.60
   1  -1  -3   70.89    1.80
   1  -1  -3   67.79    1.80
   1   1  -3   65.89    1.80
  -1   1   3   68.39    1.90
   1   1  -3   65.59    1.80
  -1   1   3   69.29    1.70
   1   1  -3   70.29    1.90
  -1   1   3   71.49    1.90
   1   1  -3   67.99    1.90
   0  -1  -3  144.89    3.90
   0  -1   3  167.28    3.70
   0  -1  -3  153.48    2.90
   0  -1   3  185.48    3.50
   0  -1  -3  151.28    3.20
   0  -1   3  178.88    3.40
   0  -1   3  176.88    3.60
   0  -1  -3  182.48    3.60
   0   1  -3  139.79    3.20
   0   1   3  177.78    3.40
   0   1  -3  178.98    3.80
   0   1   3  183.58    3.70
   0   1  -3  177.88    3.70
   0   1  -3  145.29    3.70
   0   1   3  177.08    3.40
  -1  -1  -3  105.19    2.30
   1  -1   3  102.19    2.10
  -1  -1  -3  107.69    2.90
  -1  -1  -3  100.39    2.20
   1  -1   3  101.69    2.80
   1  -1   3  107.79    2.50
   1  -1   3  105.19    2.20
  -1  -1  -3  104.29    2.80
   1  -1   3  105.39    2.90
  -1  -1  -3  102.69    2.20
   1   1   3  106.79    2.20
   1   1   3  105.79    2.30
  -1   1  -3  101.29    2.20
  -1   1  -3  102.69    2.70
   1   1   3  103.89    2.20
  -1   1  -3  102.89    2.70
   1   1   3  104.79    2.80
  -1   1  -3  106.49    2.90
  -1   1  -3  104.79    2.50
  -2  -1  -3    0.20    0.60
  -2  -1  -3    0.20    0.90
   2  -1   3    0.10    0.90
   2  -1   3    0.10    0.90
  -2  -1  -3    0.00    0.60
  -2  -1  -3   -1.80    1.20
  -2  -1  -3   -0.20    0.40
  -2  -1  -3   -1.20    0.80
   2  -1   3   -0.10    0.60
   2   1   3   -0.20    1.10
  -2   1  -3   -0.20    0.90
  -2   1  -3   -0.60    1.00
  -2   1  -3   -1.60    0.60
  -2   1  -3    0.40    1.10
  -2   1  -3    0.00    0.70
   2   1   3    1.20    0.70
  -2   1  -3   -0.40    0.40
   2   1   3    0.30    0.50
   2   1   3    0.40    0.80
  -3  -1  -3   31.50    1.90
  -3  -1  -3   31.90    2.10
   3  -1   3   32.50    1.60
  -3  -1  -3   35.40    1.20
  -3  -1  -3   34.00    1.70
   3  -1   3   30.90    2.10
   3  -1   3   32.00    2.00
  -3  -1  -3   34.30    2.60
  -3   1  -3   33.30    1.80
  -3   1  -3   33.90    2.20
  -3   1  -3   33.10    1.70
   3   1   3   31.60    1.50
   3   1   3   33.00    2.00
  -3   1  -3   36.40    1.40
   3   1   3   33.90    1.90
  -4  -1  -3  311.97    5.60
   4  -1   3  305.87    6.40
   4  -1   3  316.07    5.80
  -4  -1  -3  309.17    6.80
  -4  -1  -3  306.47    6.50
  -4  -1  -3  311.67    7.10
  -4  -1  -3  307.57    7.80
   4  -1   3  322.47    6.60
   4  -1   3  312.67    7.10
   4   1   3  311.87    6.90
  -4   1  -3  311.97    7.10
   4   1   3  305.57    6.40
   4   1   3  310.97    6.90
  -4   1  -3  304.17    7.60
  -4   1  -3  315.77    6.50
  -4   1  -3  309.37    6.50
   4   1   3  307.77    7.90
  -5  -1  -3  487.55   10.00
  -5  -1  -3  510.15   14.50
   5  -1   3  479.05    8.80
   5  -1   3  476.85   10.30
  -5  -1  -3  475.35    9.70
   5  -1   3  494.25    9.80
  -5  -1  -3  485.55    8.40
  -5  -1  -3  485.55   10.30
   5  -1   3  488.65    9.60
  -5   1  -3  483.25    9.70
  -5   1  -3  492.75    9.10
  -5   1  -3  463.35   10.90
   5   1   3  478.85    9.80
  -5   1  -3  494.75    9.50
   5   1   3  480.05    9.90
   5   1   3  425.56    9.10
  -5   1  -3  502.35   14.50
  -5   1  -3  502.15   11.40
   5   1   3  474.05   10.20
   6  -1   3   98.09    3.70
  -6  -1  -3   98.69    2.40
  -6  -1  -3   99.49    3.90
  -6  -1  -3   95.99    4.20
   6  -1   3  104.39    4.50
  -6  -1  -3   95.39    5.70
   6  -1   3   96.49    3.00
  -6  -1  -3  109.09    4.80
   6  -1   3   97.89    3.80
   6   1   3   92.69    3.70
  -6   1  -3  100.19    4.50
  -6   1  -3   95.69    4.90
  -6   1  -3   87.49    5.70
  -6   1  -3  101.19    3.50
   6   1   3  105.39    4.10
  -6   1  -3  107.49    3.70
  -6   1  -3   99.89    3.80
   6   1   3   91.69    4.50
   7  -1   3   13.20    2.50
  -7  -1  -3   15.70    1.40
   7  -1   3   11.50    1.50
   7  -1   3   12.80    2.00
  -7  -1  -3   15.50    2.20
  -7  -1  -3   16.90    2.70
  -7  -1  -3   14.70    2.30
   7  -1   3   16.50    2.00
  -7  -1  -3   12.70    2.50
   7   1   3   12.90    2.00
  -7   1  -3   15.70    2.90
  -7   1  -3   14.10    1.80
   7   1   3   17.30    2.20
   7   1   3   13.50    2.50
  -7   1  -3   13.00    2.10
   7   1   3   14.70    1.50
  -7   1  -3   14.90    2.70
  -7   1  -3   17.10    2.10
  -7   1  -3   12.50    2.30
  -8  -1  -3   79.09    5.80
   8  -1   3   75.89    4.10
   8  -1   3   76.29    5.10
  -8  -1  -3   76.89    4.50
  -8  -1  -3   85.19    5.90
   8  -1   3   81.69    4.20
  -8  -1  -3   81.59    5.00
   8  -1   3   80.19    3.40
   8   1   3   88.59    5.50
  -8   1  -3   83.59    4.90
   8   1   3   83.19    4.20
  -8   1  -3   82.59    5.90
   8   1   3   86.59    4.70
  -8   1  -3   82.89    6.10
  -8   1  -3   74.79    4.50
  -8   1  -3   87.49    4.30
  -8   1  -3   82.79    3.70
   9  -1   3   95.89    5.00
   9  -1   3   89.59    3.80
   9  -1   3   87.39    5.70
  -9  -1  -3   85.79    5.30
   9  -1   3   91.29    4.60
  -9  -1  -3   97.29    5.70
  -9  -1  -3   92.59    7.10
  -9  -1  -3   93.49    6.60
  -9   1  -3   89.89    4.10
   9   1   3   85.79    6.40
  -9   1  -3   86.89    5.60
   9   1   3   87.79    4.60
  -9   1  -3   92.09    4.80
  -9   1  -3   94.39    7.20
  -9   1  -3   99.89    7.30
   9   1   3   97.59    5.30
  -9   1  -3   93.69    5.10
  10  -1   3   10.00    3.10
  10  -1   3    9.50    2.70
 -10  -1  -3   11.20    3.40
 -10  -1  -3    3.60    3.90
 -10  -1  -3   12.50    3.20
 -10  -1  -3   15.00    4.60
  10  -1   3   10.00    2.80
 -10   1  -3   14.60    2.40
  10   1   3    5.20    5.40
  10   1   3   11.60    2.80
 -10   1  -3    5.60    3.80
  10   1   3    9.00    3.50
 -10   1  -3   14.60    3.50
 -10   1  -3   10.40    4.40
 -10   1  -3    7.80    3.10
 -10   1  -3   13.20    2.80
  11  -1   3    4.60    3.90
 -11  -1  -3    3.40    4.30
 -11  -1  -3    0.30    4.50
  11  -1   3    4.70    2.90
 -11  -1  -3    0.50    3.60
 -11   1  -3    0.40    2.60
  11   1   3   -4.40    3.90
 -11   1  -3    1.50    3.50
  11   1   3   -1.00    3.40
 -11   1  -3    3.10    4.30
  12  -1   3   38.20    5.60
 -12  -1  -3   42.00    6.70
 -12  -1  -3   37.80    6.20
 -12  -1  -3   35.80    5.00
 -12   1  -3   37.80    5.40
  12   1   3   23.00    5.90
 -12   1  -3   40.80    6.60
 -13  -2   3   28.10    7.20
 -13  -2   3   38.60    7.10
 -13  -2   3   22.30    7.80
  13  -2  -3   31.10    6.60
  13   2  -3   24.40    6.70
 -13   2   3   23.20    6.70
 -13   2   3   30.30    7.50
 -12  -2   3   12.50    6.00
 -12  -2   3   -2.80    4.70
  12  -2  -3    2.80    3.80
  12  -2  -3   -2.80    3.80
 -12   2   3   -0.60    4.80
 -12   2   3    2.80    5.30
  12   2  -3    6.20    5.70
  12   2  -3    3.60    4.70
 -12   2   3    1.00    3.50
  11  -2  -3    2.90    3.30
  11  -2  -3    2.60    3.40
 -11  -2   3   -0.70    3.60
 -11  -2   3    5.10    5.00
 -11  -2   3    1.80    4.70
 -11   2   3    3.40    3.80
  11   2  -3    4.70    3.50
 -11   2   3   -0.80    2.90
  11   2  -3    9.60    4.40
 -11   2   3    7.40    5.50
 -11   2   3   10.40    4.40
 -10  -2   3    9.00    3.90
  10  -2  -3    6.80    3.00
 -10  -2   3    4.80    2.60
  10  -2  -3    3.50    3.60
  10  -2  -3    6.00    2.20
 -10  -2   3    2.90    3.90
 -10  -2   3    9.00    4.80
  10  -2  -3    6.40    2.90
 -10   2   3    5.30    5.00
  10   2  -3   -0.70    3.30
 -10   2   3    5.80    5.30
  10   2  -3    1.90    3.70
 -10   2   3    0.20    2.60
  10   2  -3    6.10    3.20
 -10   2   3    1.40    4.20
 -10   2   3    6.70    2.50
 -10   2   3    5.00    2.40
  -9  -2   3   50.39    5.20
   9  -2  -3   51.49    3.70
   9  -2  -3   41.50    4.40
  -9  -2   3   47.60    5.70
  -9  -2   3   45.00    4.00
   9  -2  -3   53.09    5.30
  -9  -2   3   41.20    4.50
   9   2  -3   49.40    5.70
  -9   2   3   48.50    5.30
  -9   2   3   39.90    3.90
   9   2  -3   46.00    6.50
   9   2  -3   49.10    5.20
  -9   2   3   52.09    5.50
  -9   2   3   45.90    5.90
  -9   2   3   52.59    4.20
   8  -2  -3  215.88    5.90
  -8  -2   3  218.58    8.40
   8  -2  -3  225.08    6.80
  -8  -2   3  223.38    8.20
  -8  -2   3  226.48    7.50
  -8  -2   3  231.88    7.00
   8  -2  -3  215.08    7.40
   8  -2  -3  229.38    7.30
  -8   2   3  210.98    6.00
  -8   2   3  209.18    7.30
   8   2  -3  227.88    7.30
   8   2  -3  213.18    4.90
   8   2  -3  215.38    7.40
  -8   2   3  212.88    6.20
  -8   2   3  211.58    6.90
  -8   2   3  216.08    8.10
  -8   2   3  226.78    8.00
   7  -2  -3    2.10    2.00
   7  -2  -3    3.90    1.70
   7  -2  -3    1.60    1.80
  -7  -2   3    1.90    1.50
   7  -2  -3    0.40    1.90
  -7  -2   3    0.90    2.60
  -7  -2   3    0.10    1.90
   7   2  -3   -1.10    2.50
  -7   2   3    0.90    1.60
   7   2  -3   -0.50    2.10
  -7   2   3    2.00    2.20
  -7   2   3    0.50    1.50
   7   2  -3    2.60    1.10
  -7   2   3    1.70    1.50
   7   2  -3    2.60    2.30
  -7   2   3    0.70    2.10
   7   2  -3    1.50    2.10
  -6  -2   3  346.27   10.40
   6  -2  -3  371.76    8.80
   6  -2  -3  390.56    8.50
  -6  -2   3  369.86    8.90
  -6  -2   3  368.96    9.00
  -6  -2   3  384.06    9.90
   6  -2  -3  366.36    7.80
  -6   2   3  381.86    9.20
  -6   2   3  380.76    8.20
   6   2  -3  371.86    9.40
   6   2  -3  368.06    7.00
   6   2  -3  360.86    9.50
   6   2  -3  377.96    8.90
  -6   2   3  371.36    8.80
  -6   2   3  369.46    7.70
  -6   2   3  371.36    8.70
  -5  -2   3  145.29    5.00
  -5  -2   3  139.79    5.60
  -5  -2   3  139.09    4.60
   5  -2  -3  142.09    4.00
  -5  -2   3  142.99    4.50
   5  -2  -3  134.89    4.50
   5  -2  -3  140.99    4.40
   5   2  -3  144.69    4.70
  -5   2   3  140.19    4.10
  -5   2   3  137.29    3.90
   5   2  -3  140.59    5.10
   5   2  -3  142.89    3.20
  -5   2   3  139.59    4.60
  -5   2   3  143.99    4.80
   5   2  -3  137.19    4.50
   5   2  -3  143.49    5.20
  -5   2   3  139.19    4.40
   4  -2  -3  283.57    6.50
   4  -2  -3  287.67    6.60
   4  -2  -3  290.17    6.10
  -4  -2   3  286.77    6.90
   4  -2  -3  295.67    6.70
  -4  -2   3  291.97    6.60
  -4  -2   3  299.37    7.60
   4  -2  -3  293.07    6.50
   4   2  -3  288.17    6.60
   4   2  -3  285.17    7.20
  -4   2   3  287.67    6.30
   4   2  -3  283.37    5.60
  -4   2   3  292.87    6.40
  -4   2   3  282.37    6.60
   4   2  -3  291.07    5.50
  -4   2   3  289.97    6.80
   4   2  -3  285.77    6.60
   4   2  -3  282.87    7.00
  -4   2   3  288.27    6.00
  -3  -2   3   62.29    2.60
   3  -2  -3   62.29    2.60
  -3  -2   3   63.79    2.60
  -3  -2   3   64.09    2.80
   3  -2  -3   61.79    2.50
  -3  -2   3   65.39    3.50
   3  -2  -3   64.59    2.40
   3  -2  -3   61.09    2.50
   3   2  -3   65.89    2.60
  -3   2   3   60.29    2.30
   3   2  -3   61.89    3.20
  -3   2   3   64.59    2.60
   3   2  -3   61.99    2.00
   3   2  -3   61.29    2.80
  -3   2   3   64.09    2.80
   3   2  -3   62.79    2.60
  -3   2   3   64.49    2.40
   2  -2  -3  130.59    3.40
  -2  -2   3  134.19    4.50
  -2  -2   3  135.59    3.50
   2  -2  -3  127.09    3.20
   2  -2  -3  132.69    3.40
   2  -2  -3  133.79    3.60
   2  -2  -3  133.19    3.50
  -2  -2   3  129.29    3.80
   2   2  -3  127.79    3.80
   2   2  -3  130.59    3.20
   2   2  -3  143.99    3.60
   2   2  -3  132.39    3.50
  -2   2   3  133.69    3.20
  -2   2   3  135.29    3.80
  -2   2   3  135.79    3.50
   2   2  -3  133.39    4.40
   1  -2  -3  125.69    2.70
   1  -2  -3  136.89    3.80
   1  -2  -3  126.59    3.30
  -1  -2   3  130.69    3.20
   1  -2  -3  124.49    3.10
  -1  -2   3  132.69    3.90
  -1  -2   3  131.89    4.20
  -1  -2   3  137.29    3.20
   1  -2  -3  132.29    3.40
  -1  -2   3  125.69    3.30
  -1   2   3  132.19    3.20
   1   2  -3  136.49    4.10
   1   2  -3  131.49    3.20
  -1   2   3  126.79    2.70
   1   2  -3  132.19    3.30
   1   2  -3  124.99    3.30
   1   2  -3  127.69    3.90
  -1   2   3  132.29    3.90
   0  -2  -3 6947.60  114.49
   0  -2  -3 6938.91  112.99
   0  -2   3 6946.31  113.89
   0  -2  -3 6689.73  112.89
   0  -2  -3 7008.20  112.99
   0  -2   3 6865.01  112.59
   0  -2   3 6964.50  113.09
   0  -2   3 6840.22  112.59
   0   2  -3 6946.81  112.59
   0   2  -3 6981.80  113.89
   0   2   3 6781.72  112.49
   0   2   3 6875.81  112.99
   0   2   3 6834.12  113.49
   0   2  -3 6957.00  113.59
   0   2  -3 6940.01  113.19
   0   2  -3 6900.61  113.29
  -1  -2  -3  995.70   16.20
  -1  -2  -3  990.80   16.80
  -1  -2  -3 1010.60   17.50
   1  -2   3 1002.30   17.30
   1  -2   3  972.90   17.40
   1  -2   3  976.90   16.60
  -1  -2  -3  953.20   17.50
   1  -2   3  982.90   16.70
   1   2   3  969.80   16.70
  -1   2  -3  998.80   17.50
  -1   2  -3 1031.30   16.90
   1   2   3  973.40   17.30
  -1   2  -3  999.70   17.20
   1   2   3  981.20   16.20
   1   2   3  997.00   16.50
  -1   2  -3  977.10   16.60
   1   2   3  945.11   17.50
   2  -2   3   43.00    1.50
  -2  -2  -3   45.80    1.80
   2  -2   3   46.40    1.70
   2  -2   3   45.60    2.20
   2  -2   3   46.40    2.40
  -2  -2  -3   43.40    2.80
  -2  -2  -3   45.70    1.40
  -2  -2  -3   45.50    2.50
  -2  -2  -3   43.90    1.80
   2  -2   3   46.90    2.60
   2   2   3   48.10    1.30
  -2   2  -3   48.20    2.30
   2   2   3   45.80    2.30
   2   2   3   43.30    1.70
  -2   2  -3   54.09    1.70
  -2   2  -3   44.70    2.60
   2   2   3   45.10    1.80
  -2   2  -3   45.20    2.20
   2   2   3   42.00    2.70
  -2   2  -3   43.10    1.80
  -3  -2  -3  185.48    5.10
   3  -2   3  187.88    4.70
   3  -2   3  179.38    4.10
  -3  -2  -3  181.28    4.30
  -3  -2  -3  177.68    5.30
   3  -2   3  182.08    5.10
  -3  -2  -3  177.38    4.20
   3  -2   3  180.88    4.70
  -3   2  -3  182.08    4.70
   3   2   3  177.68    4.30
   3   2   3  184.18    4.20
  -3   2  -3  178.98    4.20
  -3   2  -3  173.28    5.10
   3   2   3  176.98    5.30
   3   2   3  177.48    4.80
  -3   2  -3  181.58    4.50
  -4  -2  -3  811.12   14.70
   4  -2   3  806.72   15.30
   4  -2   3  802.32   14.50
  -4  -2  -3  805.82   15.60
  -4  -2  -3  809.02   14.80
  -4  -2  -3  793.22   16.00
   4  -2   3  808.12   15.00
   4   2   3  807.52   14.90
  -4   2  -3  835.62   15.00
  -4   2  -3  832.92   15.30
  -4   2  -3  800.02   15.90
   4   2   3  813.32   15.40
  -4   2  -3  799.32   14.70
   4   2   3  808.22   16.30
   4   2   3  811.62   14.60
  -5  -2  -3  109.49    4.70
   5  -2   3  109.39    3.60
  -5  -2  -3  107.89    3.90
   5  -2   3  110.89    4.30
  -5  -2  -3  115.99    4.70
   5  -2   3  110.49    4.00
  -5  -2  -3  113.29    3.80
   5   2   3  118.69    4.40
  -5   2  -3  105.89    4.20
  -5   2  -3  111.09    4.70
   5   2   3  105.19    4.10
   5   2   3  106.59    5.10
  -5   2  -3  108.89    3.70
  -5   2  -3  113.39    3.90
   5   2   3  111.49    3.60
  -6  -2  -3   67.39    4.20
  -6  -2  -3   67.29    3.80
   6  -2   3   70.09    4.10
   6  -2   3   69.69    3.20
  -6  -2  -3   72.39    4.80
  -6  -2  -3   73.09    3.60
   6  -2   3   74.59    3.80
   6   2   3   68.09    3.20
  -6   2  -3   72.49    4.60
  -6   2  -3   69.59    4.00
  -6   2  -3   67.59    3.40
  -6   2  -3   76.09    3.60
   6   2   3   67.99    4.00
   6   2   3   70.39    4.10
   6   2   3   73.39    5.20
  -7  -2  -3  105.19    4.70
  -7  -2  -3  108.19    5.50
   7  -2   3  105.79    5.10
   7  -2   3  108.09    4.70
  -7  -2  -3  102.59    4.90
   7  -2   3   99.09    4.20
  -7  -2  -3  110.69    6.00
   7   2   3  100.69    5.10
  -7   2  -3  105.99    4.70
   7   2   3  102.29    4.20
   7   2   3  111.09    5.30
  -7   2  -3  110.09    4.30
  -7   2  -3  103.79    5.70
  -7   2  -3  110.19    5.20
  -7   2  -3  100.09    5.70
  -8  -2  -3    9.60    2.40
  -8  -2  -3   12.10    3.20
   8  -2   3    8.70    2.60
   8  -2   3    7.50    2.10
  -8  -2  -3    4.70    2.50
   8  -2   3    5.70    2.40
  -8  -2  -3   16.20    3.10
  -8   2  -3   11.50    2.80
  -8   2  -3    6.80    2.30
  -8   2  -3    6.20    2.90
  -8   2  -3    8.60    2.00
   8   2   3   11.00    2.70
  -8   2  -3   10.40    3.00
   8   2   3    3.20    2.00
   8   2   3    2.10    2.70
   9  -2   3    5.40    2.70
  -9  -2  -3    8.20    3.50
  -9  -2  -3    5.50    2.40
  -9  -2  -3    8.00    3.70
   9  -2   3    6.60    2.30
   9  -2   3    9.10    2.60
  -9  -2  -3    8.70    3.10
   9   2   3   10.80    3.00
  -9   2  -3    8.60    2.20
   9   2   3    9.80    2.40
   9   2   3    6.40    4.10
  -9   2  -3   10.20    3.00
  -9   2  -3    8.80    3.20
  -9   2  -3   11.70    4.10
  -9   2  -3    9.90    2.70
 -10  -2  -3    7.00    3.10
  10  -2   3   12.00    3.80
  10  -2   3   11.20    3.40
  10  -2   3    7.30    3.00
 -10  -2  -3    1.80    4.20
 -10  -2  -3    9.90    4.30
 -10  -2  -3    4.90    3.50
  10   2   3    2.30    3.40
 -10   2  -3    8.30    3.80
 -10   2  -3    5.00    3.30
 -10   2  -3    7.80    4.60
  10   2   3    7.10    3.40
 -10   2  -3    2.90    2.90
  10   2   3   16.90    4.10
 -10   2  -3    2.60    4.50
 -11  -2  -3   75.09    6.70
 -11  -2  -3   59.79    6.50
  11  -2   3   59.79    6.10
  11  -2   3   83.39    7.20
 -11   2  -3   74.59    5.70
  11   2   3   77.79    7.70
 -11   2  -3   69.69    8.60
 -11   2  -3   77.69    6.90
  11   2   3   74.29    7.70
 -12  -2  -3    6.10    4.70
  12  -2   3   19.20    4.70
 -12  -2  -3    3.70    6.30
  12  -2   3   14.80    4.50
 -12   2  -3   11.90    6.30
 -12   2  -3    4.10    4.80
  12   2   3   -1.60    5.30
 -12  -3   3   18.10    5.30
  12  -3  -3    7.50    4.50
 -12  -3   3   18.50    6.90
  12  -3  -3   12.10    4.60
  12   3  -3   16.40    5.30
 -12   3   3    7.80    4.20
 -12   3   3   25.30    6.10
 -12   3   3   12.30    5.30
  12   3  -3   19.10    6.50
  11  -3  -3   54.29    6.80
  11  -3  -3   49.90    6.40
 -11  -3   3   50.59    8.60
 -11  -3   3   74.89    9.70
 -11  -3   3   57.49    5.70
 -11   3   3   61.99    8.10
 -11   3   3   55.69    6.90
  11   3  -3   74.99    9.20
 -11   3   3   57.49    6.20
 -11   3   3   66.69    6.30
  11   3  -3   76.19    7.20
 -10  -3   3    6.10    4.10
 -10  -3   3    6.10    4.10
  10  -3  -3   -2.80    2.70
  10  -3  -3    1.90    3.00
 -10  -3   3    4.40    3.00
 -10  -3   3   -2.90    4.20
  10  -3  -3    4.40    3.80
 -10   3   3    1.00    2.60
  10   3  -3    2.70    3.60
 -10   3   3    8.50    2.90
 -10   3   3    2.30    4.10
  10   3  -3    2.20    4.10
  10   3  -3    5.00    3.30
 -10   3   3    1.10    3.70
 -10   3   3    4.20    4.10
  -9  -3   3    3.40    3.60
   9  -3  -3   12.50    3.00
  -9  -3   3    7.90    2.60
  -9  -3   3    6.50    3.50
   9  -3  -3    4.00    2.60
   9  -3  -3    6.40    2.60
  -9  -3   3    9.00    3.20
  -9   3   3    5.70    2.90
   9   3  -3    8.50    3.10
   9   3  -3    6.40    3.50
   9   3  -3   11.40    4.90
  -9   3   3    6.50    2.40
  -9   3   3    8.30    2.70
  -9   3   3    3.40    3.60
  -9   3   3    2.80    3.20
   8  -3  -3  659.23   14.80
  -8  -3   3  700.33   16.10
  -8  -3   3  685.73   15.20
  -8  -3   3  680.23   16.50
  -8  -3   3  688.63   14.80
   8  -3  -3  687.43   14.60
   8  -3  -3  656.73   15.00
  -8   3   3  690.43   14.10
   8   3  -3  696.13   15.20
   8   3  -3  674.93   15.70
   8   3  -3  680.03   16.40
  -8   3   3  678.83   15.00
   8   3  -3  683.43   15.00
  -8   3   3  682.63   14.90
  -8   3   3  686.03   15.80
   7  -3  -3   -0.30    2.00
   7  -3  -3    4.20    1.50
   7  -3  -3   -1.50    2.00
  -7  -3   3    3.00    1.70
  -7  -3   3    1.40    1.80
   7  -3  -3    0.30    2.00
  -7  -3   3    1.80    2.80
  -7  -3   3    0.80    2.50
   7   3  -3    2.80    2.70
   7   3  -3    0.20    2.60
   7   3  -3    0.80    2.10
  -7   3   3    0.70    1.80
   7   3  -3   -0.80    2.00
  -7   3   3   -1.50    1.90
  -7   3   3    3.80    2.30
  -7   3   3    0.40    1.60
   6  -3  -3  218.48    5.20
   6  -3  -3  221.38    6.50
  -6  -3   3  225.78    7.90
   6  -3  -3  223.68    6.50
  -6  -3   3  197.08    7.90
  -6  -3   3  224.28    6.60
  -6  -3   3  226.18    7.20
   6  -3  -3  229.68    6.40
  -6   3   3  219.88    6.50
  -6   3   3  210.48    8.70
   6   3  -3  219.78    4.60
   6   3  -3  220.38    7.30
   6   3  -3  205.38    4.70
   6   3  -3  221.68    7.30
   6   3  -3  220.18    6.50
  -6   3   3  219.48    7.00
   6   3  -3  214.88    6.40
  -6   3   3  221.18    6.30
  -5  -3   3  745.33   15.20
  -5  -3   3  762.82   16.00
   5  -3  -3  769.12   14.70
   5  -3  -3  745.33   14.50
  -5  -3   3  745.93   14.80
   5  -3  -3  751.22   15.00
   5  -3  -3  751.82   14.60
   5  -3  -3  747.73   13.50
  -5   3   3  756.92   14.50
   5   3  -3  745.83   14.70
  -5   3   3  752.52   14.70
   5   3  -3  719.43   15.80
   5   3  -3  751.82   15.40
  -5   3   3  758.32   15.20
  -5   3   3  758.32   14.40
   5   3  -3  749.62   14.60
   5   3  -3  752.72   12.90
   5   3  -3  750.32   13.10
   4  -3  -3  400.46    7.60
   4  -3  -3  403.26    8.80
  -4  -3   3  400.86    9.80
  -4  -3   3  396.56    8.70
   4  -3  -3  406.06    8.80
  -4  -3   3  412.46    8.50
  -4  -3   3  388.96    9.00
   4  -3  -3  396.26    7.80
   4  -3  -3  400.06    8.40
   4   3  -3  381.56    9.10
   4   3  -3  403.26    8.70
   4   3  -3  399.96    8.60
  -4   3   3  405.66    8.40
  -4   3   3  402.56    8.50
   4   3  -3  401.36    7.60
   4   3  -3  407.66    9.60
  -4   3   3  406.76    9.10
   3  -3  -3  124.59    4.00
  -3  -3   3  131.99    5.00
   3  -3  -3  130.39    3.30
   3  -3  -3  132.09    4.00
   3  -3  -3  129.49    3.60
  -3  -3   3  134.59    3.70
  -3  -3   3  125.39    4.20
   3  -3  -3  134.69    3.50
   3  -3  -3  132.89    3.90
   3   3  -3  131.39    3.90
   3   3  -3  125.69    4.30
   3   3  -3  129.79    3.30
   3   3  -3  132.79    4.00
  -3   3   3  131.59    3.90
   3   3  -3  131.99    4.70
  -3   3   3  129.29    3.90
  -3   3   3  132.29    3.60
  -3   3   3  132.09    4.30
   2  -3  -3  129.09    3.80
   2  -3  -3  125.29    3.40
   2  -3  -3  126.09    3.20
   2  -3  -3  132.79    3.90
  -2  -3   3  130.09    4.60
  -2  -3   3  127.69    3.40
  -2  -3   3  133.09    3.40
  -2  -3   3  128.49    4.10
  -2   3   3  126.69    3.70
  -2   3   3  128.49    3.20
  -2   3   3  128.29    4.30
   2   3  -3  129.39    3.40
   2   3  -3  130.69    4.50
   2   3  -3  122.29    4.10
   2   3  -3  126.49    3.60
   2   3  -3  128.79    3.50
  -1  -3   3    7.40    1.10
   1  -3  -3    6.30    1.20
   1  -3  -3    6.10    1.00
   1  -3  -3   10.00    1.60
  -1  -3   3    5.50    1.50
  -1  -3   3    4.90    1.40
   1  -3  -3    6.90    1.10
  -1  -3   3    7.20    0.90
  -1  -3   3    5.00    1.10
   1   3  -3    6.30    1.10
   1   3  -3    5.40    1.10
   1   3  -3    6.00    1.40
  -1   3   3    8.10    1.10
   1   3  -3    6.70    1.60
  -1   3   3    6.70    1.10
  -1   3   3    6.80    1.50
  -1   3   3    6.10    0.70
  -1   3   3    5.80    1.00
   1   3  -3    9.50    1.10
   0  -3  -3 1805.82   30.40
   0  -3   3 1762.62   29.80
   0  -3   3 1772.52   30.50
   0  -3   3 1737.63   30.00
   0  -3   3 1778.92   29.60
   0  -3  -3 1770.32   29.80
   0  -3  -3 1766.42   30.50
   0  -3   3 1800.92   30.30
   0  -3  -3 1805.62   29.70
   0   3  -3 1769.42   29.60
   0   3  -3 1810.92   30.30
   0   3  -3 1762.92   30.10
   0   3   3 1775.52   29.70
   0   3   3 1780.42   30.20
   0   3   3 1748.53   28.70
   0   3   3 1772.92   30.40
   0   3  -3 1796.42   29.90
   0   3  -3 1737.03   30.60
  -1  -3  -3    5.10    0.90
  -1  -3  -3    4.50    1.00
   1  -3   3    3.40    1.20
  -1  -3  -3    4.50    1.40
  -1  -3  -3    4.30    1.10
   1  -3   3    6.40    1.40
   1  -3   3    4.40    1.20
   1  -3   3    4.80    0.90
  -1  -3  -3    7.40    0.80
   1   3   3    2.60    1.40
  -1   3  -3    5.60    1.10
  -1   3  -3    4.90    1.10
   1   3   3    5.60    0.70
  -1   3  -3    5.40    0.90
   1   3   3    4.40    0.70
  -1   3  -3    7.30    1.70
   1   3   3    4.20    1.00
  -2  -3  -3   63.49    2.00
  -2  -3  -3   62.89    2.00
  -2  -3  -3   58.49    3.20
   2  -3   3   60.39    2.80
   2  -3   3   62.29    3.00
   2  -3   3   63.29    2.20
  -2  -3  -3   62.29    2.40
  -2   3  -3   67.59    2.10
  -2   3  -3   60.29    2.80
   2   3   3   64.79    1.90
   2   3   3   63.39    2.10
   2   3   3   64.49    2.30
   2   3   3   62.79    3.00
  -2   3  -3   62.29    2.30
   2   3   3   59.49    3.20
  -2   3  -3   66.39    2.60
  -2   3  -3   62.19    3.30
   3  -3   3  371.86    8.60
  -3  -3  -3  375.06    8.80
  -3  -3  -3  366.26    8.80
  -3  -3  -3  375.46    7.80
   3  -3   3  367.76    8.20
  -3  -3  -3  372.66    6.60
  -3  -3  -3  384.86    7.40
   3  -3   3  370.86    7.50
   3  -3   3  378.46    8.00
   3   3   3  372.76    6.50
   3   3   3  373.06    8.50
   3   3   3  372.56    8.90
   3   3   3  373.46    7.60
  -3   3  -3  374.16    7.60
  -3   3  -3  376.86    8.00
   3   3   3  373.36    7.40
  -3   3  -3  365.46    8.00
  -3   3  -3  372.56    8.70
   4  -3   3   82.19    3.60
   4  -3   3   79.69    4.10
  -4  -3  -3   85.49    4.20
  -4  -3  -3   83.19    3.20
  -4  -3  -3   80.79    4.50
   4  -3   3   80.29    3.70
  -4  -3  -3   85.59    3.20
   4  -3   3   82.79    3.10
   4   3   3   81.79    3.80
  -4   3  -3   86.89    3.10
  -4   3  -3   85.69    4.20
  -4   3  -3   82.59    3.40
  -4   3  -3   83.99    3.50
   4   3   3   81.39    4.40
   4   3   3   80.59    3.10
   4   3   3   85.39    3.30
  -5  -3  -3  163.48    6.20
   5  -3   3  152.18    5.20
  -5  -3  -3  157.98    4.80
  -5  -3  -3  160.58    4.90
   5  -3   3  167.58    5.30
   5  -3   3  158.48    4.60
  -5  -3  -3  158.68    6.00
   5   3   3  150.18    5.00
  -5   3  -3  157.78    5.00
   5   3   3  156.28    6.10
  -5   3  -3  159.88    5.20
  -5   3  -3  152.28    5.80
   5   3   3  164.28    4.70
   5   3   3  159.38    6.50
  -5   3  -3  159.08    4.70
   6  -3   3   30.10    2.70
   6  -3   3   27.40    3.40
  -6  -3  -3   28.10    3.30
  -6  -3  -3   27.90    3.30
   6  -3   3   32.80    3.50
  -6  -3  -3   25.40    3.20
  -6  -3  -3   27.30    2.90
   6   3   3   33.30    4.50
   6   3   3   34.30    3.90
  -6   3  -3   26.10    3.30
  -6   3  -3   29.10    3.20
   6   3   3   32.90    3.60
   6   3   3   28.90    2.60
  -6   3  -3   35.50    4.10
  -6   3  -3   28.50    3.00
  -7  -3  -3    1.80    2.20
   7  -3   3    1.10    1.60
   7  -3   3   -2.90    2.00
  -7  -3  -3    0.10    2.70
  -7  -3  -3   -0.40    2.00
   7  -3   3    0.40    2.00
  -7  -3  -3   -2.20    1.70
  -7   3  -3    1.10    1.90
   7   3   3   -1.40    2.80
   7   3   3    2.10    2.30
   7   3   3   -1.40    1.60
  -7   3  -3    1.90    2.20
   7   3   3   -3.80    2.10
  -7   3  -3    1.40    2.20
  -7   3  -3   -2.20    1.70
  -8  -3  -3  148.39    7.20
  -8  -3  -3  139.69    6.00
  -8  -3  -3  158.38    6.50
   8  -3   3  148.79    6.10
   8  -3   3  134.69    6.70
  -8  -3  -3  146.79    7.70
   8  -3   3  155.78    5.40
  -8   3  -3  161.58    7.60
  -8   3  -3  143.59    5.60
  -8   3  -3  149.69    6.50
   8   3   3  142.19    6.40
   8   3   3  153.88    6.90
  -8   3  -3  155.88    6.10
   8   3   3  146.99    5.40
   9  -3   3   27.00    3.60
  -9  -3  -3   37.00    4.80
  -9  -3  -3   33.70    4.80
   9  -3   3   36.50    4.20
  -9  -3  -3   25.50    3.80
  -9  -3  -3   35.40    3.80
   9  -3   3   31.90    4.10
  -9   3  -3   32.40    3.80
  -9   3  -3   29.20    4.40
  -9   3  -3   33.90    4.40
   9   3   3   31.20    4.00
  -9   3  -3   34.60    5.10
  -9   3  -3   29.00    3.60
   9   3   3   23.30    6.10
   9   3   3   32.40    4.10
  10  -3   3    5.40    3.30
 -10  -3  -3   10.90    5.00
  10  -3   3    4.60    2.90
 -10  -3  -3    0.70    4.70
 -10  -3  -3   12.00    4.40
 -10  -3  -3    8.20    3.30
 -10   3  -3    6.90    3.00
  10   3   3   13.40    4.00
 -10   3  -3    0.40    4.90
 -10   3  -3    8.50    4.00
  10   3   3   17.40    4.10
 -10   3  -3   10.30    3.50
  11  -3   3   10.30    4.00
 -11  -3  -3    7.50    4.10
 -11  -3  -3    3.10    5.80
  11  -3   3    9.50    4.10
  11   3   3   13.90    4.70
  11   3   3   11.60    5.10
 -11   3  -3   16.30    4.30
 -11   3  -3    7.50    4.90
 -11   3  -3    8.50    3.80
  12  -3   3   -5.30    4.50
  12  -3   3   -2.80    4.70
 -12  -3  -3   -6.90    6.90
 -12  -3  -3   10.30    4.80
  12   3   3   -1.60    5.30
 -12   3  -3   -7.10    5.80
 -12   3  -3    0.60    4.40
  12  -4  -3   27.70    5.30
 -12  -4   3   23.90    7.60
 -12  -4   3   28.20    6.10
  12  -4  -3   35.80    5.80
 -12   4   3   25.90    5.40
 -12   4   3   31.00    7.10
  12   4  -3   32.80    6.30
 -12   4   3   31.90    6.20
  12   4  -3   25.90    7.90
  11  -4  -3    6.30    3.90
 -11  -4   3   15.50    4.70
 -11  -4   3    7.60    5.70
 -11   4   3    9.00    6.50
  11   4  -3    2.00    5.50
 -11   4   3   12.80    4.10
 -11   4   3    2.10    4.50
  11   4  -3    8.30    4.40
 -11   4   3   11.60    5.30
 -10  -4   3  106.89   12.40
  10  -4  -3  138.89    7.50
 -10  -4   3  137.29    9.10
  10  -4  -3  137.29    7.60
 -10  -4   3  130.69    7.60
  10  -4  -3  130.79    8.00
 -10  -4   3  133.49    8.00
 -10   4   3  134.49    8.90
 -10   4   3  146.09    9.70
 -10   4   3  127.29    7.60
 -10   4   3  137.49    6.90
  10   4  -3  130.99    9.30
  10   4  -3  143.29    8.50
 -10   4   3  135.29    7.70
  10   4  -3  146.09    7.90
  -9  -4   3   -1.30    2.60
  -9  -4   3   -3.90    3.90
   9  -4  -3    3.00    2.70
  -9  -4   3    1.00    3.50
   9  -4  -3   -2.60    3.10
   9  -4  -3    1.70    2.80
  -9  -4   3    2.00    2.50
  -9   4   3    0.30    2.90
   9   4  -3    5.10    3.40
  -9   4   3   -2.30    3.20
  -9   4   3    3.10    2.50
   9   4  -3    1.00    3.60
   9   4  -3   -0.30    3.00
  -9   4   3    3.40    3.00
   9   4  -3    3.70    4.00
   8  -4  -3  134.19    6.30
  -8  -4   3  135.79    6.10
   8  -4  -3  140.49    6.40
  -8  -4   3  142.99    8.40
  -8  -4   3  139.59    6.80
   8  -4  -3  138.59    6.60
  -8  -4   3  149.19    7.60
  -8   4   3  134.99    6.50
  -8   4   3  151.38    7.40
  -8   4   3  141.29    5.80
   8   4  -3  139.59    6.70
  -8   4   3  144.59    6.40
   8   4  -3  148.99    7.90
   8   4  -3  145.89    7.60
   8   4  -3  144.89    6.70
   7  -4  -3   65.09    4.50
  -7  -4   3   73.49    5.60
  -7  -4   3   70.99    6.60
   7  -4  -3   71.89    4.80
  -7  -4   3   75.39    4.40
   7  -4  -3   68.79    4.80
  -7  -4   3   67.99    5.00
  -7   4   3   81.59    5.70
  -7   4   3   76.99    4.90
   7   4  -3   74.99    4.90
  -7   4   3   65.79    4.10
  -7   4   3   92.39    6.10
   7   4  -3   69.09    5.80
   7   4  -3   61.59    5.50
   7   4  -3   64.39    4.80
   6  -4  -3    6.70    2.70
   6  -4  -3    5.60    2.10
  -6  -4   3    6.30    2.10
  -6  -4   3    8.20    2.90
   6  -4  -3    7.30    1.10
   6  -4  -3    9.60    2.10
   6  -4  -3    9.10    2.30
   6  -4  -3   10.40    1.50
  -6  -4   3    4.90    1.90
  -6   4   3    8.80    2.70
  -6   4   3    7.40    2.10
   6   4  -3   11.90    2.60
  -6   4   3    8.40    2.20
   6   4  -3    9.10    1.20
  -6   4   3   12.20    2.30
   6   4  -3    7.50    2.20
   6   4  -3   10.40    2.20
   6   4  -3    6.80    2.60
   6   4  -3   10.70    1.30
  -5  -4   3   73.49    4.30
   5  -4  -3   75.59    6.20
   5  -4  -3   67.79    3.80
  -5  -4   3   70.29    5.20
  -5  -4   3   66.39    3.30
  -5  -4   3   68.79    3.80
   5  -4  -3   63.39    3.60
   5  -4  -3   65.69    2.90
   5  -4  -3   68.49    2.50
   5  -4  -3   66.09    3.70
  -5   4   3   57.79    4.30
   5   4  -3   69.09    4.20
  -5   4   3   70.39    4.60
  -5   4   3   63.49    3.20
   5   4  -3   62.69    3.80
   5   4  -3   67.89    3.80
   5   4  -3   69.19    2.50
   5   4  -3   65.09    2.10
   5   4  -3   65.19    4.30
  -5   4   3   66.69    3.70
  -4  -4   3    8.60    1.70
   4  -4  -3    7.60    1.60
   4  -4  -3    8.00    1.10
  -4  -4   3   10.30    2.00
  -4  -4   3    6.40    2.20
   4  -4  -3    7.40    1.20
   4  -4  -3    4.70    1.50
   4  -4  -3    6.20    1.60
   4  -4  -3    6.90    1.60
  -4  -4   3    9.10    1.50
  -4   4   3   11.90    2.30
   4   4  -3    8.30    3.00
   4   4  -3    7.40    2.10
  -4   4   3    8.40    2.10
   4   4  -3    9.50    1.30
   4   4  -3    9.00    1.70
  -4   4   3    9.40    1.60
   4   4  -3   10.90    1.90
  -4   4   3    7.20    2.40
   3  -4  -3 2196.78   36.90
   3  -4  -3 2203.38   37.80
  -3  -4   3 2182.68   38.80
  -3  -4   3 2250.37   37.10
   3  -4  -3 2188.38   37.40
  -3  -4   3 2190.98   38.20
   3  -4  -3 2165.08   37.80
  -3  -4   3 2205.58   37.60
   3  -4  -3 2246.08   36.80
  -3  -4   3 2227.98   36.70
   3   4  -3 2189.98   38.20
   3   4  -3 2177.18   37.60
   3   4  -3 2182.18   36.70
   3   4  -3 2218.98   37.20
  -3   4   3 2186.88   38.20
  -3   4   3 2231.18   36.80
  -3   4   3 2168.58   37.40
   3   4  -3 2176.88   38.60
  -3   4   3 2157.78   37.50
   2  -4  -3  325.77    6.50
   2  -4  -3  324.37    7.10
   2  -4  -3  324.77    7.60
   2  -4  -3  321.77    7.40
  -2  -4   3  324.07    7.80
  -2  -4   3  334.07    8.30
  -2  -4   3  323.77    6.90
   2  -4  -3  331.27    7.00
  -2  -4   3  327.47    6.80
  -2   4   3  332.47    8.10
   2   4  -3  330.37    6.90
  -2   4   3  323.17    7.10
   2   4  -3  332.67    6.90
   2   4  -3  330.17    7.30
  -2   4   3  317.57    7.20
  -2   4   3  327.87    6.90
   2   4  -3  322.27    7.90
   2   4  -3  321.27    8.00
  -2   4   3  329.87    6.50
   1  -4  -3  116.29    3.70
  -1  -4   3  117.09    4.50
   1  -4  -3  119.09    4.30
  -1  -4   3  117.99    3.70
  -1  -4   3  116.79    3.20
  -1  -4   3  118.89    4.40
  -1  -4   3  114.99    3.70
   1  -4  -3  116.19    3.50
   1  -4  -3  115.89    3.80
   1   4  -3  121.09    4.20
  -1   4   3  116.99    2.80
  -1   4   3  118.29    3.60
  -1   4   3  116.39    3.60
   1   4  -3  120.19    3.40
  -1   4   3  116.19    3.50
  -1   4   3  114.59    4.40
   1   4  -3  119.39    4.50
   1   4  -3  119.89    3.60
   0  -4   3   15.60    2.00
   0  -4  -3   21.40    2.30
   0  -4   3   19.00    1.50
   0  -4  -3   17.60    2.10
   0  -4  -3   16.60    1.90
   0  -4   3   16.30    2.00
   0  -4  -3   16.90    2.50
   0  -4   3   17.60    2.50
   0  -4  -3   20.40    1.80
   0  -4   3   15.10    1.80
   0   4  -3   17.50    2.30
   0   4   3   13.40    1.80
   0   4  -3   12.00    1.40
   0   4   3   17.40    1.00
   0   4   3   15.20    1.50
   0   4   3   19.60    1.90
   0   4  -3   15.50    1.60
   0   4  -3   15.80    1.80
   0   4  -3   13.30    1.90
   1  -4   3 2147.19   36.50
  -1  -4  -3 2186.78   34.80
   1  -4   3 2126.49   36.00
  -1  -4  -3 2120.09   37.00
  -1  -4  -3 2172.78   35.80
  -1  -4  -3 2091.29   36.10
  -1  -4  -3 2105.69   36.90
   1  -4   3 2130.79   35.80
   1  -4   3 2157.28   36.20
   1  -4   3 2132.49   36.90
  -1   4  -3 2142.09   36.10
   1   4   3 2148.19   35.60
  -1   4  -3 2098.19   37.20
   1   4   3 2086.19   36.90
  -1   4  -3 2188.08   36.50
   1   4   3 2132.79   36.70
  -1   4  -3 2116.39   35.70
  -2  -4  -3   55.19    2.30
   2  -4   3   55.69    3.20
  -2  -4  -3   56.59    3.30
  -2  -4  -3   55.39    2.00
  -2  -4  -3   55.99    3.60
   2  -4   3   59.49    2.70
   2  -4   3   57.59    3.10
  -2  -4  -3   53.89    2.70
   2  -4   3   56.99    2.40
  -2   4  -3   57.29    3.10
  -2   4  -3   58.59    2.60
  -2   4  -3   56.99    2.50
   2   4   3   55.19    2.50
   2   4   3   55.29    3.30
   2   4   3   54.59    2.10
  -2   4  -3   58.49    3.70
   2   4   3   55.69    3.50
  -2   4  -3   60.79    2.40
   2   4   3   54.49    2.10
  -3  -4  -3  754.02   13.20
   3  -4   3  745.33   15.00
   3  -4   3  744.53   13.70
   3  -4   3  712.73   14.40
  -3  -4  -3  720.23   15.10
  -3  -4  -3  729.13   12.80
  -3  -4  -3  741.43   14.00
  -3  -4  -3  722.73   15.10
   3   4   3  728.83   13.80
   3   4   3  753.62   15.00
   3   4   3  733.33   12.70
  -3   4  -3  721.93   13.80
  -3   4  -3  734.93   14.00
  -3   4  -3  740.03   15.20
  -3   4  -3  741.83   14.40
   3   4   3  735.63   13.30
  -3   4  -3  758.32   12.70
   4  -4   3  319.97    8.50
  -4  -4  -3  316.57    8.70
  -4  -4  -3  324.07    7.50
   4  -4   3  326.77    7.80
  -4  -4  -3  319.27    7.00
   4  -4   3  318.67    8.00
   4  -4   3  313.87    7.10
  -4  -4  -3  325.37    8.80
  -4   4  -3  352.46    9.30
   4   4   3  320.07    7.30
  -4   4  -3  322.07    7.60
   4   4   3  312.87    7.10
   4   4   3  327.07    8.50
  -4   4  -3  319.87    7.40
  -4   4  -3  316.17    8.70
   4   4   3  324.57    5.70
   5  -4   3   52.69    3.80
   5  -4   3   58.79    3.10
   5  -4   3   58.89    4.00
   5  -4   3   56.09    3.70
  -5  -4  -3   53.39    4.70
  -5  -4  -3   57.69    3.40
  -5  -4  -3   63.59    4.30
  -5  -4  -3   58.29    3.30
  -5   4  -3   57.79    3.30
   5   4   3   52.89    4.20
   5   4   3   51.09    3.50
  -5   4  -3   61.99    4.50
  -5   4  -3   54.09    3.70
   5   4   3   51.99    3.10
  -5   4  -3   55.09    3.40
   5   4   3   60.39    4.70
   6  -4   3  115.59    5.20
   6  -4   3  112.49    4.30
  -6  -4  -3  113.59    6.50
  -6  -4  -3  118.59    5.70
   6  -4   3  117.09    5.30
  -6  -4  -3  112.29    4.80
  -6  -4  -3  120.39    4.80
  -6   4  -3  121.19    4.90
   6   4   3  107.79    4.90
   6   4   3  121.19    4.60
  -6   4  -3  119.69    6.20
  -6   4  -3  107.49    5.40
   6   4   3  109.69    5.70
  -6   4  -3  111.99    4.70
   6   4   3  121.39    6.40
  -7  -4  -3  380.16    9.70
   7  -4   3  382.96   10.30
  -7  -4  -3  389.56    9.70
   7  -4   3  393.36   10.20
   7  -4   3  372.56    9.20
  -7  -4  -3  386.46   11.70
  -7  -4  -3  384.86   11.00
  -7   4  -3  389.56    9.70
   7   4   3  389.66   11.80
   7   4   3  392.96    9.90
   7   4   3  392.16   10.80
  -7   4  -3  376.66   11.30
  -7   4  -3  383.86    9.90
   7   4   3  402.26    9.40
  -7   4  -3  377.26    9.60
  -8  -4  -3    3.80    2.60
   8  -4   3    1.60    2.40
   8  -4   3   -4.90    2.50
  -8  -4  -3   -1.50    2.20
  -8  -4  -3   -1.40    3.50
   8   4   3    3.30    3.10
   8   4   3    2.20    2.10
  -8   4  -3    0.50    2.30
  -8   4  -3    5.70    2.20
   8   4   3    1.00    6.00
  -8   4  -3    2.00    2.30
   8   4   3   -1.30    2.60
  -8   4  -3   -2.10    4.90
  -9  -4  -3   12.80    3.30
  -9  -4  -3   21.10    4.30
   9  -4   3    7.60    3.10
   9  -4   3    7.90    3.20
  -9  -4  -3    7.60    4.30
  -9  -4  -3    8.40    2.90
   9  -4   3   13.60    2.60
  -9   4  -3    7.30    3.10
   9   4   3   10.80    2.80
   9   4   3   11.10    4.00
  -9   4  -3   11.10    2.90
   9   4   3   10.20    4.40
  -9   4  -3    8.80    2.90
  -9   4  -3   13.30    3.90
  10  -4   3   11.10    3.80
 -10  -4  -3   25.70    4.00
 -10  -4  -3   20.60    4.30
  10  -4   3   18.90    3.90
 -10   4  -3   20.30    4.00
  10   4   3   20.90    4.90
 -10   4  -3   23.30    4.90
  10   4   3   21.70    4.40
 -10   4  -3   20.60    3.80
  11  -4   3   17.60    4.70
 -11  -4  -3    6.80    6.50
  11  -4   3   11.70    7.90
 -11  -4  -3   23.50    4.70
 -11   4  -3    8.00    5.60
 -11   4  -3   16.50    4.50
 -11   4  -3   16.30    4.40
  11   4   3   16.40    5.20
  11   4   3   22.00    5.90
 -12  -4  -3    9.20    5.30
  12  -4   3    3.40    5.30
 -12  -4  -3   -0.80    8.20
  12  -4   3   -2.00    5.20
 -12   4  -3    7.80    6.80
  12   4   3    3.50    6.00
 -12   4  -3    6.60    4.80
  12   4   3    5.50    7.90
  12  -5  -3    2.60    5.60
  12  -5  -3   -0.90    5.10
 -12  -5   3   -2.80    7.80
 -12  -5   3    6.30    6.00
  12   5  -3   12.60    5.90
 -12   5   3    3.00    7.20
 -12   5   3    6.20    5.50
  11  -5  -3    2.30    4.50
 -11  -5   3    5.70    6.20
  11  -5  -3   12.30    4.60
 -11  -5   3   17.20    5.30
 -11   5   3    7.50    5.00
 -11   5   3   12.90    5.80
  11   5  -3   11.80    4.80
 -11   5   3    9.60    4.50
  11   5  -3    7.90    6.70
 -10  -5   3    3.90    5.20
  10  -5  -3   10.30    3.70
  10  -5  -3   10.50    4.10
 -10  -5   3   -0.80    4.00
 -10  -5   3    0.80    4.70
  10  -5  -3    3.30    4.30
 -10  -5   3    6.20    4.40
  10   5  -3    0.40    5.00
  10   5  -3    5.30    4.80
  10   5  -3    5.00    4.60
  10   5  -3    2.80    3.90
 -10   5   3    6.60    3.50
 -10   5   3    2.70    3.80
 -10   5   3    8.30    4.80
   9  -5  -3    2.60    3.10
  -9  -5   3    0.60    3.70
   9  -5  -3   -2.00    3.40
  -9  -5   3   -0.30    3.10
   9  -5  -3    3.20    3.20
  -9  -5   3   -2.50    4.40
  -9  -5   3    0.20    3.10
   9   5  -3   -3.40    3.90
  -9   5   3   -3.50    3.00
   9   5  -3    3.30    3.30
  -9   5   3   -1.10    2.90
   9   5  -3    5.20    4.50
  -9   5   3    5.00    3.10
   9   5  -3    2.00    3.50
  -9   5   3   -1.50    5.10
  -8  -5   3    3.00    2.60
  -8  -5   3   -1.20    3.10
   8  -5  -3   -0.70    2.50
  -8  -5   3   -4.20    3.50
   8  -5  -3   -0.60    2.60
  -8  -5   3   -0.90    2.70
   8  -5  -3    4.50    2.80
   8   5  -3    2.60    3.50
   8   5  -3   -0.10    3.10
  -8   5   3   -1.10    3.30
  -8   5   3   -1.00    2.40
  -8   5   3   -0.10    2.20
  -8   5   3    2.90    2.80
   8   5  -3    2.10    2.70
   8   5  -3   -4.20    3.20
   7  -5  -3   95.09    5.60
  -7  -5   3   92.69    5.60
  -7  -5   3   91.79    5.00
  -7  -5   3   91.99    6.30
   7  -5  -3   98.99    5.50
  -7  -5   3   85.19    7.50
   7  -5  -3   95.99    5.80
   7  -5  -3   88.89    5.40
  -7   5   3   87.59    6.50
  -7   5   3   91.09    5.40
   7   5  -3   90.09    5.60
   7   5  -3   89.69    5.50
  -7   5   3   94.99    4.90
   7   5  -3   87.19    6.80
   7   5  -3   84.49    6.40
  -7   5   3   91.69    5.50
   6  -5  -3  112.19    5.20
   6  -5  -3  112.09    5.10
   6  -5  -3  107.89    3.70
  -6  -5   3  106.09    6.10
  -6  -5   3  110.09    5.30
  -6  -5   3  119.79    7.20
   6  -5  -3  113.39    5.40
   6  -5  -3  105.79    5.70
  -6  -5   3  109.69    4.80
   6   5  -3  104.69    5.30
   6   5  -3  107.19    6.10
   6   5  -3  108.99    3.30
   6   5  -3  116.19    6.30
  -6   5   3  111.89    5.10
  -6   5   3  110.19    6.30
  -6   5   3  118.59    4.90
  -6   5   3  110.29    5.20
   6   5  -3  110.89    5.20
   6   5  -3  104.99    2.90
   5  -5  -3   16.50    2.30
   5  -5  -3   19.20    2.60
   5  -5  -3   15.60    1.70
   5  -5  -3   13.50    3.00
   5  -5  -3   15.80    2.30
  -5  -5   3   18.00    2.20
   5  -5  -3   18.10    2.10
  -5  -5   3   15.70    3.00
  -5  -5   3   14.50    2.40
  -5   5   3   15.90    2.30
   5   5  -3   17.50    2.20
  -5   5   3   20.50    2.50
   5   5  -3   15.90    2.90
   5   5  -3   13.90    2.30
  -5   5   3   17.80    3.10
  -5   5   3   16.60    2.40
   5   5  -3   17.40    2.40
   5   5  -3   12.70    2.40
   4  -5  -3   14.70    2.20
  -4  -5   3   13.80    1.60
  -4  -5   3   21.50    3.20
   4  -5  -3   15.80    2.10
  -4  -5   3   17.10    2.80
   4  -5  -3   14.20    1.90
   4  -5  -3   12.90    2.00
   4  -5  -3   15.50    1.90
  -4  -5   3   19.10    2.40
  -4  -5   3   13.50    2.10
  -4   5   3   15.30    2.20
  -4   5   3   20.50    2.90
  -4   5   3   16.90    1.90
   4   5  -3   14.40    2.00
   4   5  -3   15.10    2.60
  -4   5   3   12.00    2.00
   4   5  -3   15.40    1.70
   4   5  -3   18.00    2.20
  -3  -5   3   54.49    2.60
  -3  -5   3   50.99    4.20
  -3  -5   3   49.50    4.30
   3  -5  -3   56.49    2.90
  -3  -5   3   55.19    3.30
  -3  -5   3   54.69    2.80
   3  -5  -3   49.70    3.00
   3  -5  -3   56.19    3.40
   3  -5  -3   52.09    2.70
   3  -5  -3   49.50    3.30
   3   5  -3   48.50    3.30
   3   5  -3   56.09    3.90
   3   5  -3   51.09    4.00
   3   5  -3   51.29    2.90
   3   5  -3   53.79    3.00
  -3   5   3   55.59    2.70
  -3   5   3   53.09    4.30
  -3   5   3   52.39    3.00
   2  -5  -3   70.09    3.10
   2  -5  -3   63.89    3.10
  -2  -5   3   66.09    3.30
  -2  -5   3   67.09    3.90
  -2  -5   3   66.19    2.70
   2  -5  -3   67.09    3.40
  -2  -5   3   66.09    3.10
   2  -5  -3   58.99    3.40
  -2  -5   3   71.59    4.30
   2   5  -3   60.39    4.00
  -2   5   3   67.59    3.00
   2   5  -3   63.59    3.20
   2   5  -3   69.79    3.00
  -2   5   3   65.59    3.10
   2   5  -3   65.39    3.10
  -2   5   3   64.89    2.60
  -2   5   3   62.19    3.10
   2   5  -3   72.19    3.90
  -2   5   3   58.29    4.30
   1  -5  -3    6.20    1.40
   1  -5  -3    7.10    1.80
  -1  -5   3    7.10    1.60
  -1  -5   3    5.60    1.80
  -1  -5   3   11.30    2.20
  -1  -5   3    6.60    1.40
   1  -5  -3    7.30    1.40
  -1  -5   3    6.90    1.10
   1  -5  -3    4.80    1.20
  -1   5   3    7.70    1.40
  -1   5   3    5.90    1.30
   1   5  -3    5.70    1.40
   1   5  -3    7.10    1.50
   1   5  -3    7.00    1.30
   1   5  -3    5.40    1.90
  -1   5   3    7.10    1.10
  -1   5   3    8.30    0.90
  -1   5   3    9.20    2.20
   1   5  -3    5.60    1.30
   0  -5   3    4.70    1.40
   0  -5  -3    4.90    1.30
   0  -5  -3    4.00    1.30
   0  -5   3    6.40    1.80
   0  -5   3    5.90    1.20
   0  -5   3    5.90    1.80
   0  -5  -3    3.90    1.40
   0  -5  -3    5.50    1.90
   0  -5  -3    4.50    1.40
   0  -5   3    4.00    1.70
   0   5  -3    4.40    1.30
   0   5   3    3.80    1.90
   0   5   3    2.40    1.10
   0   5  -3    6.00    1.10
   0   5  -3    2.80    1.20
   0   5   3    6.40    0.90
   0   5  -3    2.70    1.40
   0   5   3    3.20    1.20
   0   5  -3    5.70    2.10
  -1  -5  -3   29.80    3.10
  -1  -5  -3   34.00    2.50
   1  -5   3   35.40    3.30
  -1  -5  -3   35.10    2.50
   1  -5   3   36.40    2.50
   1  -5   3   31.20    2.20
   1  -5   3   37.20    3.10
  -1  -5  -3   31.80    3.30
   1  -5   3   32.60    2.80
  -1  -5  -3   35.80    1.50
   1   5   3   36.00    2.90
  -1   5  -3   35.70    2.20
  -1   5  -3   33.60    2.70
   1   5   3   37.10    1.70
   1   5   3   34.60    3.50
  -1   5  -3   40.50    4.00
   1   5   3   33.70    2.30
  -1   5  -3   35.80    2.70
  -2  -5  -3    2.60    3.10
   2  -5   3    4.80    2.50
   2  -5   3    2.60    1.60
  -2  -5  -3    5.10    1.30
   2  -5   3    3.60    1.50
   2  -5   3    3.00    1.10
  -2  -5  -3    3.90    0.90
  -2  -5  -3    2.70    1.40
   2  -5   3    4.20    1.30
  -2  -5  -3    1.80    1.40
  -2   5  -3    3.90    1.10
   2   5   3    5.40    2.80
  -2   5  -3    3.00    1.20
  -2   5  -3    3.70    1.30
   2   5   3    4.10    1.10
   2   5   3    0.90    1.60
  -2   5  -3    3.00    2.30
   2   5   3    5.50    1.10
   2   5   3    3.00    1.20
  -2   5  -3    5.90    2.30
   3  -5   3   -1.30    1.50
   3  -5   3    2.60    1.70
  -3  -5  -3    0.00    1.00
   3  -5   3    1.00    1.20
  -3  -5  -3    2.50    1.60
   3  -5   3    0.80    1.00
  -3  -5  -3   -0.50    1.70
  -3  -5  -3    2.60    1.10
  -3  -5  -3    1.30    1.40
   3  -5   3    1.00    1.30
  -3   5  -3   -1.80    2.20
  -3   5  -3   -0.40    1.90
  -3   5  -3    0.80    1.00
   3   5   3    0.30    0.90
  -3   5  -3    1.00    1.20
   3   5   3   -1.00    1.40
   3   5   3   -0.30    1.90
  -3   5  -3   -0.80    1.30
   3   5   3    0.90    1.20
   3   5   3    1.00    1.30
  -4  -5  -3  164.68    4.50
  -4  -5  -3  152.68    6.20
  -4  -5  -3  159.48    5.30
   4  -5   3  156.08    5.70
  -4  -5  -3  160.28    3.80
  -4  -5  -3  153.68    6.40
   4  -5   3  157.78    6.00
   4   5   3  155.68    6.40
  -4   5  -3  164.08    5.10
   4   5   3  157.58    3.60
   4   5   3  152.38    4.70
  -4   5  -3  160.28    5.20
  -4   5  -3  156.48    6.40
   4   5   3  149.79    6.10
  -4   5  -3  142.39    7.60
   5  -5   3   59.69    4.40
  -5  -5  -3   66.09    3.60
  -5  -5  -3   59.19    4.70
   5  -5   3   62.49    4.20
  -5  -5  -3   62.59    3.90
   5  -5   3   59.19    4.50
   5  -5   3   69.69    3.30
  -5  -5  -3   63.79    5.30
  -5   5  -3   64.29    4.00
  -5   5  -3   70.39    3.90
  -5   5  -3   60.39    4.00
  -5   5  -3   67.99    5.10
   5   5   3   65.49    3.90
   5   5   3   63.39    3.50
   5   5   3   63.59    4.70
   5   5   3   57.69    5.10
  -6  -5  -3  302.47    8.30
   6  -5   3  303.77    8.90
  -6  -5  -3  271.07    8.70
  -6  -5  -3  309.27    9.50
   6  -5   3  300.77    7.80
   6  -5   3  306.07    9.30
   6  -5   3  302.97    8.70
  -6  -5  -3  308.77   10.30
  -6   5  -3  316.77    8.30
   6   5   3  300.27    9.50
   6   5   3  312.27    8.10
  -6   5  -3  313.57   10.00
  -6   5  -3  293.87    8.50
   6   5   3  303.77   10.10
   6   5   3  292.27    8.00
  -6   5  -3  309.47    8.50
   7  -5   3   84.39    4.40
  -7  -5  -3   89.79    5.30
  -7  -5  -3   84.09    7.30
   7  -5   3   95.89    5.60
   7  -5   3   93.99    5.60
  -7  -5  -3  101.89    6.00
  -7  -5  -3   81.29    5.00
  -7   5  -3   93.09    5.30
  -7   5  -3   94.39    5.30
  -7   5  -3   92.09    6.60
   7   5   3   94.89    4.80
  -7   5  -3   82.69    5.30
   7   5   3   92.69    6.80
   7   5   3   87.09    5.30
   7   5   3   95.49    6.50
  -8  -5  -3   -0.20    3.70
   8  -5   3    1.00    2.70
   8  -5   3    1.00    2.20
  -8  -5  -3    4.20    2.80
   8  -5   3    0.90    2.70
  -8  -5  -3    0.40    2.60
  -8  -5  -3    3.40    3.00
  -8   5  -3    0.30    2.70
  -8   5  -3   -2.10    3.30
   8   5   3    5.70    3.90
   8   5   3    2.60    2.90
   8   5   3   -0.70    2.50
  -8   5  -3   -2.10    2.60
  -8   5  -3   -1.10    2.60
   8   5   3    1.10    3.50
  -9  -5  -3    1.50    2.90
  -9  -5  -3    3.30    3.20
  -9  -5  -3    0.40    4.40
  -9  -5  -3    2.00    4.20
   9  -5   3    3.00    3.40
   9  -5   3   -1.30    2.90
   9  -5   3   -0.10    3.20
   9   5   3    6.40    4.60
   9   5   3   -4.00    3.00
  -9   5  -3    4.00    3.00
   9   5   3   -0.80    3.50
   9   5   3    2.80    4.20
  -9   5  -3   -0.90    3.70
  -9   5  -3    4.10    3.40
  -9   5  -3    0.90    2.90
 -10  -5  -3    3.20    4.10
 -10  -5  -3    0.80    3.80
  10  -5   3   -1.50    3.90
  10  -5   3    0.90    3.90
 -10  -5  -3    3.90    5.60
 -10   5  -3    0.70    4.70
  10   5   3    2.60    4.30
 -10   5  -3    0.20    3.90
  10   5   3    3.90    5.10
 -10   5  -3    4.80    3.60
 -11  -5  -3    7.50    4.70
  11  -5   3    1.60    4.70
 -11  -5  -3   15.10    7.50
  11  -5   3    7.30    4.70
 -11   5  -3   -4.00    5.80
  11   5   3    7.40   10.50
 -11   5  -3    9.00    4.90
  11   5   3    9.10    5.60
 -11   5  -3    8.10    4.40
 -11  -6   3    0.80    5.80
  11  -6  -3   -3.20    4.70
  11  -6  -3    0.50    4.80
 -11  -6   3   -3.30    6.70
 -11   6   3   -0.70    6.10
  11   6  -3   -2.20    6.80
  11   6  -3    0.30    5.20
 -11   6   3    0.50    5.40
 -10  -6   3   -4.70    5.70
  10  -6  -3    3.70    4.10
  10  -6  -3   11.90    4.10
 -10  -6   3    6.90    4.10
 -10   6   3    8.10    4.00
 -10   6   3   -3.40    3.80
  10   6  -3   11.20    5.70
  10   6  -3   11.30    6.80
 -10   6   3    3.50    5.00
  10   6  -3    1.50    4.30
  -9  -6   3    9.50    5.20
   9  -6  -3   14.00    4.20
   9  -6  -3   16.40    4.00
  -9  -6   3   15.40    3.70
   9  -6  -3   18.70    4.00
  -9  -6   3   28.60    5.00
  -9  -6   3    8.80    4.20
  -9   6   3   17.70    4.00
  -9   6   3   18.50    3.70
  -9   6   3   17.80    4.90
  -9   6   3   23.50    6.50
   9   6  -3   18.40    4.70
   9   6  -3   26.50    5.50
   9   6  -3   19.00    4.10
   9   6  -3   22.70    5.00
  -8  -6   3  196.98    7.40
   8  -6  -3  178.58   11.40
   8  -6  -3  208.98    8.50
  -8  -6   3  191.98    9.20
  -8  -6   3  199.68   10.60
  -8  -6   3  203.58    8.40
  -8   6   3  196.28    7.50
   8   6  -3  200.68    8.40
   8   6  -3  211.18    8.80
  -8   6   3  199.58    8.00
  -8   6   3  213.88    8.60
   8   6  -3  197.28   14.10
  -8   6   3  190.08   10.00
   8   6  -3  197.08    9.20
   7  -6  -3  197.48    7.50
  -7  -6   3  178.78    8.20
   7  -6  -3  180.08    7.50
   7  -6  -3  185.68    7.20
  -7  -6   3  188.18    9.60
  -7  -6   3  188.28    6.80
   7  -6  -3  197.98    8.10
  -7  -6   3  183.48    7.50
   7   6  -3  191.48    7.40
   7   6  -3  180.48    8.40
  -7   6   3  206.28    7.60
   7   6  -3  185.68    7.80
  -7   6   3  188.88    6.90
  -7   6   3  188.78    8.80
   7   6  -3  195.38    8.70
  -7   6   3  193.68    7.20
   6  -6  -3   96.99    5.80
   6  -6  -3   87.99    5.50
   6  -6  -3   89.29    5.10
   6  -6  -3   88.99    3.60
   6  -6  -3   88.69    5.00
  -6  -6   3   91.69    6.30
  -6  -6   3   91.89    7.30
   6  -6  -3   89.59    3.50
  -6  -6   3   93.49    4.70
  -6  -6   3   90.59    5.40
  -6   6   3   97.99    5.10
  -6   6   3   90.69    5.40
   6   6  -3   83.99    5.70
  -6   6   3   90.99    4.80
   6   6  -3   86.79    5.30
   6   6  -3   90.79    3.40
   6   6  -3   85.69    6.20
  -6   6   3   89.99    6.90
   6   6  -3   90.19    5.80
   5  -6  -3   36.20    4.40
  -5  -6   3   50.59    5.80
   5  -6  -3   38.40    3.70
  -5  -6   3   45.10    4.30
  -5  -6   3   47.60    5.00
  -5  -6   3   33.90    3.80
   5  -6  -3   33.30    3.00
   5  -6  -3   36.70    4.20
   5  -6  -3   37.80    4.10
   5  -6  -3   40.30    3.00
   5   6  -3   48.00    5.10
   5   6  -3   44.20    4.00
  -5   6   3   45.10    4.20
   5   6  -3   40.00    3.00
  -5   6   3   45.80    5.60
   5   6  -3   38.80    4.40
  -5   6   3   38.90    3.20
  -5   6   3   33.90    3.80
   5   6  -3   42.10    4.70
  -4  -6   3   61.09    5.40
   4  -6  -3   57.79    3.50
   4  -6  -3   57.39    4.10
  -4  -6   3   51.49    4.30
  -4  -6   3   56.89    3.20
   4  -6  -3   58.39    3.30
  -4  -6   3   54.59    4.10
   4  -6  -3   50.19    4.20
  -4  -6   3   53.29    3.30
  -4   6   3   52.49    3.80
  -4   6   3   50.09    3.40
   4   6  -3   54.49    4.80
   4   6  -3   51.79    4.90
   4   6  -3   51.39    4.90
  -4   6   3   57.99    5.40
  -4   6   3   53.29    3.50
   4   6  -3   55.29    3.80
   4   6  -3   51.29    3.20
  -3  -6   3    6.40    2.30
   3  -6  -3    6.10    1.90
  -3  -6   3    8.20    1.70
   3  -6  -3    6.60    1.70
  -3  -6   3    7.80    1.50
   3  -6  -3    6.10    2.10
   3  -6  -3    7.70    2.00
  -3  -6   3    7.40    2.00
  -3   6   3    4.20    2.70
  -3   6   3    6.50    1.90
  -3   6   3    6.10    1.50
   3   6  -3    6.80    2.20
  -3   6   3    4.30    1.60
   3   6  -3    6.50    1.70
   3   6  -3    5.80    1.70
   3   6  -3    7.00    2.40
  -3   6   3    7.30    1.50
   3   6  -3    5.70    1.90
   2  -6  -3  340.97    8.20
  -2  -6   3  342.77    8.10
  -2  -6   3  354.56    9.70
  -2  -6   3  341.77    8.40
   2  -6  -3  345.47    9.00
  -2  -6   3  346.77    9.30
   2  -6  -3  346.47    8.60
   2  -6  -3  342.57    8.30
  -2  -6   3  335.57    7.50
   2   6  -3  350.46    9.20
  -2   6   3  325.67    8.00
   2   6  -3  340.17    9.40
   2   6  -3  340.77    8.00
  -2   6   3  346.17    8.00
  -2   6   3  343.97    7.10
  -2   6   3  341.77    9.50
   2   6  -3  349.77    7.80
  -2   6   3  333.97    8.20
  -1  -6   3    0.20    1.40
  -1  -6   3    2.60    2.80
   1  -6  -3    1.40    1.50
   1  -6  -3    0.80    1.40
   1  -6  -3   -0.50    1.50
  -1  -6   3   -2.00    1.80
   1  -6  -3    1.80    1.30
  -1  -6   3    1.60    2.00
   1  -6  -3    1.50    1.70
  -1  -6   3    0.00    1.00
  -1   6   3   -0.60    1.20
  -1   6   3   -0.20    1.10
  -1   6   3    0.30    1.10
  -1   6   3    2.60    0.90
   1   6  -3    1.50    1.30
   1   6  -3    3.20    2.30
  -1   6   3    3.20    2.20
   1   6  -3   -1.70    2.10
   1   6  -3   -1.50    1.30
   0  -6  -3  136.39    5.70
   0  -6   3  133.29    5.60
   0  -6  -3  143.69    5.50
   0  -6   3  137.79    5.00
   0  -6  -3  162.48    5.30
   0  -6   3  137.79    4.50
   0  -6   3  146.09    5.00
   0  -6   3  137.69    5.60
   0  -6  -3  138.19    4.90
   0  -6  -3  137.09    4.80
   0   6  -3  138.19    4.90
   0   6   3  134.39    6.00
   0   6  -3  136.09    4.20
   0   6   3  135.49    5.70
   0   6  -3  147.09    5.70
   0   6   3  144.89    3.50
   0   6  -3  143.29    6.20
   0   6   3  137.69    4.50
   0   6  -3  142.59    5.10
   1  -6   3   72.69    3.90
   1  -6   3   69.19    3.30
  -1  -6  -3   72.09    4.30
   1  -6   3   69.09    3.60
  -1  -6  -3   68.09    3.50
   1  -6   3   76.89    4.30
  -1  -6  -3   72.49    3.60
  -1  -6  -3   77.59    3.80
  -1  -6  -3   71.89    4.50
   1  -6   3   74.39    4.50
   1   6   3   73.69    2.50
   1   6   3   77.89    3.90
  -1   6  -3   72.89    3.60
  -1   6  -3   74.89    3.70
  -1   6  -3   77.39    5.00
   1   6   3   76.99    4.80
  -1   6  -3   77.99    3.30
   1   6   3   73.89    3.40
   2  -6   3  206.38    7.10
   2  -6   3  221.08    6.00
  -2  -6  -3  219.38    6.40
  -2  -6  -3  223.58    4.80
   2  -6   3  224.48    6.70
   2  -6   3  226.28    6.40
  -2  -6  -3  218.68    7.30
  -2  -6  -3  211.88    5.70
  -2   6  -3  212.78    6.80
  -2   6  -3  218.68    7.70
   2   6   3  218.28    5.00
  -2   6  -3  223.08    5.80
  -2   6  -3  212.98    5.70
   2   6   3  216.98    7.50
   2   6   3  213.08    5.50
   3  -6   3  154.58    5.20
   3  -6   3  158.08    5.80
  -3  -6  -3  160.58    4.20
  -3  -6  -3  160.88    6.60
  -3  -6  -3  162.68    5.50
  -3  -6  -3  157.98    6.60
  -3  -6  -3  157.78    4.70
   3  -6   3  160.88    5.10
   3  -6   3  154.28    6.10
   3   6   3  155.68    6.30
  -3   6  -3  162.18    4.50
   3   6   3  154.28    4.30
   3   6   3  158.18    4.50
  -3   6  -3  158.68    5.10
   3   6   3  158.48    6.60
  -3   6  -3  168.78    7.00
   3   6   3  154.98    6.20
  -3   6  -3  153.18    5.30
  -3   6  -3  158.68    5.60
   4  -6   3   34.60    2.80
  -4  -6  -3   35.10    3.60
   4  -6   3   32.70    4.00
   4  -6   3   31.30    3.40
  -4  -6  -3   40.60    4.90
  -4  -6  -3   32.60    2.60
  -4  -6  -3   34.60    4.30
  -4  -6  -3   41.50    2.80
   4  -6   3   32.80    3.90
   4  -6   3   34.60    2.90
  -4   6  -3   28.90    2.10
  -4   6  -3   46.10    5.00
   4   6   3   33.80    3.20
   4   6   3   32.30    4.80
  -4   6  -3   34.50    3.30
  -4   6  -3   32.70    3.50
  -4   6  -3   33.60    3.30
   4   6   3   34.20    3.40
   4   6   3   30.10    4.20
   4   6   3   32.90    2.20
  -5  -6  -3    6.30    3.00
  -5  -6  -3    9.00    2.30
   5  -6   3    7.50    2.00
  -5  -6  -3    2.80    1.30
   5  -6   3    9.90    2.60
   5  -6   3    6.20    2.40
  -5  -6  -3    6.00    3.10
  -5  -6  -3    6.90    2.60
   5   6   3    5.20    2.20
  -5   6  -3    9.00    3.20
   5   6   3    7.80    2.10
   5   6   3    4.70    2.80
  -5   6  -3   10.40    2.20
   5   6   3    6.60    2.40
  -5   6  -3    5.00    2.30
  -5   6  -3    8.30    2.10
  -6  -6  -3  542.05   12.60
  -6  -6  -3  527.65   14.80
   6  -6   3  540.85   12.00
   6  -6   3  536.85   13.20
   6  -6   3  518.35   13.50
  -6  -6  -3  541.65   13.80
  -6   6  -3  536.55   12.80
  -6   6  -3  539.25   12.60
   6   6   3  523.45   11.80
  -6   6  -3  533.55   14.30
   6   6   3  522.85   13.80
  -6   6  -3  535.95   12.30
   6   6   3  523.85   12.10
   6   6   3  532.55   14.40
   7  -6   3   87.49    5.00
  -7  -6  -3   86.79    8.00
  -7  -6  -3   85.39    5.40
   7  -6   3   99.69    5.90
  -7  -6  -3  107.79    5.90
  -7  -6  -3   80.89    5.20
   7  -6   3   93.49    5.90
  -7   6  -3   81.49    5.70
   7   6   3   81.89    5.40
  -7   6  -3   88.99    5.40
   7   6   3   88.39    7.10
   7   6   3   79.19    5.10
   7   6   3   98.69    7.30
  -7   6  -3   76.09    6.90
  -7   6  -3   76.89    5.60
  -8  -6  -3  358.16   13.00
   8  -6   3  349.57   12.60
  -8  -6  -3  380.96   10.30
   8  -6   3  381.66   10.20
  -8  -6  -3  362.36   11.90
   8  -6   3  366.06   11.00
  -8  -6  -3  377.06   10.80
   8   6   3  381.96   10.40
   8   6   3  394.16   13.20
   8   6   3  364.96   10.40
  -8   6  -3  371.46   11.10
  -8   6  -3  364.46   12.60
  -8   6  -3  377.26   10.90
   8   6   3  388.06   12.60
  -8   6  -3  377.86   10.70
  -9  -6  -3   12.50    4.00
   9  -6   3   15.60    4.00
   9  -6   3   15.60    3.90
  -9  -6  -3   11.70    3.80
  -9  -6  -3   13.00    5.30
   9   6   3   10.30    3.90
  -9   6  -3   13.10    4.80
   9   6   3   21.40    5.80
  -9   6  -3   15.40    3.90
  -9   6  -3   11.10    3.90
   9   6   3   24.10    5.30
 -10  -6  -3   54.99    6.00
 -10  -6  -3   63.09    8.00
  10  -6   3   73.79    7.60
 -10  -6  -3   59.79    6.40
  10  -6   3   63.89    6.30
 -10   6  -3   65.39    8.40
  10   6   3   56.09    6.10
  10   6   3   86.29   10.80
 -10   6  -3   61.69    7.50
 -10   6  -3   53.99    7.40
  11  -6   3  108.29    9.70
 -11  -6  -3   88.29   10.20
  11  -6   3   90.89   10.10
 -11  -6  -3  105.29    9.90
  11   6   3   86.09   10.30
 -11   6  -3   90.59    9.40
 -11   6  -3   87.59   12.10
 -11  -7   3   26.90    8.50
 -11  -7   3   36.50    6.90
  11  -7  -3   32.30    6.40
  11  -7  -3   29.90    6.10
  11   7  -3   41.50    6.90
  11   7  -3   52.89    8.60
 -11   7   3   47.30    7.40
 -11   7   3   32.30    8.10
 -10  -7   3   -8.90    6.60
  10  -7  -3   -5.40    4.20
  10  -7  -3   -7.40    4.40
 -10  -7   3    2.80    4.90
  10   7  -3   -6.20    4.40
  10   7  -3   -4.60    6.30
 -10   7   3   -1.50    6.00
 -10   7   3   -1.20    4.80
   9  -7  -3   34.80    4.80
   9  -7  -3   29.90    5.30
  -9  -7   3   23.90    4.30
  -9  -7   3   38.70    6.10
   9  -7  -3   31.60    4.50
  -9  -7   3   25.40    4.70
  -9  -7   3   15.30    5.70
   9   7  -3   32.80    6.20
   9   7  -3   26.30    4.90
  -9   7   3   34.30    4.90
  -9   7   3   26.20    4.90
  -9   7   3   34.70    6.20
   9   7  -3   26.70    5.40
  -9   7   3   25.70    4.40
  -8  -7   3  115.39    8.50
   8  -7  -3  138.39    8.10
  -8  -7   3  113.39    7.50
   8  -7  -3  116.29    6.90
  -8  -7   3  108.19    9.70
   8  -7  -3  121.19    8.40
   8  -7  -3  140.29    7.60
  -8  -7   3  116.59    6.60
  -8   7   3  105.19    6.70
  -8   7   3  108.59    7.40
   8   7  -3  109.99    8.90
  -8   7   3  121.09    8.80
   8   7  -3  115.29    8.30
   8   7  -3  127.79    9.10
  -8   7   3  145.99    7.90
   8   7  -3  114.29    9.20
  -7  -7   3   23.70    3.10
  -7  -7   3   31.00    4.80
   7  -7  -3   29.00    3.70
   7  -7  -3   28.30    3.60
  -7  -7   3   29.50    4.20
  -7  -7   3   27.70    4.80
   7  -7  -3   30.30    4.50
   7  -7  -3   32.10    3.80
   7   7  -3   19.60    3.40
  -7   7   3   26.70    5.00
   7   7  -3   18.40    4.20
   7   7  -3   30.80    2.60
  -7   7   3   29.90    4.10
  -7   7   3   33.40    3.60
   7   7  -3   18.40    4.00
  -7   7   3   32.50    3.90
   7   7  -3   25.40    2.10
   6  -7  -3   20.50    3.10
   6  -7  -3   24.50    3.10
   6  -7  -3   19.10    2.20
  -6  -7   3   15.60    4.70
   6  -7  -3   21.00    3.50
  -6  -7   3   17.80    3.30
   6  -7  -3   15.50    3.20
   6  -7  -3   16.00    2.20
  -6  -7   3   27.40    4.20
  -6  -7   3   23.80    2.90
   6   7  -3   13.20    3.10
  -6   7   3   18.60    3.10
   6   7  -3   12.40    3.20
   6   7  -3   19.10    2.20
  -6   7   3   19.60    4.40
  -6   7   3   24.40    3.60
  -6   7   3   15.20    2.40
   6   7  -3   20.30    4.00
   6   7  -3   19.20    3.10
   5  -7  -3  106.19    5.50
  -5  -7   3  115.29    6.10
   5  -7  -3  113.69    4.70
  -5  -7   3  112.89    6.70
  -5  -7   3  125.49    7.60
  -5  -7   3  114.99    4.50
  -5  -7   3  112.89    4.80
   5  -7  -3  118.69    6.30
   5  -7  -3  113.39    5.90
   5   7  -3  113.89    5.60
  -5   7   3  116.09    5.80
   5   7  -3  119.79    6.90
   5   7  -3  109.79    6.80
   5   7  -3  120.59    6.10
  -5   7   3  109.39    7.40
  -5   7   3  115.39    5.10
  -5   7   3  120.09    5.40
   5   7  -3  108.49    4.40
  -4  -7   3   -0.60    2.30
  -4  -7   3   -0.70    1.90
  -4  -7   3   -1.20    2.30
   4  -7  -3    1.30    2.30
  -4  -7   3    4.90    1.90
   4  -7  -3   -0.30    2.00
  -4  -7   3    1.30    2.70
   4  -7  -3   -0.70    1.80
   4  -7  -3    2.60    1.80
   4   7  -3    0.30    2.40
   4   7  -3    0.50    2.10
   4   7  -3    1.70    2.20
  -4   7   3    0.10    2.00
  -4   7   3    2.90    3.20
  -4   7   3    0.60    1.90
  -4   7   3   -2.10    2.10
   4   7  -3   -1.20    2.50
   4   7  -3    1.10    1.80
  -3  -7   3   -1.20    1.40
   3  -7  -3    0.40    1.80
   3  -7  -3   -1.40    1.90
  -3  -7   3   -1.60    1.80
  -3  -7   3   -0.50    1.70
  -3  -7   3    2.10    2.60
  -3  -7   3    0.50    2.00
   3  -7  -3   -1.00    1.90
   3  -7  -3    0.90    1.80
  -3   7   3    0.10    1.60
  -3   7   3    1.50    1.60
  -3   7   3    2.40    3.10
   3   7  -3   -1.50    2.40
  -3   7   3   -1.90    1.50
   3   7  -3    1.30    1.90
   3   7  -3   -0.40    1.80
   3   7  -3    0.00    1.90
  -3   7   3    1.60    1.70
   3   7  -3    2.60    2.20
  -2  -7   3   22.30    2.60
  -2  -7   3   25.70    3.50
   2  -7  -3   30.20    3.70
   2  -7  -3   26.70    3.60
  -2  -7   3   25.20    3.40
   2  -7  -3   35.10    4.60
   2  -7  -3   20.20    2.40
   2  -7  -3   20.80    2.50
  -2  -7   3   20.70    2.90
  -2  -7   3   37.50    4.90
  -2   7   3   24.30    3.00
  -2   7   3   21.50    3.50
   2   7  -3   29.50    3.80
   2   7  -3   30.20    3.10
  -2   7   3   22.50    2.70
  -2   7   3   26.40    2.30
  -2   7   3   22.50    2.60
   2   7  -3   30.70    3.30
   2   7  -3   30.30    3.70
   2   7  -3   26.90    3.60
   1  -7  -3  118.59    5.10
   1  -7  -3  114.29    5.00
   1  -7  -3  115.19    5.30
  -1  -7   3  121.79    6.20
  -1  -7   3  118.39    5.10
  -1  -7   3  115.69    5.80
   1  -7  -3  109.19    5.30
  -1  -7   3  113.99    3.90
   1  -7  -3  114.09    4.80
  -1  -7   3  116.19    5.00
  -1   7   3  114.39    6.40
   1   7  -3  114.79    6.40
   1   7  -3  109.89    4.80
  -1   7   3  119.39    4.90
  -1   7   3  111.49    3.40
  -1   7   3  112.69    3.60
   1   7  -3  118.29    5.20
   1   7  -3  114.99    4.40
  -1   7   3  115.59    4.70
   0  -7   3   25.20    3.80
   0  -7  -3   20.80    3.00
   0  -7  -3   31.60    3.70
   0  -7  -3   24.60    2.90
   0  -7  -3   19.70    2.80
   0  -7   3   27.10    3.60
   0  -7   3   25.10    2.70
   0  -7  -3   22.80    2.70
   0  -7   3   20.60    3.00
   0  -7   3   25.30    4.20
   0   7   3   23.90    2.10
   0   7   3   21.80    3.20
   0   7  -3   26.10    3.60
   0   7   3   21.70    3.20
   0   7  -3   23.80    3.10
   0   7   3   20.60    2.10
   0   7  -3   22.20    2.60
   0   7  -3   33.70    4.90
   0   7   3   19.30    2.20
  -1  -7  -3  103.89    4.50
   1  -7   3  103.79    5.00
   1  -7   3  109.19    5.80
   1  -7   3  107.59    4.80
  -1  -7  -3  103.79    5.90
  -1  -7  -3  108.59    4.70
  -1  -7  -3  103.29    5.60
  -1  -7  -3  104.89    4.90
   1  -7   3  115.69    5.70
   1  -7   3   98.19    4.30
  -1   7  -3  112.49    4.90
   1   7   3  107.59    4.50
  -1   7  -3  101.89    6.30
  -1   7  -3  103.79    5.10
   1   7   3  106.49    3.40
  -1   7  -3  104.79    4.50
  -1   7  -3  110.29    4.10
   1   7   3   98.09    5.90
   1   7   3  111.99    5.10
  -2  -7  -3   50.69    4.80
  -2  -7  -3   52.29    4.00
   2  -7   3   48.80    4.40
   2  -7   3   54.89    4.60
   2  -7   3   49.00    5.80
  -2  -7  -3   49.99    4.90
  -2  -7  -3   48.70    2.30
   2  -7   3   47.00    4.00
  -2  -7  -3   48.70    3.70
   2  -7   3   46.40    3.90
   2   7   3   45.80    2.80
[truncated: 1,926,005 more chars]
