# Supplementary material for: Crystal structure of 26-(4-methyl­phen­yl)-8,11,14,17-tetra­oxa-28-aza­tetra­cyclo[22.3.1.02,7.018,23]hexa­cosa-2,4,6,18(23),19,21,24(1),25,27-nona­ene
Source: Acta Crystallogr E Crystallogr Commun. 2016 Apr 12;72(Pt 5):663–6. doi: 10.1107/S2056989016005752 (PMC4908512; doi:10.1107/S2056989016005752)
Supplement: Supplementary file 2 [file e-72-00663-Isup2.hkl]

data_I                                                                          
_shelx_title ' p2n_a in P21/n No14' 
_shelx_refln_list_code          4                                               
_shelx_F_calc_maximum      201.14                                               
_exptl_crystal_F_000       992.00                                               
_reflns_d_resolution_high  0.7601                                               
                                                                                
loop_                                                                           
 _space_group_symop_operation_xyz                                               
 'x, y, z'                                                                      
 '-x+1/2, y+1/2, -z+1/2'                                                        
 '-x, -y, -z'                                                                   
 'x-1/2, -y-1/2, z-1/2'                                                         
                                                                                
_cell_length_a    10.0819                                                       
_cell_length_b    10.4531                                                       
_cell_length_c    23.6016                                                       
_cell_angle_alpha  90.000                                                       
_cell_angle_beta  100.607                                                       
_cell_angle_gamma  90.000                                                       
                                                                                
_shelx_F_squared_multiplier     1.000                                           
                                                                                
loop_                                                                           
 _refln_index_h                                                                 
 _refln_index_k                                                                 
 _refln_index_l                                                                 
 _refln_F_squared_calc                                                          
 _refln_F_squared_meas                                                          
 _refln_F_squared_sigma                                                         
 _refln_observed_status                                                         
   2   0   0      12564.81      12416.72        67.49 o                         
   4   0   0          2.58          2.30         1.27 o                         
   6   0   0       1293.70       1305.73        10.29 o                         
   8   0   0        270.48        238.02         5.65 o                         
  10   0   0         92.14         92.10         4.28 o                         
  12   0   0        205.72        202.64        13.76 o                         
   1   1   0       7274.22       7229.79       166.61 o                         
   2   1   0       1210.38       1049.04         5.51 o                         
   3   1   0      11696.58      12435.26        49.68 o                         
   4   1   0       5026.14       5099.79        20.97 o                         
   5   1   0       5324.67       5916.64        25.16 o                         
   6   1   0        507.22        528.38         4.11 o                         
   7   1   0        666.63        740.49         5.33 o                         
   8   1   0        108.81        128.64         3.08 o                         
   9   1   0        105.11         94.38         3.23 o                         
  10   1   0          8.02         12.41         3.69 o                         
  11   1   0         84.52         70.90         4.48 o                         
  12   1   0         31.67         35.05         6.56 o                         
  13   1   0          1.65         -4.58        10.96 o                         
   0   2   0       2126.05       1979.92        14.00 o                         
   1   2   0          5.47          3.06         0.79 o                         
   2   2   0         48.55         39.02         1.34 o                         
   3   2   0       1563.18       1680.86         8.62 o                         
   4   2   0       7983.43       8453.73        37.39 o                         
   5   2   0       2047.34       2224.80        12.10 o                         
   6   2   0        331.79        343.56         4.49 o                         
   7   2   0       1384.08       1416.39         9.99 o                         
   8   2   0        112.95        105.80         3.45 o                         
   9   2   0          5.79          2.45         2.86 o                         
  10   2   0         34.09         18.18         3.64 o                         
  11   2   0        868.53        787.15        13.65 o                         
  12   2   0         31.47         51.37         7.52 o                         
   1   3   0       1306.36       1236.16         6.50 o                         
   2   3   0        329.13        360.37         2.78 o                         
   3   3   0       2030.16       2095.69        10.43 o                         
   4   3   0       1200.31       1295.89         7.74 o                         
   5   3   0        361.58        423.32         4.97 o                         
   6   3   0          0.00          2.74         2.10 o                         
   7   3   0         51.67         51.26         2.80 o                         
   8   3   0       1476.15       1511.03        10.98 o                         
   9   3   0         50.76         54.06         3.65 o                         
  10   3   0        101.84        115.66         4.64 o                         
  11   3   0        116.39        125.22         7.00 o                         
  12   3   0         43.15         51.29         7.67 o                         
   0   4   0       5598.72       5631.66        37.41 o                         
   1   4   0        639.00        583.18         3.90 o                         
   2   4   0       3956.02       4007.28        16.75 o                         
   3   4   0        688.84        719.96         4.48 o                         
   4   4   0        284.30        331.89         3.76 o                         
   5   4   0         12.79         18.24         1.82 o                         
   6   4   0        172.56        133.96         4.22 o                         
   7   4   0       2381.41       2397.80        14.47 o                         
   8   4   0          9.10         14.25         3.01 o                         
   9   4   0         13.82         12.28         3.67 o                         
  10   4   0        192.17        188.27         6.87 o                         
  11   4   0         16.99         13.30         6.54 o                         
  12   4   0         32.07         41.83         8.32 o                         
   1   5   0       1363.01       1352.45         7.42 o                         
   2   5   0       1359.10       1363.29         7.36 o                         
   3   5   0         74.48         60.70         1.92 o                         
   4   5   0         11.54         11.41         1.52 o                         
   5   5   0         56.79         51.86         2.47 o                         
   6   5   0       1431.87       1435.93         9.99 o                         
   7   5   0        372.90        388.29         7.63 o                         
   8   5   0       1465.16       1445.47        12.05 o                         
   9   5   0          9.40         13.28         3.83 o                         
  10   5   0         26.10         22.77         5.37 o                         
  11   5   0          3.36         -6.94         6.94 o                         
  12   5   0         29.86         40.20         9.85 o                         
   0   6   0         17.75         23.81         2.48 o                         
   1   6   0         15.81         24.67         1.53 o                         
   2   6   0        606.48        598.52         4.70 o                         
   3   6   0        148.57        176.50         3.44 o                         
   4   6   0        491.68        504.59         4.92 o                         
   5   6   0         38.29         43.60         2.20 o                         
   6   6   0        392.91        387.83         5.97 o                         
   7   6   0        223.08        236.16         5.91 o                         
   8   6   0        276.44        265.32         7.12 o                         
   9   6   0          0.62          9.12         4.21 o                         
  10   6   0          7.82          4.54         6.04 o                         
  11   6   0         19.35         18.31         8.72 o                         
   1   7   0        580.48        614.77         5.66 o                         
   2   7   0        176.71        179.96         3.57 o                         
   3   7   0        780.82        845.37         6.25 o                         
   4   7   0         93.61         90.10         2.95 o                         
   5   7   0        493.26        491.47         5.56 o                         
   6   7   0         34.79         37.74         3.10 o                         
   7   7   0        242.79        270.23         6.53 o                         
   8   7   0        125.08        140.49         5.87 o                         
   9   7   0          3.72         16.89         5.68 o                         
  10   7   0         15.88         11.97         7.82 o                         
  11   7   0          0.00          1.59         9.73 o                         
   0   8   0        795.78        803.96         9.77 o                         
   1   8   0        493.18        473.93         5.57 o                         
   2   8   0        231.53        244.03         4.36 o                         
   3   8   0          0.27          0.57         2.07 o                         
   4   8   0         27.63         21.09         2.44 o                         
   5   8   0        408.89        395.23         5.65 o                         
   6   8   0        404.73        386.89         6.95 o                         
   7   8   0        316.90        332.58         8.40 o                         
   8   8   0        346.52        352.09        11.42 o                         
   9   8   0        563.83        548.96        17.51 o                         
  10   8   0         13.69         31.03         9.94 o                         
   1   9   0         10.14         12.13         2.56 o                         
   2   9   0          0.12          0.93         2.49 o                         
   3   9   0        186.67        184.59         5.74 o                         
   4   9   0         35.37         30.16         2.89 o                         
   5   9   0         10.82          8.02         3.10 o                         
   6   9   0        134.96        127.88         4.36 o                         
   7   9   0         22.03         17.94         5.11 o                         
   8   9   0        255.43        249.75        10.07 o                         
   9   9   0          3.40          2.47         9.04 o                         
   0  10   0          9.58          7.66         4.03 o                         
   1  10   0        954.62        958.47         8.64 o                         
   2  10   0        168.95        155.79         4.53 o                         
   3  10   0        972.30        967.02         8.72 o                         
   4  10   0         93.99         94.22         3.77 o                         
   5  10   0        406.08        375.83         9.80 o                         
   6  10   0         15.12          5.14         4.38 o                         
   7  10   0        441.92        470.72        12.57 o                         
   8  10   0          0.95         -4.93         8.60 o                         
   1  11   0         72.66         66.26         3.80 o                         
   2  11   0          4.02          3.01         3.79 o                         
   3  11   0         70.99         82.32         4.67 o                         
   4  11   0          9.92         11.02         4.12 o                         
   5  11   0         96.37        109.02         5.31 o                         
   6  11   0        132.59        148.08         6.57 o                         
   7  11   0        121.51        133.30         9.75 o                         
   0  12   0        116.02        115.12         7.53 o                         
   1  12   0         61.37         58.75         4.87 o                         
   2  12   0        122.64        132.72         5.72 o                         
   3  12   0        225.03        245.63         8.33 o                         
   4  12   0         52.60         58.24         6.28 o                         
   5  12   0        112.12        136.90         8.27 o                         
   6  12   0         82.18        120.27        10.69 o                         
   1  13   0        160.26        180.37         7.90 o                         
   2  13   0         87.69        111.42         7.85 o                         
   3  13   0         20.47         25.80         8.47 o                         
   4  13   0         47.63         63.19        13.36 o                         
 -13   0   1         10.92         31.95        14.55 o                         
 -11   0   1         20.08         22.19         4.75 o                         
  -9   0   1          0.86          0.37         3.07 o                         
  -7   0   1       5083.82       5421.46        48.50 o                         
  -5   0   1      18951.21      21655.79       118.52 o                         
  -3   0   1        158.55        186.22         3.16 o                         
   3   0   1      24447.91      25595.20       185.72 o                         
   5   0   1       4105.71       4179.30        25.17 o                         
   7   0   1       1084.81       1111.67         9.78 o                         
   9   0   1        857.27        745.63         8.73 o                         
  11   0   1         55.83         74.70         5.56 o                         
 -13   1   1          3.01          4.60        10.56 o                         
 -12   1   1         53.25         71.25         6.84 o                         
 -11   1   1         38.31         35.22         4.16 o                         
 -10   1   1         30.06         14.20         3.28 o                         
  -9   1   1          0.00         -2.05         2.10 o                         
  -8   1   1         13.54          7.61         1.89 o                         
  -7   1   1        120.91        138.26         3.07 o                         
  -6   1   1          0.64          2.78         1.27 o                         
  -5   1   1        141.44        170.15         2.53 o                         
  -4   1   1        354.15        377.21         2.94 o                         
  -3   1   1         75.71         78.57         1.83 o                         
  -2   1   1      30977.07      32176.25       127.42 o                         
  -1   1   1       1403.24       1335.62        43.23 o                         
   1   1   1       4469.98       4460.65        28.38 o                         
   2   1   1      40457.03      42172.80       172.30 o                         
   3   1   1       7386.86       7352.28        30.99 o                         
   4   1   1       1601.55       1742.74         8.29 o                         
   5   1   1       1918.41       1914.62         9.17 o                         
   6   1   1        582.73        608.98         4.64 o                         
   7   1   1          7.20          9.33         1.53 o                         
   8   1   1          0.26          2.77         1.70 o                         
   9   1   1        699.83        645.39         6.66 o                         
  10   1   1          0.22         -1.24         2.98 o                         
  11   1   1          9.96          4.04         4.33 o                         
  12   1   1        142.50        123.38         7.57 o                         
 -12   2   1         29.85         31.24         8.00 o                         
 -11   2   1          0.19          5.76         4.99 o                         
 -10   2   1        270.89        234.18         6.24 o                         
  -9   2   1          1.49          1.30         2.86 o                         
  -8   2   1        257.51        249.17         4.56 o                         
  -7   2   1          3.40          5.64         1.91 o                         
  -6   2   1         69.23         76.67         2.39 o                         
  -5   2   1        374.18        421.38         4.07 o                         
  -4   2   1          0.32          3.23         1.08 o                         
  -3   2   1        257.46        235.72         2.30 o                         
  -2   2   1      21870.83      22592.83        84.51 o                         
  -1   2   1      17992.72      18487.38        80.78 o                         
   0   2   1       2927.20       2799.74        12.33 o                         
   1   2   1       8671.97       8756.27        35.08 o                         
   2   2   1       1235.92       1177.20         5.78 o                         
   3   2   1        485.40        436.72         3.55 o                         
   4   2   1       1012.83       1104.62         6.89 o                         
   5   2   1         72.71         74.47         2.50 o                         
   6   2   1       1111.34       1054.21         8.31 o                         
   7   2   1         31.89         31.80         2.41 o                         
   8   2   1        163.95        175.38         4.92 o                         
   9   2   1         27.29         33.41         3.16 o                         
  10   2   1        464.21        407.96         7.46 o                         
  11   2   1          0.35         -3.41         5.24 o                         
  12   2   1          7.03         14.90         7.31 o                         
 -12   3   1         29.92         27.07         7.43 o                         
 -11   3   1        369.69        332.25        10.81 o                         
 -10   3   1        254.28        248.56         6.86 o                         
  -9   3   1          2.25          5.01         3.17 o                         
  -8   3   1         78.87         78.47         3.41 o                         
  -7   3   1       1188.82       1173.30         9.06 o                         
  -6   3   1       1705.24       1722.23        11.01 o                         
  -5   3   1       5907.52       6112.78        27.98 o                         
  -4   3   1         13.62         25.52         1.28 o                         
  -3   3   1        316.85        326.55         3.04 o                         
  -2   3   1        311.87        320.52         2.66 o                         
  -1   3   1        905.07        860.62         4.75 o                         
   0   3   1      13413.74      13509.65        52.56 o                         
   1   3   1       1540.95       1621.14         8.01 o                         
   2   3   1        117.54        132.54         1.86 o                         
   3   3   1        140.31        132.42         1.98 o                         
   4   3   1       1188.50       1197.80         7.54 o                         
   5   3   1       1871.28       1900.08        10.94 o                         
   6   3   1         56.30         71.52         2.68 o                         
   7   3   1          0.05          0.78         2.26 o                         
   8   3   1        121.50        143.58         5.09 o                         
   9   3   1       1712.90       1604.40        13.53 o                         
  10   3   1         19.98         19.35         3.96 o                         
  11   3   1         49.34         60.76         6.40 o                         
  12   3   1        135.08        131.42        15.00 o                         
 -12   4   1         84.02         51.83         8.32 o                         
 -11   4   1         13.56         21.24         7.01 o                         
 -10   4   1          0.33          4.06         4.72 o                         
  -9   4   1         68.49         72.14         4.16 o                         
  -8   4   1        102.13        100.90         3.77 o                         
  -7   4   1        124.61        119.05         4.31 o                         
  -6   4   1         13.33         17.22         2.40 o                         
  -5   4   1         15.60         16.68         1.92 o                         
  -4   4   1       2737.32       2931.56        13.31 o                         
  -3   4   1        758.54        749.24         5.06 o                         
  -2   4   1        334.60        311.54         2.96 o                         
  -1   4   1         39.28         30.97         1.23 o                         
   0   4   1       2060.19       1976.77         9.45 o                         
   1   4   1        661.58        621.35         3.90 o                         
   2   4   1        160.61        174.41         2.34 o                         
   3   4   1       3289.94       3401.48        14.68 o                         
   4   4   1          0.72          0.54         1.20 o                         
   5   4   1       1795.18       1765.02        10.81 o                         
   6   4   1         27.81         25.27         2.42 o                         
   7   4   1        473.91        504.86         6.37 o                         
   8   4   1        261.21        248.58         5.74 o                         
   9   4   1          1.73          0.77         3.38 o                         
  10   4   1         73.26         62.30         5.42 o                         
  11   4   1        106.38        140.64         7.83 o                         
  12   4   1        288.73        307.41        14.91 o                         
 -12   5   1         95.72         99.72        10.06 o                         
 -11   5   1         29.19         19.47         7.06 o                         
 -10   5   1          0.97         -4.95         4.95 o                         
  -9   5   1        524.49        500.91         8.32 o                         
  -8   5   1         83.81         84.77         3.90 o                         
  -7   5   1          2.18          3.10         2.75 o                         
  -6   5   1         19.66         23.57         2.42 o                         
  -5   5   1        897.99        934.41         6.90 o                         
  -4   5   1        258.55        311.91         3.59 o                         
  -3   5   1       2178.69       2422.04        12.16 o                         
  -2   5   1       1000.81       1102.08         6.42 o                         
  -1   5   1        222.63        221.60         2.77 o                         
   0   5   1        204.07        203.54         2.94 o                         
   1   5   1        615.43        625.87         4.29 o                         
   2   5   1        696.69        759.03         4.95 o                         
   3   5   1       2568.01       2602.74        12.40 o                         
   4   5   1        617.66        595.72         4.93 o                         
   5   5   1        266.78        271.67         4.65 o                         
   6   5   1        898.67        851.63         7.86 o                         
   7   5   1       1108.43       1128.88         9.51 o                         
   8   5   1        215.37        222.36         6.33 o                         
   9   5   1        165.59        159.64         5.22 o                         
  10   5   1         13.93          4.98         5.44 o                         
  11   5   1         14.57         13.79         7.28 o                         
  12   5   1        203.30        212.65        12.57 o                         
 -11   6   1         22.02         15.86         8.43 o                         
 -10   6   1          7.48          2.87         6.01 o                         
  -9   6   1         47.33         46.18         4.49 o                         
  -8   6   1        256.48        268.46         7.09 o                         
  -7   6   1         42.06         46.50         3.36 o                         
  -6   6   1          5.50          3.53         2.25 o                         
  -5   6   1        119.00        124.66         3.12 o                         
  -4   6   1         36.92         49.10         2.16 o                         
  -3   6   1        146.46        173.43         3.35 o                         
  -2   6   1        492.52        506.80         4.37 o                         
  -1   6   1        272.45        280.43         3.43 o                         
   0   6   1          2.77          0.56         1.43 o                         
   1   6   1        473.19        447.28         4.10 o                         
   2   6   1        255.22        244.33         3.20 o                         
   3   6   1        570.49        544.43         4.72 o                         
   4   6   1          4.07          3.30         1.64 o                         
   5   6   1         12.72         10.82         1.97 o                         
   6   6   1       1903.66       1932.73        12.43 o                         
   7   6   1        736.53        765.00         8.18 o                         
   8   6   1        159.70        172.36         6.97 o                         
   9   6   1         37.62         29.88         4.52 o                         
  10   6   1         29.31         31.90         6.38 o                         
  11   6   1         38.71         31.97         9.22 o                         
 -11   7   1         20.26         19.31         9.68 o                         
 -10   7   1          0.05         -5.05         7.67 o                         
  -9   7   1         24.67         14.50         5.36 o                         
  -8   7   1       1364.22       1310.76        15.40 o                         
  -7   7   1       1561.29       1542.33        11.83 o                         
  -6   7   1         25.30         29.81         2.89 o                         
  -5   7   1          0.16          1.77         2.24 o                         
  -4   7   1        192.96        195.71         4.20 o                         
  -3   7   1        501.46        494.96         4.95 o                         
  -2   7   1        544.05        546.69         5.11 o                         
  -1   7   1        530.17        504.44         4.97 o                         
   0   7   1          0.81          3.40         1.87 o                         
   1   7   1        100.03         90.80         2.66 o                         
   2   7   1        795.28        731.45         5.80 o                         
   3   7   1        308.09        297.84         4.30 o                         
   4   7   1         24.28         28.27         2.06 o                         
   5   7   1        477.24        462.43         5.54 o                         
   6   7   1        110.44        106.00         3.55 o                         
   7   7   1         32.70         34.26         3.72 o                         
   8   7   1        176.79        170.78         5.47 o                         
   9   7   1         20.84         16.67         5.75 o                         
  10   7   1         15.57         26.90         7.84 o                         
  11   7   1          5.73         -6.26         9.75 o                         
 -10   8   1         47.65         48.95        10.18 o                         
  -9   8   1        102.25         81.71         7.55 o                         
  -8   8   1         14.84         10.01         5.41 o                         
  -7   8   1        247.35        270.14         8.55 o                         
  -6   8   1          1.93          3.77         3.17 o                         
  -5   8   1        168.31        174.70         4.61 o                         
  -4   8   1        261.98        265.99         5.61 o                         
  -3   8   1         37.67         35.83         2.34 o                         
  -2   8   1         30.78         31.62         2.32 o                         
  -1   8   1        189.12        190.96         4.42 o                         
   0   8   1       1691.48       1680.62        10.39 o                         
   1   8   1        718.00        731.98         6.55 o                         
   2   8   1        183.74        183.88         4.54 o                         
   3   8   1         20.35         30.34         2.34 o                         
   4   8   1         19.43         10.94         2.25 o                         
   5   8   1         31.40         23.64         2.71 o                         
   6   8   1        521.68        522.93         6.50 o                         
   7   8   1        794.35        777.31         9.67 o                         
   8   8   1        514.96        529.04        17.47 o                         
   9   8   1          0.73         -2.38         7.29 o                         
  10   8   1         64.07         54.80        12.09 o                         
  -9   9   1         85.80         90.34         9.22 o                         
  -8   9   1          0.11         -4.68         7.43 o                         
  -7   9   1         35.32         35.95         4.61 o                         
  -6   9   1         75.63         90.23         3.57 o                         
  -5   9   1         11.00         11.35         2.97 o                         
  -4   9   1          0.76         -2.52         2.52 o                         
  -3   9   1          3.07         -2.09         2.59 o                         
  -2   9   1        759.04        756.13         7.18 o                         
  -1   9   1         17.51         10.54         2.49 o                         
   0   9   1         97.28         89.88         3.20 o                         
   1   9   1        112.48        112.29         3.42 o                         
   2   9   1          1.19          1.95         2.47 o                         
   3   9   1        943.13        937.22         8.33 o                         
   4   9   1          0.12         -2.44         2.44 o                         
   5   9   1        250.86        235.35         5.62 o                         
   6   9   1        153.98        152.85         5.25 o                         
   7   9   1        145.67        147.98         7.81 o                         
   8   9   1         67.42         56.38         7.39 o                         
   9   9   1          3.10         -0.78         8.51 o                         
  -9  10   1          0.71         25.16        17.43 o                         
  -8  10   1         36.53         44.77        10.84 o                         
  -7  10   1         63.84         70.66         6.61 o                         
  -6  10   1          0.30          2.32         3.98 o                         
  -5  10   1         88.89         89.82         4.34 o                         
  -4  10   1        684.35        659.58         7.68 o                         
  -3  10   1         33.72         30.72         3.14 o                         
  -2  10   1        474.84        474.31         6.78 o                         
  -1  10   1         99.42        113.07         3.83 o                         
   0  10   1        711.20        721.30         7.37 o                         
   1  10   1          5.04          5.89         2.98 o                         
   2  10   1        492.87        495.16         6.67 o                         
   3  10   1         74.59         78.73         3.45 o                         
   4  10   1        673.46        654.64         7.72 o                         
   5  10   1          7.33          0.68         4.33 o                         
   6  10   1         32.58         39.29         4.89 o                         
   7  10   1         99.57        105.32         7.32 o                         
   8  10   1        153.76        168.04         9.89 o                         
  -7  11   1        133.90        131.39        12.25 o                         
  -6  11   1         11.76         12.20         5.36 o                         
  -5  11   1         39.18         43.51         5.05 o                         
  -4  11   1         32.22         28.51         4.52 o                         
  -3  11   1         52.96         61.74         4.53 o                         
  -2  11   1          4.10         -0.81         3.84 o                         
  -1  11   1         73.42         67.10         4.13 o                         
   0  11   1        236.99        238.24         5.77 o                         
   1  11   1          7.12         -3.50         3.50 o                         
   2  11   1          0.11          3.13         3.85 o                         
   3  11   1          0.56          1.44         4.05 o                         
   4  11   1         83.54         80.34         4.67 o                         
   5  11   1        184.48        193.03         8.53 o                         
   6  11   1         39.10         16.85         5.97 o                         
   7  11   1         11.79         -8.19         9.88 o                         
  -6  12   1        290.60        277.99        12.62 o                         
  -5  12   1          1.62         -0.21         6.65 o                         
  -4  12   1          0.00         10.70         5.92 o                         
  -3  12   1         65.28         69.55         5.58 o                         
  -2  12   1        101.55        112.14         5.87 o                         
  -1  12   1         54.00         48.70         4.84 o                         
   0  12   1        331.08        348.44         9.68 o                         
   1  12   1          9.74         24.92         4.76 o                         
   2  12   1          7.97          5.29         4.95 o                         
   3  12   1         76.59         76.67         5.64 o                         
   4  12   1          2.02          3.50         5.53 o                         
   5  12   1         14.50         12.19         6.98 o                         
   6  12   1         29.74         36.06         9.89 o                         
  -4  13   1         15.12         16.97         8.96 o                         
  -3  13   1          6.68         -8.26         8.26 o                         
  -2  13   1         57.35         82.75         7.47 o                         
  -1  13   1         59.44         60.47         7.24 o                         
   0  13   1         80.38         90.88         7.60 o                         
   1  13   1         15.52         12.62         6.86 o                         
   2  13   1          3.51          1.54         8.78 o                         
   3  13   1        243.46        268.91        12.03 o                         
   4  13   1          7.52         25.99        11.48 o                         
 -12   0   2         13.67         19.64         7.77 o                         
 -10   0   2        227.14        206.32         8.13 o                         
  -8   0   2        147.49        137.70         4.75 o                         
  -6   0   2          0.20          1.83         1.99 o                         
  -4   0   2          5.56          4.09         1.28 o                         
  -2   0   2       2211.56       2083.98        16.70 o                         
   2   0   2       3843.40       3745.87        21.29 o                         
   4   0   2        152.25        139.63         3.20 o                         
   6   0   2       2586.96       2761.66        19.41 o                         
   8   0   2        236.73        248.38         5.59 o                         
  10   0   2        188.00        171.28         5.87 o                         
  12   0   2          0.46         -9.74         9.74 o                         
 -13   1   2        121.10        127.43        13.20 o                         
 -12   1   2          1.66          2.80         5.43 o                         
 -11   1   2          6.13          6.49         3.96 o                         
 -10   1   2        209.12        195.77         5.24 o                         
  -9   1   2         18.87         19.39         2.33 o                         
  -8   1   2        499.57        490.03         5.01 o                         
  -7   1   2       1261.26       1288.83         7.63 o                         
  -6   1   2         10.08         28.30         1.55 o                         
  -5   1   2        500.49        525.12         3.88 o                         
  -4   1   2        331.47        353.21         3.00 o                         
  -3   1   2         33.87         40.42         1.21 o                         
  -2   1   2       2101.76       2045.69         9.10 o                         
  -1   1   2          4.58         -0.62         0.62 o                         
   1   1   2         70.87         66.70         0.88 o                         
   2   1   2       1112.95        992.86         5.33 o                         
   3   1   2        273.91        273.71         2.50 o                         
   4   1   2        373.65        353.72         2.93 o                         
   5   1   2       1152.87       1240.92         6.74 o                         
   6   1   2       1111.67       1079.05         6.95 o                         
   7   1   2        139.67        121.74         2.78 o                         
   8   1   2        499.08        469.99         4.97 o                         
   9   1   2         17.05         10.78         2.57 o                         
  10   1   2        747.07        630.66         8.15 o                         
  11   1   2         28.80         27.53         4.80 o                         
  12   1   2        341.82        381.34        13.06 o                         
 -13   2   2         11.71         27.63        12.96 o                         
 -12   2   2         44.26         56.12         6.88 o                         
 -11   2   2         36.97         27.52         5.07 o                         
 -10   2   2        240.90        210.18         5.39 o                         
  -9   2   2       1704.51       1611.86        10.82 o                         
  -8   2   2        174.42        152.09         4.33 o                         
  -7   2   2         27.36         20.07         2.06 o                         
  -6   2   2        390.74        384.39         4.23 o                         
  -5   2   2        598.95        594.22         4.63 o                         
  -4   2   2       1455.38       1570.31         7.84 o                         
  -3   2   2       4372.19       4320.67        17.48 o                         
  -2   2   2         61.69         49.37         3.15 o                         
  -1   2   2       2876.72       2723.10        11.44 o                         
   0   2   2       2778.73       2745.49        12.21 o                         
   1   2   2       1231.29       1319.49         6.44 o                         
   2   2   2        238.88        237.17         2.13 o                         
   3   2   2         35.63         30.25         1.29 o                         
   4   2   2       1768.91       1809.02         9.86 o                         
   5   2   2        115.45        120.93         2.95 o                         
   6   2   2        402.37        411.25         4.79 o                         
   7   2   2          1.00          0.41         2.15 o                         
   8   2   2          2.03          2.09         2.51 o                         
   9   2   2          1.23          6.44         3.20 o                         
  10   2   2        231.69        236.51         6.48 o                         
  11   2   2        586.46        590.37        11.54 o                         
  12   2   2         28.25         20.20         9.05 o                         
 -12   3   2         59.43         80.72         7.74 o                         
 -11   3   2        244.51        232.69         8.72 o                         
 -10   3   2         27.33         20.69         3.79 o                         
  -9   3   2         50.17         43.49         3.48 o                         
  -8   3   2       1318.84       1362.89        10.39 o                         
  -7   3   2        932.05        916.97         7.92 o                         
  -6   3   2        202.06        209.98         4.85 o                         
  -5   3   2         35.92         36.42         1.72 o                         
  -4   3   2         67.05         73.63         2.09 o                         
  -3   3   2       5875.79       6214.01        24.06 o                         
  -2   3   2       1220.10       1233.03         6.31 o                         
  -1   3   2       5999.60       6034.96        25.11 o                         
   0   3   2        136.24        101.00         2.44 o                         
   1   3   2       4883.43       4677.36        19.48 o                         
   2   3   2         48.43         62.25         1.54 o                         
   3   3   2         35.16         20.94         1.24 o                         
   4   3   2        534.90        530.02         4.54 o                         
   5   3   2         18.89         15.25         1.69 o                         
   6   3   2         76.84         75.47         3.09 o                         
   7   3   2        105.49         93.03         3.19 o                         
   8   3   2         81.33         85.65         3.42 o                         
   9   3   2        887.55        808.69         8.69 o                         
  10   3   2          1.60          0.43         4.11 o                         
  11   3   2         22.16         30.62         8.54 o                         
  12   3   2        122.83        119.64         9.07 o                         
 -12   4   2          8.42          4.08         9.22 o                         
 -11   4   2          0.00          6.42         6.72 o                         
 -10   4   2        196.28        179.98         5.94 o                         
  -9   4   2        345.98        337.88         7.23 o                         
  -8   4   2         91.51         96.46         3.78 o                         
  -7   4   2        473.85        490.16         6.34 o                         
  -6   4   2          0.25          1.77         2.30 o                         
  -5   4   2        676.23        625.73         4.83 o                         
  -4   4   2       1678.18       1834.83         9.38 o                         
  -3   4   2        479.08        444.29         3.87 o                         
  -2   4   2        185.67        166.37         2.38 o                         
  -1   4   2        611.30        668.72         4.41 o                         
   0   4   2        776.96        750.56         5.05 o                         
   1   4   2       3062.62       3022.45        13.01 o                         
   2   4   2       1013.25       1116.14         5.95 o                         
   3   4   2          5.71         10.84         1.13 o                         
   4   4   2        834.16        809.29         6.05 o                         
   5   4   2        146.17        144.73         4.08 o                         
   6   4   2         57.54         69.44         2.86 o                         
   7   4   2        769.18        745.28         7.39 o                         
   8   4   2        581.42        568.73         7.36 o                         
   9   4   2         84.37         76.63         3.97 o                         
  10   4   2          6.79          9.12         5.05 o                         
  11   4   2          0.66          0.04         6.75 o                         
  12   4   2        119.85        102.68        11.09 o                         
 -12   5   2        341.56        398.07        16.35 o                         
 -11   5   2          0.75         -6.81         6.87 o                         
 -10   5   2          7.37         10.69         4.93 o                         
  -9   5   2         19.26         18.66         3.96 o                         
  -8   5   2         17.35         21.67         3.33 o                         
  -7   5   2        672.06        663.04         7.27 o                         
  -6   5   2         13.96         15.53         2.41 o                         
  -5   5   2        629.64        684.72         5.60 o                         
  -4   5   2        436.11        421.68         4.10 o                         
  -3   5   2          0.18          1.13         1.32 o                         
  -2   5   2         41.42         25.80         1.45 o                         
  -1   5   2        379.24        399.59         3.53 o                         
   0   5   2       1029.57       1048.56         6.30 o                         
   1   5   2          8.60          6.50         1.21 o                         
   2   5   2        207.19        192.95         2.76 o                         
   3   5   2        354.75        349.19         3.51 o                         
   4   5   2        588.40        565.23         5.15 o                         
   5   5   2        463.09        495.17         5.46 o                         
   6   5   2         66.43         75.15         3.06 o                         
   7   5   2        549.45        557.99         6.99 o                         
   8   5   2        148.98        144.27         6.15 o                         
   9   5   2        131.69        135.55         4.84 o                         
  10   5   2        359.42        355.58        10.27 o                         
  11   5   2          7.43          5.05         7.47 o                         
 -11   6   2         43.10         34.29         8.80 o                         
 -10   6   2          9.10         -5.36         6.14 o                         
  -9   6   2         12.98         17.97         4.26 o                         
  -8   6   2        440.69        460.22         8.31 o                         
  -7   6   2       1184.92       1195.68         9.94 o                         
  -6   6   2        101.46        100.04         3.24 o                         
  -5   6   2        449.17        451.15         4.94 o                         
  -4   6   2         98.20        108.27         2.98 o                         
  -3   6   2        742.50        798.57         6.11 o                         
  -2   6   2        300.87        360.54         4.00 o                         
  -1   6   2        289.52        334.11         3.72 o                         
   0   6   2        336.08        309.45         3.78 o                         
   1   6   2        241.88        218.40         3.04 o                         
   2   6   2        511.14        603.87         4.96 o                         
   3   6   2        298.83        324.08         3.83 o                         
   4   6   2        590.36        647.55         5.32 o                         
   5   6   2        333.40        359.42         4.63 o                         
   6   6   2        252.98        255.28         5.60 o                         
   7   6   2        267.60        273.50         6.38 o                         
   8   6   2          7.13         10.24         3.97 o                         
   9   6   2         24.35         20.77         5.03 o                         
  10   6   2          4.56         -6.15         6.15 o                         
  11   6   2          0.02         -8.78         8.78 o                         
 -11   7   2         67.59         75.28        10.61 o                         
 -10   7   2        232.13        232.08        13.62 o                         
  -9   7   2        152.36        146.34         6.07 o                         
  -8   7   2       2285.52       2300.73        15.97 o                         
  -7   7   2         96.60        101.41         4.25 o                         
  -6   7   2          0.35         -1.87         2.59 o                         
  -5   7   2         52.34         61.37         2.81 o                         
  -4   7   2        246.01        264.16         4.74 o                         
  -3   7   2          0.10          0.64         1.90 o                         
  -2   7   2        821.62        825.00         6.24 o                         
  -1   7   2        382.23        375.19         4.16 o                         
   0   7   2        784.92        732.18         6.56 o                         
   1   7   2        165.64        181.70         3.74 o                         
   2   7   2         38.84         42.31         2.13 o                         
   3   7   2         15.54          9.20         1.86 o                         
   4   7   2         28.35         18.32         2.01 o                         
   5   7   2        321.60        333.45         4.96 o                         
   6   7   2         66.09         64.81         3.65 o                         
   7   7   2        465.49        463.31         9.39 o                         
   8   7   2        405.22        392.80         8.25 o                         
   9   7   2        117.63        109.32         6.60 o                         
  10   7   2          8.67         10.80         7.99 o                         
  11   7   2         14.22         16.61        10.02 o                         
 -10   8   2         76.95         73.69        14.17 o                         
  -9   8   2        142.51        138.18         8.14 o                         
  -8   8   2          0.01         -1.58         4.78 o                         
  -7   8   2         16.56         20.99         3.45 o                         
  -6   8   2         22.38         29.56         3.07 o                         
  -5   8   2        372.57        334.90         6.01 o                         
  -4   8   2        186.09        162.21         4.57 o                         
  -3   8   2         40.12         36.92         2.42 o                         
  -2   8   2          2.24          4.86         2.02 o                         
  -1   8   2        557.05        554.38         5.67 o                         
   0   8   2        207.24        209.35         4.66 o                         
   1   8   2        977.91        976.12         7.79 o                         
   2   8   2        231.41        269.23         4.58 o                         
   3   8   2         82.40         92.04         2.93 o                         
   4   8   2         72.76         54.40         2.59 o                         
   5   8   2          1.07         -2.37         2.37 o                         
   6   8   2         73.73         75.34         3.21 o                         
   7   8   2        428.71        414.39         8.17 o                         
   8   8   2        391.22        394.69        13.18 o                         
   9   8   2         53.99         45.61         7.74 o                         
  10   8   2         45.85         75.96        10.79 o                         
  -9   9   2        296.78        289.20        18.09 o                         
  -8   9   2         21.27          8.66         6.84 o                         
  -7   9   2         85.55         93.55         5.36 o                         
  -6   9   2        250.53        261.40         5.86 o                         
  -5   9   2          8.93          9.24         3.00 o                         
  -4   9   2        384.83        375.83         5.71 o                         
  -3   9   2          0.68         -0.42         2.60 o                         
  -2   9   2        681.45        660.05         6.44 o                         
  -1   9   2         81.68         78.62         3.08 o                         
   0   9   2       1051.46       1062.49         8.34 o                         
   1   9   2          5.43          0.52         2.53 o                         
   2   9   2        388.87        385.17         5.66 o                         
   3   9   2       1169.24       1159.96         9.43 o                         
   4   9   2        173.13        151.64         4.06 o                         
   5   9   2         54.22         50.93         3.29 o                         
   6   9   2        861.97        877.08        12.65 o                         
   7   9   2        342.40        322.60         9.65 o                         
   8   9   2        391.06        353.01        12.76 o                         
   9   9   2         56.73         70.04         9.37 o                         
  -9  10   2        283.83        261.31        14.48 o                         
  -8  10   2         34.22         25.95         9.63 o                         
  -7  10   2         32.40         22.92         5.77 o                         
  -6  10   2          1.57          2.09         4.63 o                         
  -5  10   2          0.15         -2.13         3.86 o                         
  -4  10   2          2.20          0.70         3.19 o                         
  -3  10   2         78.39         69.11         3.56 o                         
  -2  10   2         24.41         22.67         3.09 o                         
  -1  10   2        465.47        473.78         6.76 o                         
   0  10   2         29.23         23.92         2.96 o                         
   1  10   2        275.85        274.25         5.84 o                         
   2  10   2        267.83        261.69         5.85 o                         
   3  10   2         37.11         33.67         3.34 o                         
   4  10   2          0.01         -3.03         3.03 o                         
   5  10   2         46.24         43.66         4.11 o                         
   6  10   2        133.51        160.38         6.23 o                         
   7  10   2         34.35         32.87         7.38 o                         
   8  10   2         12.21          4.60         9.19 o                         
  -7  11   2        375.57        368.08        14.78 o                         
  -6  11   2         28.97         40.16         5.74 o                         
  -5  11   2         52.38         44.00         4.95 o                         
  -4  11   2        399.49        409.80         9.21 o                         
  -3  11   2        146.99        152.29         5.33 o                         
  -2  11   2        154.10        160.92         5.13 o                         
  -1  11   2        252.14        256.80         7.66 o                         
   0  11   2          4.87          3.70         3.47 o                         
   1  11   2          0.36          1.90         3.68 o                         
   2  11   2          5.19          1.10         3.79 o                         
   3  11   2          5.29          8.04         4.24 o                         
   4  11   2          6.83         13.87         4.17 o                         
   5  11   2        227.48        202.72         8.05 o                         
   6  11   2         99.70        118.45         7.36 o                         
   7  11   2          1.11          2.85         9.05 o                         
  -6  12   2         57.77         35.58         9.69 o                         
  -5  12   2         15.64          7.95         6.54 o                         
  -4  12   2         22.20         23.52         5.95 o                         
  -3  12   2         28.52         33.46         5.41 o                         
  -2  12   2          0.67          5.53         4.95 o                         
  -1  12   2        144.87        143.15         5.76 o                         
   0  12   2        184.91        190.33         6.11 o                         
   1  12   2         13.78         17.74         4.73 o                         
   2  12   2         78.36         80.25         5.26 o                         
   3  12   2          0.01         -3.00         5.21 o                         
   4  12   2         20.48         20.90         5.81 o                         
   5  12   2         68.74         76.27         8.53 o                         
   6  12   2          4.65         19.04        12.10 o                         
  -4  13   2         13.82         29.69        10.48 o                         
  -3  13   2         74.64         94.42         8.33 o                         
  -2  13   2         21.99         20.17         7.15 o                         
  -1  13   2         31.85         41.42         6.86 o                         
   0  13   2          4.02          8.45         6.38 o                         
   1  13   2         12.94         14.14         7.60 o                         
   2  13   2         36.77         36.58         8.19 o                         
   3  13   2         73.36         78.52         8.76 o                         
   4  13   2         46.41         53.18        11.69 o                         
 -13   0   3        260.17        281.63        20.04 o                         
 -11   0   3        379.91        388.36         9.64 o                         
  -9   0   3        255.58        283.74         6.68 o                         
  -7   0   3         75.29         79.70         3.88 o                         
  -5   0   3         17.75         24.47         1.92 o                         
  -3   0   3      12070.11      12480.81        72.72 o                         
  -1   0   3       1532.55       1293.45       200.31 o                         
   1   0   3        843.30        781.18         8.21 o                         
   3   0   3         15.87          3.85         1.12 o                         
   5   0   3        622.46        549.90         5.96 o                         
   7   0   3        139.65        147.85         4.44 o                         
   9   0   3        154.62        112.88         4.60 o                         
  11   0   3        647.47        535.74        15.54 o                         
 -13   1   3          9.19         22.88         9.62 o                         
 -12   1   3        152.22        149.43         6.85 o                         
 -11   1   3          7.12          9.90         3.77 o                         
 -10   1   3          0.00          0.07         2.85 o                         
  -9   1   3        128.87        111.64         4.20 o                         
  -8   1   3        294.05        313.01         4.40 o                         
  -7   1   3       1449.75       1548.96         9.09 o                         
  -6   1   3          0.34          2.41         1.33 o                         
  -5   1   3         12.07         13.34         1.21 o                         
  -4   1   3         37.81         48.27         1.44 o                         
  -3   1   3         60.01         48.62         1.34 o                         
  -2   1   3         18.73          7.70         1.03 o                         
  -1   1   3        349.27        297.93         2.54 o                         
   0   1   3        858.81        733.20        16.32 o                         
   1   1   3        514.23        452.78         2.44 o                         
   2   1   3          0.16         -0.66         0.66 o                         
   3   1   3        166.12        145.76         1.96 o                         
   4   1   3       1333.79       1351.26         7.07 o                         
   5   1   3       1783.37       2094.40        12.28 o                         
   6   1   3        418.28        430.98         4.41 o                         
   7   1   3         61.37         63.42         2.03 o                         
   8   1   3        330.14        354.81         4.86 o                         
   9   1   3        459.86        397.79         5.54 o                         
  10   1   3         37.75         47.84         3.53 o                         
  11   1   3         14.33          5.73         4.85 o                         
  12   1   3        144.91        161.09         9.57 o                         
 -13   2   3         72.14        127.08        11.58 o                         
 -12   2   3         12.57          8.86         6.49 o                         
 -11   2   3         22.07         16.51         5.03 o                         
 -10   2   3         18.68         20.34         3.32 o                         
  -9   2   3        167.02        207.14         5.38 o                         
  -8   2   3        953.80        950.53         7.26 o                         
  -7   2   3          1.53          6.01         1.87 o                         
  -6   2   3       1503.53       1618.11         9.42 o                         
  -5   2   3        592.51        612.00         4.67 o                         
  -4   2   3       1249.19       1254.31         6.45 o                         
  -3   2   3        246.26        273.84         2.72 o                         
  -2   2   3        597.87        578.21         3.88 o                         
  -1   2   3        652.31        565.16         3.76 o                         
   0   2   3      29428.58      29988.45       122.95 o                         
   1   2   3       4151.52       4285.77        17.89 o                         
   2   2   3        244.16        199.83         1.85 o                         
   3   2   3        764.71        783.77         5.01 o                         
   4   2   3       3528.74       3519.17        17.02 o                         
   5   2   3        433.30        480.73         4.61 o                         
   6   2   3        248.96        306.75         4.34 o                         
   7   2   3        473.62        458.47         5.53 o                         
   8   2   3         26.63         37.03         3.36 o                         
   9   2   3         34.96         37.12         3.18 o                         
  10   2   3         30.19         31.59         4.01 o                         
  11   2   3        332.32        316.04         9.94 o                         
  12   2   3         45.78         40.14        10.86 o                         
 -12   3   3         44.50         64.91         7.54 o                         
 -11   3   3        242.14        268.34        11.37 o                         
 -10   3   3          7.41         12.53         3.82 o                         
  -9   3   3         27.17         30.18         3.39 o                         
  -8   3   3       2928.75       2964.06        17.09 o                         
  -7   3   3         12.72          4.46         2.16 o                         
  -6   3   3        884.69        950.88         6.52 o                         
  -5   3   3       3062.58       3263.50        14.93 o                         
  -4   3   3       1588.15       1742.11         9.05 o                         
  -3   3   3        548.94        568.63         3.98 o                         
  -2   3   3        537.17        557.64         4.00 o                         
  -1   3   3         33.55         29.62         1.11 o                         
   0   3   3       7540.09       7714.26        30.72 o                         
   1   3   3         24.66         22.91         1.08 o                         
   2   3   3        263.71        275.05         2.55 o                         
   3   3   3       1596.99       1622.45         8.03 o                         
   4   3   3        342.76        361.67         3.87 o                         
   5   3   3        675.22        689.56         5.88 o                         
   6   3   3        115.63        128.67         3.66 o                         
   7   3   3          0.04         -1.57         2.23 o                         
   8   3   3        638.51        648.07         7.34 o                         
   9   3   3        138.00        138.49         4.70 o                         
  10   3   3         50.23         36.94         5.06 o                         
  11   3   3         43.82         43.96         6.41 o                         
  12   3   3          8.69         -6.37         8.27 o                         
 -12   4   3        125.17        129.83         9.04 o                         
 -11   4   3         43.93         36.98         6.92 o                         
 -10   4   3        614.13        589.67         9.22 o                         
  -9   4   3          6.42          4.26         3.38 o                         
  -8   4   3        625.79        615.70         7.60 o                         
  -7   4   3        297.01        312.77         6.59 o                         
  -6   4   3         29.99         38.85         1.86 o                         
  -5   4   3        253.92        290.59         3.35 o                         
  -4   4   3         27.62         36.67         1.65 o                         
  -3   4   3       8489.65       9550.28        37.41 o                         
  -2   4   3       1312.01       1419.46         7.20 o                         
  -1   4   3        489.88        510.59         3.80 o                         
   0   4   3        101.91         72.92         1.91 o                         
   1   4   3       8618.48       9277.71        38.21 o                         
   2   4   3        290.98        245.28         2.64 o                         
   3   4   3       2994.60       3202.00        14.68 o                         
   4   4   3       1388.33       1399.26         8.31 o                         
   5   4   3        250.25        245.49         4.01 o                         
   6   4   3        525.63        501.52         5.81 o                         
   7   4   3       1692.03       1678.93        11.43 o                         
   8   4   3          0.10          3.71         3.15 o                         
   9   4   3         45.49         48.70         3.78 o                         
  10   4   3         83.71         90.47         6.04 o                         
  11   4   3         92.20         72.20         7.58 o                         
  12   4   3         34.66         18.47         9.02 o                         
 -12   5   3         14.25         17.45         9.82 o                         
 -11   5   3         31.07         42.31         7.42 o                         
 -10   5   3         18.70         20.68         4.94 o                         
  -9   5   3          1.98          2.45         3.84 o                         
  -8   5   3          0.36          0.61         3.13 o                         
  -7   5   3        406.41        398.49         6.22 o                         
  -6   5   3        447.10        477.22         4.81 o                         
  -5   5   3         72.13         72.19         2.43 o                         
  -4   5   3         52.76         68.00         2.16 o                         
  -3   5   3        216.82        230.93         3.26 o                         
  -2   5   3        269.38        286.17         3.24 o                         
  -1   5   3         28.54         30.66         1.37 o                         
   0   5   3         22.37         21.03         1.34 o                         
   1   5   3        167.35        152.26         2.54 o                         
   2   5   3          7.31         16.22         1.33 o                         
   3   5   3          2.02          2.45         1.24 o                         
   4   5   3        772.10        684.64         5.84 o                         
   5   5   3        312.16        278.87         4.50 o                         
   6   5   3       1270.81       1316.52         9.57 o                         
   7   5   3        409.32        394.73         6.20 o                         
   8   5   3          3.42          3.73         3.16 o                         
   9   5   3          2.11          5.56         3.79 o                         
  10   5   3         16.23          8.12         5.74 o                         
  11   5   3         25.00         28.51         7.71 o                         
 -11   6   3         14.73         -3.70         8.51 o                         
 -10   6   3         33.08         20.91         7.07 o                         
  -9   6   3         82.79         81.35         4.96 o                         
  -8   6   3        845.54        869.90        10.37 o                         
  -7   6   3        809.49        824.47         8.40 o                         
  -6   6   3        415.04        392.86         4.95 o                         
  -5   6   3        165.82        174.93         4.37 o                         
  -4   6   3        248.54        236.59         3.98 o                         
  -3   6   3         28.04         28.89         1.87 o                         
  -2   6   3       1458.24       1488.11         8.57 o                         
  -1   6   3          4.47          2.87         1.38 o                         
   0   6   3        536.67        612.15         5.09 o                         
   1   6   3        262.21        320.48         3.80 o                         
   2   6   3        906.35        948.06         6.86 o                         
   3   6   3        748.12        688.31         5.32 o                         
   4   6   3        174.34        148.39         3.13 o                         
   5   6   3         24.87         30.62         2.44 o                         
   6   6   3       2226.29       2314.85        15.15 o                         
   7   6   3        409.97        381.70         8.09 o                         
   8   6   3       1653.15       1624.35        12.69 o                         
   9   6   3         56.08         65.14         5.60 o                         
  10   6   3        258.51        272.70         9.81 o                         
  11   6   3        397.36        413.33        16.68 o                         
 -11   7   3        176.99        167.13        12.46 o                         
 -10   7   3          0.00         -7.67         7.67 o                         
  -9   7   3        116.10        128.59         5.87 o                         
  -8   7   3        501.86        525.04        10.86 o                         
  -7   7   3        109.62        121.53         4.02 o                         
  -6   7   3         81.37         84.17         3.12 o                         
  -5   7   3        475.60        497.57         5.78 o                         
  -4   7   3          1.28          2.53         2.16 o                         
  -3   7   3          0.00          0.40         1.83 o                         
  -2   7   3        104.66        112.19         3.88 o                         
  -1   7   3        509.72        498.89         4.79 o                         
   0   7   3        147.84        101.80         2.90 o                         
   1   7   3        448.10        462.21         4.82 o                         
   2   7   3        230.42        212.55         3.75 o                         
   3   7   3        197.72        193.22         3.80 o                         
   4   7   3          0.26         -0.54         1.83 o                         
   5   7   3         17.26         20.41         2.30 o                         
   6   7   3        389.66        371.08         8.31 o                         
   7   7   3         14.07         22.91         3.56 o                         
   8   7   3        203.18        219.50         9.56 o                         
   9   7   3         26.60         14.97         6.35 o                         
  10   7   3          2.21         -7.72         7.72 o                         
 -10   8   3        224.24        227.07        14.36 o                         
  -9   8   3        102.32         90.08         9.17 o                         
  -8   8   3        302.41        313.37         9.16 o                         
  -7   8   3        226.81        213.62         6.07 o                         
  -6   8   3       1322.57       1261.40         9.98 o                         
  -5   8   3        102.60         93.05         3.47 o                         
  -4   8   3        157.69        170.81         4.64 o                         
  -3   8   3        848.80        864.65         6.76 o                         
  -2   8   3        201.87        191.54         4.13 o                         
  -1   8   3        209.14        190.36         4.33 o                         
   0   8   3       2140.82       2179.29        12.14 o                         
   1   8   3        147.33        157.60         3.91 o                         
   2   8   3        107.11        109.38         3.49 o                         
   3   8   3         48.14         50.94         2.58 o                         
   4   8   3        474.12        458.67         5.41 o                         
   5   8   3          3.29         -2.43         2.43 o                         
   6   8   3         47.58         53.89         4.00 o                         
   7   8   3        486.78        490.55         9.17 o                         
   8   8   3         59.37         58.03         6.35 o                         
   9   8   3         96.74         98.77         8.29 o                         
  10   8   3        137.90        126.74        12.16 o                         
 -10   9   3         91.85         89.61        12.80 o                         
  -9   9   3         78.53         75.83        10.08 o                         
  -8   9   3        102.31         89.70         7.44 o                         
  -7   9   3        562.20        541.94        10.26 o                         
  -6   9   3         68.28         84.42         4.41 o                         
  -5   9   3         18.06         17.81         3.31 o                         
  -4   9   3        124.61        147.38         4.23 o                         
  -3   9   3         19.37         19.46         2.64 o                         
  -2   9   3         22.83         28.10         2.51 o                         
  -1   9   3        392.24        360.34         5.49 o                         
   0   9   3        370.49        361.98         5.39 o                         
   1   9   3        564.25        602.82         6.42 o                         
   2   9   3        188.64        196.81         5.02 o                         
   3   9   3        204.41        212.48         4.71 o                         
   4   9   3         34.00         32.09         3.25 o                         
   5   9   3        189.24        167.54         4.59 o                         
   6   9   3        250.74        249.85         6.95 o                         
   7   9   3         11.18          6.03         6.07 o                         
   8   9   3          8.90         25.35         9.50 o                         
   9   9   3         13.36          6.82         8.94 o                         
  -9  10   3         58.48         46.22        12.26 o                         
  -8  10   3         26.89         21.22         9.59 o                         
  -7  10   3         40.93         40.77         6.05 o                         
  -6  10   3          0.02          4.39         4.52 o                         
  -5  10   3        140.67        134.51         4.53 o                         
  -4  10   3         82.82         77.97         3.80 o                         
  -3  10   3          0.77         -0.74         3.44 o                         
  -2  10   3        725.74        715.46         8.23 o                         
  -1  10   3          2.01         -1.19         2.89 o                         
   0  10   3        781.46        774.53         7.78 o                         
   1  10   3        248.62        254.19         5.45 o                         
   2  10   3         29.05         23.34         3.11 o                         
   3  10   3        353.52        351.26         6.30 o                         
   4  10   3         61.68         47.69         3.54 o                         
   5  10   3        128.96        131.62         5.05 o                         
   6  10   3          2.63          7.18         4.87 o                         
   7  10   3         66.59         57.38         7.70 o                         
   8  10   3         35.06         49.39        10.12 o                         
  -7  11   3        278.61        270.73        11.07 o                         
  -6  11   3          4.16          6.49         5.35 o                         
  -5  11   3         11.94          8.91         4.76 o                         
  -4  11   3        137.85        126.32         5.36 o                         
  -3  11   3         19.96         22.48         4.31 o                         
  -2  11   3        366.59        364.53         7.41 o                         
  -1  11   3         38.74         49.86         4.05 o                         
   0  11   3        896.31        889.10        12.03 o                         
   1  11   3        100.64         96.58         4.51 o                         
   2  11   3          9.76          7.25         3.99 o                         
   3  11   3         73.72         71.51         4.68 o                         
   4  11   3         26.87         22.41         4.34 o                         
   5  11   3         19.00         29.59         4.92 o                         
   6  11   3          0.57          3.28         9.11 o                         
   7  11   3        152.39        144.40        13.54 o                         
  -6  12   3          3.65         15.50         8.66 o                         
  -5  12   3        431.01        436.87        14.90 o                         
  -4  12   3         42.25         49.88         6.14 o                         
  -3  12   3          3.75          9.12         5.23 o                         
  -2  12   3          3.03          2.34         5.57 o                         
  -1  12   3        484.53        489.30         9.53 o                         
   0  12   3        549.58        569.38        10.14 o                         
   1  12   3        434.68        463.99         9.94 o                         
   2  12   3        160.45        163.07         5.99 o                         
   3  12   3         23.34         25.25         6.13 o                         
   4  12   3          3.62         13.17         6.25 o                         
   5  12   3        108.35        106.85         9.58 o                         
   6  12   3          5.06         23.32        18.63 o                         
  -4  13   3         69.26         70.99         9.43 o                         
  -3  13   3         36.13         43.50         7.56 o                         
  -2  13   3        105.21        112.09         8.57 o                         
  -1  13   3        253.96        257.60        11.31 o                         
   0  13   3        125.10        133.57         8.95 o                         
   1  13   3          2.40          2.62         9.16 o                         
   2  13   3         12.21         29.45         9.12 o                         
   3  13   3        146.55        138.51         9.31 o                         
 -12   0   4         25.14         36.02         6.51 o                         
 -10   0   4        132.75        130.59         5.21 o                         
  -8   0   4        389.66        333.58         7.73 o                         
  -6   0   4         16.41         18.73         2.22 o                         
  -4   0   4          0.23         -1.35         1.35 o                         
  -2   0   4      16109.59      16093.73        92.83 o                         
   0   0   4       1519.50       1585.48        21.18 o                         
   2   0   4         27.13         16.73         1.19 o                         
   4   0   4       2336.37       2505.50        15.81 o                         
   6   0   4          3.21          6.26         2.03 o                         
   8   0   4         31.52         42.93         3.04 o                         
  10   0   4         35.59         16.77         4.70 o                         
  12   0   4        424.32        487.06        31.02 o                         
 -13   1   4        259.10        288.24        13.68 o                         
 -12   1   4         32.82         50.57         5.67 o                         
 -11   1   4         47.75         45.08         4.21 o                         
 -10   1   4        102.22         88.70         3.48 o                         
  -9   1   4         30.32         24.86         2.51 o                         
  -8   1   4          3.99          2.66         1.97 o                         
  -7   1   4       2542.46       2654.50        12.80 o                         
  -6   1   4        273.90        259.98         3.32 o                         
  -5   1   4         24.66         43.30         1.53 o                         
  -4   1   4        691.69        695.41         4.53 o                         
  -3   1   4        254.90        283.35         2.87 o                         
  -2   1   4       1566.97       1634.56         8.41 o                         
  -1   1   4       7908.61       7965.40        32.87 o                         
   0   1   4      17502.38      17446.09        81.83 o                         
   1   1   4        291.79        302.32         2.16 o                         
   2   1   4        597.99        556.07         3.28 o                         
   3   1   4       4354.17       4464.50        19.57 o                         
   4   1   4       4338.02       4759.55        20.50 o                         
   5   1   4        578.46        562.14         4.33 o                         
   6   1   4        372.44        373.55         3.77 o                         
   7   1   4        514.25        492.65         4.58 o                         
   8   1   4          7.25          3.74         2.30 o                         
   9   1   4        810.44        705.07         7.11 o                         
  10   1   4         15.25         17.28         3.75 o                         
  11   1   4        151.79        133.34         5.97 o                         
  12   1   4         29.07         43.82         8.42 o                         
 -13   2   4          0.23          1.33        10.32 o                         
 -12   2   4         21.19         17.09         6.59 o                         
 -11   2   4          8.30         11.79         4.14 o                         
 -10   2   4         38.03         44.14         3.38 o                         
  -9   2   4         25.76         22.61         2.72 o                         
  -8   2   4        127.24        114.34         3.28 o                         
  -7   2   4         34.96         23.84         2.12 o                         
  -6   2   4        147.58        165.56         3.22 o                         
  -5   2   4       3359.50       3848.94        17.52 o                         
  -4   2   4        103.24        123.82         2.22 o                         
  -3   2   4       1629.32       1609.75         7.81 o                         
  -2   2   4       6971.43       7268.40        31.67 o                         
  -1   2   4      20399.87      21326.43        84.34 o                         
   0   2   4        544.96        544.36         7.01 o                         
   1   2   4        335.94        308.94         2.82 o                         
   2   2   4       1651.21       1499.53         7.04 o                         
   3   2   4          0.00          1.22         0.86 o                         
   4   2   4        718.66        611.59         4.83 o                         
   5   2   4        218.48        229.26         3.49 o                         
   6   2   4         72.74         61.64         2.43 o                         
   7   2   4        865.69        888.11         7.42 o                         
   8   2   4         46.29         47.86         2.97 o                         
   9   2   4         94.22        103.96         3.84 o                         
  10   2   4        218.79        209.91         7.07 o                         
  11   2   4         51.24         59.12         6.08 o                         
  12   2   4        100.74         94.01         8.82 o                         
 -12   3   4         95.75        124.87         8.13 o                         
 -11   3   4         58.85         68.55         6.23 o                         
 -10   3   4        220.98        196.19         6.13 o                         
  -9   3   4        343.90        349.16         6.26 o                         
  -8   3   4         14.13         20.49         2.75 o                         
  -7   3   4         37.91         47.49         2.43 o                         
  -6   3   4        608.08        598.19         5.15 o                         
  -5   3   4       1290.99       1359.45         7.55 o                         
  -4   3   4        127.62        158.69         2.69 o                         
  -3   3   4        407.60        422.24         3.47 o                         
  -2   3   4       2660.93       2600.31        12.34 o                         
  -1   3   4         66.79         72.77         1.77 o                         
   0   3   4         25.29         25.03         1.39 o                         
   1   3   4        216.38        221.74         2.27 o                         
   2   3   4        200.48        186.17         2.08 o                         
   3   3   4        126.71        121.31         2.21 o                         
   4   3   4          0.29         -0.25         1.41 o                         
   5   3   4        142.96        140.76         3.66 o                         
   6   3   4       1465.42       1460.40         9.72 o                         
   7   3   4         17.38         18.25         2.50 o                         
   8   3   4         98.43         94.14         3.69 o                         
   9   3   4        207.71        209.62         6.16 o                         
  10   3   4         19.80         24.61         4.91 o                         
  11   3   4        232.68        243.95        11.54 o                         
  12   3   4          1.82         -5.53         8.84 o                         
 -12   4   4          0.10          5.28         7.92 o                         
 -11   4   4        191.97        194.18         8.15 o                         
 -10   4   4         87.72         96.07         5.02 o                         
  -9   4   4        358.98        385.02         7.28 o                         
  -8   4   4        813.32        842.33         8.54 o                         
  -7   4   4        891.42        915.75         6.49 o                         
  -6   4   4          3.71          3.81         1.61 o                         
  -5   4   4        102.91         96.13         2.46 o                         
  -4   4   4        481.04        527.08         4.34 o                         
  -3   4   4        231.42        213.05         3.90 o                         
  -2   4   4        388.46        390.91         3.34 o                         
  -1   4   4       1482.15       1584.18         8.28 o                         
   0   4   4        431.03        436.46         3.70 o                         
   1   4   4        935.21        917.28         5.59 o                         
   2   4   4       1823.49       1853.51         8.82 o                         
   3   4   4        761.71        753.39         4.87 o                         
   4   4   4         90.44         56.54         1.75 o                         
   5   4   4         26.81         28.62         2.09 o                         
   6   4   4        459.07        434.62         5.53 o                         
   7   4   4       1140.84       1131.43         9.17 o                         
   8   4   4        599.06        572.80         8.18 o                         
   9   4   4        856.27        848.89         9.45 o                         
  10   4   4        783.99        829.29        12.62 o                         
  11   4   4          0.00          4.30         6.89 o                         
  12   4   4        337.16        367.58        14.96 o                         
 -12   5   4         27.94         20.94         9.78 o                         
 -11   5   4          6.64         24.48         7.21 o                         
 -10   5   4        164.80        150.84         5.84 o                         
  -9   5   4        383.15        345.18         7.82 o                         
  -8   5   4        185.04        166.42         5.13 o                         
  -7   5   4        534.86        502.84         5.54 o                         
  -6   5   4         48.34         60.63         2.29 o                         
  -5   5   4        568.82        644.22         6.01 o                         
  -4   5   4        192.32        237.34         3.71 o                         
  -3   5   4         31.22         28.07         1.59 o                         
  -2   5   4        124.65        174.81         2.99 o                         
  -1   5   4       2790.13       3062.66        13.66 o                         
   0   5   4       5938.02       6187.60        25.33 o                         
   1   5   4       1309.23       1388.02         7.90 o                         
   2   5   4          0.37          1.71         1.15 o                         
   3   5   4        504.94        531.52         4.19 o                         
   4   5   4        134.87        104.63         2.72 o                         
   5   5   4        197.50        197.99         4.31 o                         
   6   5   4        792.99        827.99         7.47 o                         
   7   5   4        776.42        791.64         8.02 o                         
   8   5   4         15.75         19.72         3.36 o                         
   9   5   4        267.17        260.60         8.45 o                         
  10   5   4          0.58          7.39         6.00 o                         
  11   5   4          0.06          2.79         8.00 o                         
 -11   6   4          1.46          5.14         8.52 o                         
 -10   6   4         11.21          6.81         6.19 o                         
  -9   6   4         12.16          6.62         4.26 o                         
  -8   6   4        248.68        259.80         9.14 o                         
  -7   6   4          0.07          3.88         2.31 o                         
  -6   6   4          1.14         -1.30         2.13 o                         
  -5   6   4       1346.93       1390.70         8.65 o                         
  -4   6   4          0.32         -0.30         1.76 o                         
  -3   6   4        261.12        252.71         3.97 o                         
  -2   6   4         56.55         60.31         2.03 o                         
  -1   6   4          1.97          3.19         1.36 o                         
   0   6   4       2646.88       2867.67        13.04 o                         
   1   6   4       3476.77       3679.52        18.18 o                         
   2   6   4         10.33         18.88         1.58 o                         
   3   6   4       2507.15       2578.60        12.52 o                         
   4   6   4          7.07          5.62         1.61 o                         
   5   6   4       3955.72       4056.79        19.06 o                         
   6   6   4       6375.48       6373.39        31.94 o                         
   7   6   4          3.55          7.35         3.83 o                         
   8   6   4        196.34        197.34         6.69 o                         
   9   6   4          0.65         -3.08         5.18 o                         
  10   6   4          3.65          0.85         6.73 o                         
  11   6   4         19.77         33.90         9.53 o                         
 -11   7   4         32.31         18.75         9.76 o                         
 -10   7   4          5.38          5.24         7.94 o                         
  -9   7   4         23.83         27.78         5.20 o                         
  -8   7   4        463.62        422.09         8.50 o                         
  -7   7   4        281.39        298.84         5.30 o                         
  -6   7   4        195.73        209.32         4.61 o                         
  -5   7   4          4.88          9.03         2.30 o                         
  -4   7   4          1.98          1.65         2.17 o                         
  -3   7   4         31.68         43.77         2.51 o                         
  -2   7   4        973.04       1027.28         6.84 o                         
  -1   7   4         33.36         25.96         1.93 o                         
   0   7   4         54.21         57.09         2.18 o                         
   1   7   4         21.92         23.20         1.95 o                         
   2   7   4       1894.67       1934.97        11.02 o                         
   3   7   4        549.33        496.14         4.95 o                         
   4   7   4        460.77        458.89         4.80 o                         
   5   7   4        211.46        206.36         5.12 o                         
   6   7   4       1762.03       1725.34        12.44 o                         
   7   7   4        864.94        868.49         9.27 o                         
   8   7   4          0.56          7.07         4.94 o                         
   9   7   4         41.89         53.14         7.14 o                         
  10   7   4          4.93          6.88         8.39 o                         
 -10   8   4        101.72        110.65        11.66 o                         
  -9   8   4        264.91        281.70        16.45 o                         
  -8   8   4         11.02         15.60         4.96 o                         
  -7   8   4         87.50         78.31         3.77 o                         
  -6   8   4        195.41        181.39         4.98 o                         
  -5   8   4        212.34        215.96         5.33 o                         
  -4   8   4         14.41         12.04         2.61 o                         
  -3   8   4         10.43          8.28         2.16 o                         
  -2   8   4        186.77        163.85         4.17 o                         
  -1   8   4        181.92        187.45         4.14 o                         
   0   8   4        551.87        546.85         5.49 o                         
   1   8   4        794.64        839.48         6.84 o                         
   2   8   4       1668.78       1736.96        10.43 o                         
   3   8   4         79.07         76.04         2.81 o                         
   4   8   4          4.73          6.31         2.40 o                         
   5   8   4          4.68          2.39         2.52 o                         
   6   8   4        280.66        303.39         8.35 o                         
   7   8   4         27.58         33.60         4.34 o                         
   8   8   4        147.56        141.22         7.23 o                         
   9   8   4        109.14         99.96         8.55 o                         
  10   8   4         11.83          0.65        10.12 o                         
 -10   9   4         18.73         -3.23        14.18 o                         
  -9   9   4         14.36          5.50        10.25 o                         
  -8   9   4         12.20          2.22         6.65 o                         
  -7   9   4         87.99         93.86         4.64 o                         
  -6   9   4         96.11         75.17         3.99 o                         
  -5   9   4        625.89        567.89         8.01 o                         
  -4   9   4        145.95        140.68         4.09 o                         
  -3   9   4        128.45        120.98         3.87 o                         
  -2   9   4        442.28        461.59         5.54 o                         
  -1   9   4          6.39         11.76         2.46 o                         
   0   9   4        309.01        320.54         5.16 o                         
   1   9   4        192.58        195.63         4.45 o                         
   2   9   4       1181.51       1173.17        10.47 o                         
   3   9   4        610.53        585.77         6.23 o                         
   4   9   4        382.70        365.09         5.67 o                         
   5   9   4          0.18         -1.55         2.99 o                         
   6   9   4          1.87          6.82         3.86 o                         
   7   9   4        131.83        129.70         7.45 o                         
   8   9   4        134.43        142.76         8.68 o                         
   9   9   4        240.44        261.95        12.31 o                         
  -9  10   4        122.50        126.91        13.12 o                         
  -8  10   4          7.85          8.17         8.67 o                         
  -7  10   4         80.10         85.75         5.62 o                         
  -6  10   4         63.75         72.33         5.03 o                         
  -5  10   4        550.00        568.56        10.54 o                         
  -4  10   4         57.05         58.84         3.66 o                         
  -3  10   4         37.61         36.43         3.60 o                         
  -2  10   4        951.08        934.44         8.42 o                         
  -1  10   4        190.73        211.01         6.20 o                         
   0  10   4          3.00          1.35         2.95 o                         
   1  10   4        386.57        379.30         5.93 o                         
   2  10   4         29.44         29.07         3.20 o                         
   3  10   4          1.59         -0.83         3.06 o                         
   4  10   4        219.02        200.69         6.73 o                         
   5  10   4         70.89         69.70         4.43 o                         
   6  10   4         60.41         59.31         5.92 o                         
   7  10   4        300.02        280.98        11.78 o                         
   8  10   4         32.93         20.33        12.04 o                         
  -7  11   4         33.33         24.94        10.01 o                         
  -6  11   4        327.50        362.51        10.87 o                         
  -5  11   4          3.90          6.87         4.94 o                         
  -4  11   4         15.27         11.84         4.51 o                         
  -3  11   4         41.95         46.12         5.60 o                         
  -2  11   4         57.22         65.74         4.45 o                         
  -1  11   4       1457.96       1548.50        13.62 o                         
   0  11   4        547.86        563.02         7.54 o                         
   1  11   4         10.67          7.30         3.54 o                         
   2  11   4         12.55          9.19         3.68 o                         
   3  11   4        176.69        185.86         5.77 o                         
   4  11   4          5.71         -0.11         4.47 o                         
   5  11   4        146.31        145.90         6.63 o                         
   6  11   4         10.12          8.56         8.21 o                         
   7  11   4        120.16        107.66        10.61 o                         
  -6  12   4        191.91        191.12         9.56 o                         
  -5  12   4         18.73         18.01         6.76 o                         
  -4  12   4        102.64        115.13         6.66 o                         
  -3  12   4          5.11          1.48         5.52 o                         
  -2  12   4         37.74         57.29         7.18 o                         
  -1  12   4          0.01         -3.28         4.80 o                         
   0  12   4         50.18         56.74         5.04 o                         
   1  12   4         33.60         25.96         4.71 o                         
   2  12   4        208.89        202.49         9.15 o                         
   3  12   4          7.71          0.71         5.32 o                         
   4  12   4         34.44         17.07         6.67 o                         
   5  12   4          3.28         14.21         9.00 o                         
  -4  13   4         27.54         27.83        10.48 o                         
  -3  13   4          2.77         21.92        11.34 o                         
  -2  13   4        279.09        312.75        16.20 o                         
  -1  13   4          1.68         -6.76         8.10 o                         
   0  13   4        239.53        222.37        10.11 o                         
   1  13   4         72.76         79.88         8.67 o                         
   2  13   4          2.25          7.48         9.68 o                         
   3  13   4         58.92         63.75        12.53 o                         
 -13   0   5         95.06        116.32        15.86 o                         
 -11   0   5        183.19        189.70         7.84 o                         
  -9   0   5       1047.21        986.02        10.56 o                         
  -7   0   5        143.72        135.80         4.93 o                         
  -5   0   5       1524.93       1596.19        12.43 o                         
  -3   0   5       1391.87       1297.31         9.67 o                         
  -1   0   5      12926.40      13228.82       120.32 o                         
   1   0   5       1700.49       1705.92        16.39 o                         
   3   0   5       1123.10       1047.21         8.03 o                         
   5   0   5       3067.52       3326.01        20.88 o                         
   7   0   5          0.45          4.42         2.34 o                         
   9   0   5        535.55        522.34         9.62 o                         
  11   0   5          0.81         -0.91         8.45 o                         
 -13   1   5         17.73         26.97         9.73 o                         
 -12   1   5         11.69         15.13         4.67 o                         
 -11   1   5         28.90         29.61         3.87 o                         
 -10   1   5         10.32         15.24         3.26 o                         
  -9   1   5        108.43        113.77         3.40 o                         
  -8   1   5         42.17         36.90         2.36 o                         
  -7   1   5        245.31        254.60         3.97 o                         
  -6   1   5        809.93        814.12         5.54 o                         
  -5   1   5          6.61          5.36         1.22 o                         
  -4   1   5          0.75          1.62         0.99 o                         
  -3   1   5        869.44        920.54         5.11 o                         
  -2   1   5         20.93         31.31         1.44 o                         
  -1   1   5      18477.40      19058.71        86.11 o                         
   0   1   5      11896.97      11868.25        60.52 o                         
   1   1   5         81.26         61.82         2.02 o                         
   2   1   5         96.22         84.45         1.37 o                         
   3   1   5       3006.51       3013.95        12.96 o                         
   4   1   5        101.59        109.37         2.17 o                         
   5   1   5        178.90        142.18         2.64 o                         
   6   1   5        437.81        429.06         4.30 o                         
   7   1   5        134.58        156.33         3.57 o                         
   8   1   5        131.56        111.25         3.49 o                         
   9   1   5        406.49        373.74         5.78 o                         
  10   1   5        126.04        104.50         5.23 o                         
  11   1   5        113.60        104.71         5.84 o                         
  12   1   5          1.22         -2.67         8.46 o                         
 -13   2   5         35.72         35.93         9.29 o                         
 -12   2   5        146.00        151.19         7.10 o                         
 -11   2   5          3.72          6.28         4.32 o                         
 -10   2   5          5.97          8.49         2.96 o                         
  -9   2   5       1244.48       1232.84        11.37 o                         
  -8   2   5         64.26         59.96         2.71 o                         
  -7   2   5        893.61        877.63         6.77 o                         
  -6   2   5        149.42        108.54         2.99 o                         
  -5   2   5         23.60         26.89         1.76 o                         
  -4   2   5        154.61        170.25         2.55 o                         
  -3   2   5        377.24        360.59         3.05 o                         
  -2   2   5       1184.45       1241.85         6.22 o                         
  -1   2   5        666.85        675.40         4.33 o                         
   0   2   5       2010.38       1936.03         9.28 o                         
   1   2   5        612.95        565.74         3.29 o                         
   2   2   5       1911.16       1825.62         7.92 o                         
   3   2   5          0.39          1.22         1.01 o                         
   4   2   5        145.43        154.68         2.20 o                         
   5   2   5        275.01        241.76         3.72 o                         
   6   2   5        817.17        863.09         7.09 o                         
   7   2   5        196.43        184.97         4.47 o                         
   8   2   5        148.29        141.26         4.41 o                         
   9   2   5          4.06          6.04         3.20 o                         
  10   2   5          0.34          8.61         4.52 o                         
  11   2   5        137.51        147.60         9.02 o                         
  12   2   5          9.88         12.15         9.83 o                         
 -12   3   5          0.74          6.86         7.39 o                         
 -11   3   5        246.64        243.49         8.19 o                         
 -10   3   5        333.87        316.12         7.00 o                         
  -9   3   5        258.38        253.09         6.31 o                         
  -8   3   5        107.62         99.48         3.18 o                         
  -7   3   5        577.24        559.06         5.99 o                         
  -6   3   5          2.65         12.81         1.75 o                         
  -5   3   5          4.82          6.34         1.39 o                         
  -4   3   5       2596.23       2793.47        13.34 o                         
  -3   3   5       1381.40       1553.37         8.16 o                         
  -2   3   5       1770.02       1677.71         8.25 o                         
  -1   3   5       7722.65       7840.05        30.45 o                         
   0   3   5       3837.65       3815.60        17.24 o                         
   1   3   5      10441.81      10783.66        41.26 o                         
   2   3   5         49.36         51.58         1.44 o                         
   3   3   5        423.56        414.19         3.22 o                         
   4   3   5        220.77        200.21         3.17 o                         
   5   3   5        823.74        804.50         6.80 o                         
   6   3   5         75.82         64.35         2.61 o                         
   7   3   5        349.16        333.01         5.52 o                         
   8   3   5        500.38        481.34         7.64 o                         
   9   3   5        519.00        513.26         7.43 o                         
  10   3   5         19.89         25.96         5.00 o                         
  11   3   5        161.12        178.17         8.02 o                         
  12   3   5          4.64          5.01         9.69 o                         
 -12   4   5         44.20         49.21         8.49 o                         
 -11   4   5         32.07         38.16         6.16 o                         
 -10   4   5          6.30          6.08         4.36 o                         
  -9   4   5        592.31        559.13         8.07 o                         
  -8   4   5         93.74         93.19         3.04 o                         
  -7   4   5          0.22          2.61         1.90 o                         
  -6   4   5          0.64         -1.71         1.71 o                         
  -5   4   5          8.37          8.76         1.49 o                         
  -4   4   5         12.88         19.53         1.51 o                         
  -3   4   5         10.70          7.84         1.28 o                         
  -2   4   5       1075.15       1046.91         6.07 o                         
  -1   4   5        804.09        763.57         4.74 o                         
   0   4   5       1327.79       1256.49         7.35 o                         
   1   4   5       1454.32       1491.97         8.35 o                         
   2   4   5       5699.12       6372.52        25.58 o                         
   3   4   5        292.85        233.32         2.76 o                         
   4   4   5        469.25        434.27         4.66 o                         
   5   4   5        451.68        371.32         4.77 o                         
   6   4   5          9.98         14.63         2.31 o                         
   7   4   5       2746.48       2749.29        16.06 o                         
   8   4   5        123.67        110.61         4.36 o                         
   9   4   5         73.11         76.58         4.47 o                         
  10   4   5          0.47          6.01         5.24 o                         
  11   4   5        164.28        147.85         8.18 o                         
 -12   5   5        229.28        219.51        12.03 o                         
 -11   5   5         46.48         59.38         7.62 o                         
 -10   5   5         11.43         17.21         4.85 o                         
  -9   5   5         45.19         33.29         4.11 o                         
  -8   5   5          0.48         -3.13         3.13 o                         
  -7   5   5        462.63        453.27         5.04 o                         
  -6   5   5        386.39        394.75         4.66 o                         
  -5   5   5          0.00         -1.73         1.73 o                         
  -4   5   5         40.52         33.37         1.84 o                         
  -3   5   5        508.38        473.89         4.25 o                         
  -2   5   5        272.03        307.46         3.82 o                         
  -1   5   5       1003.26        968.75         6.18 o                         
   0   5   5        347.54        319.02         3.56 o                         
   1   5   5         25.92         38.09         1.57 o                         
   2   5   5         47.46         30.79         1.49 o                         
   3   5   5         87.83         68.56         2.28 o                         
   4   5   5        137.98        144.70         3.00 o                         
   5   5   5         96.84         89.85         3.14 o                         
   6   5   5        242.82        258.85         5.05 o                         
   7   5   5       3151.45       3209.93        19.78 o                         
   8   5   5        657.20        652.11         8.01 o                         
   9   5   5        703.76        708.80        11.56 o                         
  10   5   5         30.22         29.16         7.85 o                         
  11   5   5          0.05         -2.89         8.83 o                         
 -11   6   5        122.05        117.11         9.64 o                         
 -10   6   5         60.69         61.29         6.23 o                         
  -9   6   5         82.25         90.37         5.14 o                         
  -8   6   5          6.13          9.95         3.85 o                         
  -7   6   5          7.46          4.27         2.24 o                         
  -6   6   5        101.08         95.44         3.33 o                         
  -5   6   5        107.72        122.78         3.37 o                         
  -4   6   5         13.31         25.31         2.23 o                         
  -3   6   5         17.81         11.12         1.83 o                         
  -2   6   5         17.37         21.27         2.00 o                         
  -1   6   5       1812.09       1899.14         9.69 o                         
   0   6   5       2083.15       2072.95        10.97 o                         
   1   6   5       1104.11       1087.69         7.53 o                         
   2   6   5        269.72        282.41         3.63 o                         
   3   6   5        170.30        167.83         3.30 o                         
   4   6   5          0.31          3.60         1.56 o                         
   5   6   5         37.39         39.78         2.27 o                         
   6   6   5        201.00        237.01         5.36 o                         
   7   6   5         27.79         29.91         3.48 o                         
   8   6   5        293.20        283.44         8.14 o                         
   9   6   5         14.28         25.24         5.40 o                         
  10   6   5        128.34        145.47         7.82 o                         
  11   6   5        390.18        414.03        16.44 o                         
 -11   7   5         44.70         46.26         9.85 o                         
 -10   7   5          0.20         -5.08         7.91 o                         
  -9   7   5          6.39          2.49         5.14 o                         
  -8   7   5        164.27        143.46         5.62 o                         
  -7   7   5        146.70        125.76         3.68 o                         
  -6   7   5          0.65          2.43         2.49 o                         
  -5   7   5          7.89          9.18         2.34 o                         
  -4   7   5        115.98        109.58         3.52 o                         
  -3   7   5        183.73        177.20         4.29 o                         
  -2   7   5          0.21         -1.05         1.73 o                         
  -1   7   5         70.31         64.79         2.28 o                         
   0   7   5        378.95        382.30         4.23 o                         
   1   7   5        879.55        862.09         6.73 o                         
   2   7   5        121.37        123.57         3.10 o                         
   3   7   5        227.28        222.20         4.66 o                         
   4   7   5       2527.47       2534.55        12.89 o                         
   5   7   5        595.72        570.41         5.79 o                         
   6   7   5        234.75        266.24         7.07 o                         
   7   7   5        227.47        237.00         7.72 o                         
   8   7   5        249.93        243.36         8.03 o                         
   9   7   5        242.51        259.51        10.96 o                         
  10   7   5         37.92         18.46         8.54 o                         
 -10   8   5          1.99          2.02         8.88 o                         
  -9   8   5         12.68         -4.11         9.10 o                         
  -8   8   5        135.58        127.05         5.11 o                         
  -7   8   5        273.78        247.13         6.84 o                         
  -6   8   5          0.00         -2.65         2.96 o                         
  -5   8   5         25.14         25.72         2.88 o                         
  -4   8   5        579.32        558.51         9.08 o                         
  -3   8   5         22.19         24.58         2.51 o                         
  -2   8   5         10.12         13.94         2.16 o                         
  -1   8   5        104.79         95.67         2.87 o                         
   0   8   5          7.50          5.44         2.03 o                         
   1   8   5        561.93        523.19         5.20 o                         
   2   8   5         74.94         70.92         2.80 o                         
   3   8   5          0.13          2.33         2.10 o                         
   4   8   5       2756.73       2675.65        20.60 o                         
   5   8   5        288.21        274.79         5.72 o                         
   6   8   5          2.66          3.18         3.56 o                         
   7   8   5          0.15          3.30         4.54 o                         
   8   8   5        219.17        202.48         8.29 o                         
   9   8   5        199.73        188.57         9.51 o                         
  10   8   5         71.74         75.98        11.21 o                         
 -10   9   5         62.27         67.69        16.14 o                         
  -9   9   5         48.46         34.30        11.63 o                         
  -8   9   5        210.66        178.73         6.50 o                         
  -7   9   5          1.26         -1.85         4.38 o                         
  -6   9   5         11.47         -0.57         3.65 o                         
  -5   9   5        508.36        481.05         7.24 o                         
  -4   9   5          4.94          2.23         2.99 o                         
  -3   9   5        311.37        329.90         7.20 o                         
  -2   9   5        122.11        129.90         3.48 o                         
  -1   9   5        206.05        189.77         4.93 o                         
   0   9   5       1985.81       2049.57        11.80 o                         
   1   9   5        135.97        129.48         3.56 o                         
   2   9   5         68.89         61.18         3.72 o                         
   3   9   5          6.62          2.87         2.40 o                         
   4   9   5        114.34        121.18         3.66 o                         
   5   9   5        139.07        135.16         5.40 o                         
   6   9   5        217.22        210.90         8.78 o                         
   7   9   5         31.58         22.08         5.86 o                         
   8   9   5         60.42         81.18         8.06 o                         
   9   9   5         87.56         88.04        13.38 o                         
  -9  10   5         73.70         64.44        12.04 o                         
  -8  10   5         82.90         75.34        11.97 o                         
  -7  10   5        252.90        244.03         9.59 o                         
  -6  10   5         68.86         73.15         5.28 o                         
  -5  10   5          1.60         -2.17         4.02 o                         
  -4  10   5         92.30         77.05         3.99 o                         
  -3  10   5        456.02        448.56         7.05 o                         
  -2  10   5        293.32        294.90         5.84 o                         
  -1  10   5          6.07          9.32         2.90 o                         
   0  10   5       1026.45       1040.97         9.00 o                         
   1  10   5        498.36        511.09         8.88 o                         
   2  10   5         36.90         35.42         3.11 o                         
   3  10   5         10.76          8.15         3.19 o                         
   4  10   5          1.18         -1.71         3.42 o                         
   5  10   5         34.20         30.09         3.90 o                         
   6  10   5         40.38         33.89         7.11 o                         
   7  10   5        194.64        185.96         9.18 o                         
   8  10   5         24.48         18.34        14.74 o                         
  -7  11   5         81.02        108.57        10.33 o                         
  -6  11   5        403.09        451.22        10.21 o                         
  -5  11   5        287.44        271.70         8.90 o                         
  -4  11   5        281.64        279.32         8.02 o                         
  -3  11   5         79.78         93.20         5.02 o                         
  -2  11   5         16.22         24.71         4.35 o                         
  -1  11   5        465.74        441.30         7.88 o                         
   0  11   5         87.15         68.76         3.90 o                         
   1  11   5         96.72         85.93         3.97 o                         
   2  11   5        745.10        781.42         9.09 o                         
   3  11   5         33.84         38.17         4.43 o                         
   4  11   5        246.88        255.20         7.72 o                         
   5  11   5          3.83         -0.54         5.70 o                         
   6  11   5          9.99         34.64         8.28 o                         
   7  11   5         16.07          8.18        17.11 o                         
  -6  12   5          1.46         18.87        10.74 o                         
  -5  12   5          5.56         -2.19         6.34 o                         
  -4  12   5          4.96          3.60         6.20 o                         
  -3  12   5        242.30        254.03         9.24 o                         
  -2  12   5        550.07        574.12        16.92 o                         
  -1  12   5         84.39         92.35         7.43 o                         
   0  12   5         68.02         63.48         6.12 o                         
   1  12   5         19.26         15.76         5.71 o                         
   2  12   5         56.82         67.20         6.28 o                         
   3  12   5         50.30         45.69         6.66 o                         
   4  12   5          8.95          1.65         7.94 o                         
   5  12   5        105.27         93.51        10.16 o                         
  -4  13   5         67.82         74.46        12.15 o                         
  -3  13   5         38.57         48.57         9.16 o                         
  -2  13   5        952.96       1013.61        21.36 o                         
  -1  13   5         74.42         54.63         8.79 o                         
   0  13   5         91.60         66.54         9.95 o                         
   1  13   5         87.30         97.51         8.93 o                         
   2  13   5        164.81        169.64         9.71 o                         
   3  13   5          1.72          0.10         9.48 o                         
 -12   0   6        101.99        104.62         7.23 o                         
 -10   0   6        342.26        347.65         8.60 o                         
  -8   0   6        973.19        929.83        10.13 o                         
  -6   0   6         77.56         56.60         2.77 o                         
  -4   0   6        446.17        475.88         5.17 o                         
  -2   0   6       7358.79       7355.03        46.94 o                         
   0   0   6       1066.29       1107.80        10.53 o                         
   2   0   6        403.36        367.06         4.49 o                         
   4   0   6       1325.90       1392.40        10.56 o                         
   6   0   6         19.86          8.37         2.16 o                         
   8   0   6        575.96        510.93         7.46 o                         
  10   0   6        832.65        701.71        13.14 o                         
  12   0   6        361.52        349.29        22.45 o                         
 -13   1   6          6.18         12.91         9.88 o                         
 -12   1   6         25.64         29.87         5.05 o                         
 -11   1   6          1.52          1.34         4.01 o                         
 -10   1   6          6.78          7.53         3.10 o                         
  -9   1   6        218.02        194.74         4.63 o                         
  -8   1   6        616.57        591.25         5.87 o                         
  -7   1   6        977.70       1011.00         6.86 o                         
  -6   1   6         82.60         82.73         2.45 o                         
  -5   1   6        557.98        539.59         4.23 o                         
  -4   1   6        411.54        407.54         3.50 o                         
  -3   1   6        504.86        530.38         4.15 o                         
  -2   1   6       2335.91       2442.59        11.51 o                         
  -1   1   6      12068.34      11877.25        47.28 o                         
   0   1   6        792.50        771.72         4.98 o                         
   1   1   6       1853.85       1856.25        10.20 o                         
   2   1   6       2532.49       2356.86        12.21 o                         
   3   1   6        183.97        174.30         2.04 o                         
   4   1   6          0.17          1.09         1.09 o                         
   5   1   6        245.99        252.71         3.32 o                         
   6   1   6         72.18         65.36         2.27 o                         
   7   1   6         20.01         23.51         2.14 o                         
   8   1   6         15.90         24.97         2.22 o                         
   9   1   6         29.07         29.88         2.91 o                         
  10   1   6        132.64        136.92         5.71 o                         
  11   1   6        494.99        520.80        11.34 o                         
  12   1   6          2.07          6.44         8.99 o                         
 -13   2   6        180.90        197.01        13.52 o                         
 -12   2   6         59.40         54.26         6.09 o                         
 -11   2   6          0.03         -1.30         3.62 o                         
 -10   2   6          0.65          3.07         3.01 o                         
  -9   2   6         80.24         75.97         3.29 o                         
  -8   2   6         98.56         95.53         3.36 o                         
  -7   2   6         90.44         96.49         2.97 o                         
  -6   2   6        215.33        248.63         3.80 o                         
  -5   2   6         21.82         16.56         1.48 o                         
  -4   2   6          0.91         -0.73         1.08 o                         
  -3   2   6        330.93        331.15         3.53 o                         
  -2   2   6        124.22        107.16         2.12 o                         
  -1   2   6        184.84        216.13         3.08 o                         
   0   2   6      12439.02      12828.57        51.32 o                         
   1   2   6        232.16        212.40         2.36 o                         
   2   2   6        680.51        687.32         3.96 o                         
   3   2   6        114.66        149.47         2.10 o                         
   4   2   6        797.52        765.26         5.35 o                         
   5   2   6       1126.19       1197.25         9.15 o                         
   6   2   6        527.26        502.20         5.72 o                         
   7   2   6        939.33        959.12         7.95 o                         
   8   2   6        374.20        376.79         6.62 o                         
   9   2   6         57.56         60.38         4.04 o                         
  10   2   6         15.56         16.21         4.66 o                         
  11   2   6         14.93         13.45         5.91 o                         
  12   2   6         41.42         36.83        10.08 o                         
 -12   3   6          2.20          4.38         7.21 o                         
 -11   3   6         10.35         13.03         4.79 o                         
 -10   3   6         16.78         10.66         3.37 o                         
  -9   3   6         10.74          7.54         3.03 o                         
  -8   3   6        527.04        513.51         5.73 o                         
  -7   3   6        217.33        224.77         4.19 o                         
  -6   3   6       1075.54       1120.52         7.57 o                         
  -5   3   6       1643.23       1751.27         9.62 o                         
  -4   3   6        135.29        150.99         2.70 o                         
  -3   3   6        557.33        542.42         4.35 o                         
  -2   3   6        323.02        335.98         2.94 o                         
  -1   3   6         50.77         43.86         1.39 o                         
   0   3   6      10143.20      10086.62        41.19 o                         
   1   3   6        569.40        527.72         3.64 o                         
   2   3   6       1780.80       1683.70         7.97 o                         
   3   3   6         83.89         71.69         1.94 o                         
   4   3   6        589.91        529.31         4.50 o                         
   5   3   6          5.03          7.29         1.80 o                         
   6   3   6          0.92          4.50         2.15 o                         
   7   3   6        234.55        227.77         5.01 o                         
   8   3   6         65.73         72.90         3.32 o                         
   9   3   6        675.08        637.47         7.98 o                         
  10   3   6          0.19          3.32         4.92 o                         
  11   3   6         10.63         23.25         6.65 o                         
  12   3   6          0.17          0.33        12.50 o                         
 -12   4   6         24.82         25.85         8.39 o                         
 -11   4   6         94.93         82.02         6.73 o                         
 -10   4   6        474.30        437.45         8.72 o                         
  -9   4   6        595.90        551.15         7.00 o                         
  -8   4   6        967.11        917.20         7.51 o                         
  -7   4   6          3.91          1.29         2.15 o                         
  -6   4   6         53.80         69.14         2.56 o                         
  -5   4   6        206.22        218.72         3.64 o                         
  -4   4   6        210.89        189.02         3.51 o                         
  -3   4   6       4262.56       4594.02        19.36 o                         
  -2   4   6        284.67        300.39         3.25 o                         
  -1   4   6       2640.96       2595.64        12.50 o                         
   0   4   6        491.10        485.22         4.20 o                         
   1   4   6         87.46         84.55         2.19 o                         
   2   4   6          0.78          1.62         1.06 o                         
   3   4   6        239.11        271.63         2.89 o                         
   4   4   6        179.70        148.59         2.99 o                         
   5   4   6        123.28         98.21         3.14 o                         
   6   4   6        575.81        569.99         6.26 o                         
   7   4   6          0.03          6.71         2.63 o                         
   8   4   6        407.20        389.92         6.55 o                         
   9   4   6         32.11         39.91         4.39 o                         
  10   4   6        256.73        252.22         8.47 o                         
  11   4   6         17.43         19.65         7.02 o                         
 -12   5   6        202.98        226.75        12.26 o                         
 -11   5   6         36.49         41.02         7.77 o                         
 -10   5   6         49.45         43.88         5.52 o                         
  -9   5   6       1182.09       1140.31        11.48 o                         
  -8   5   6        193.78        206.98         4.59 o                         
  -7   5   6        386.64        402.29         5.14 o                         
  -6   5   6        282.40        295.99         4.34 o                         
  -5   5   6         63.31         54.92         2.34 o                         
  -4   5   6        571.47        614.20         5.15 o                         
  -3   5   6        463.58        523.50         4.66 o                         
  -2   5   6        408.38        402.02         3.86 o                         
  -1   5   6        629.45        618.46         4.68 o                         
   0   5   6         65.25         64.40         2.48 o                         
   1   5   6         98.97         81.31         2.90 o                         
   2   5   6        626.15        623.61         4.51 o                         
   3   5   6         13.04         24.95         1.62 o                         
   4   5   6        813.11        805.25         5.78 o                         
   5   5   6        668.54        713.41         6.50 o                         
   6   5   6        438.09        456.05         6.32 o                         
   7   5   6        363.55        360.74         7.36 o                         
   8   5   6        106.35        104.31         4.30 o                         
   9   5   6        111.26        116.21         6.16 o                         
  10   5   6          1.27         -5.84         5.84 o                         
  11   5   6         10.90         19.93         8.26 o                         
 -11   6   6        110.61        116.17         9.47 o                         
 -10   6   6          9.50          9.48         5.93 o                         
  -9   6   6        129.83        131.64         5.44 o                         
  -8   6   6          0.04          3.37         2.57 o                         
  -7   6   6          1.03          0.42         2.31 o                         
  -6   6   6         20.10         16.21         2.41 o                         
  -5   6   6          5.25          7.83         2.18 o                         
  -4   6   6        246.34        258.51         4.18 o                         
  -3   6   6          8.20         18.59         1.81 o                         
  -2   6   6         30.66         43.66         2.25 o                         
  -1   6   6         52.45         32.32         1.80 o                         
   0   6   6         74.52         83.35         2.58 o                         
   1   6   6        742.35        703.97         9.66 o                         
   2   6   6        100.13        127.96         3.41 o                         
   3   6   6        183.26        216.65         3.42 o                         
   4   6   6         11.76         10.82         1.68 o                         
   5   6   6        294.29        273.95         4.19 o                         
   6   6   6        652.91        647.85         7.36 o                         
   7   6   6        598.66        612.84         7.67 o                         
   8   6   6         29.39         29.09         4.35 o                         
   9   6   6        141.04        139.89         6.84 o                         
  10   6   6          2.14         -2.00         7.35 o                         
 -11   7   6        195.55        209.38        12.39 o                         
 -10   7   6          1.22          7.67         7.77 o                         
  -9   7   6         10.37         10.06         5.30 o                         
  -8   7   6        126.46        126.98         4.67 o                         
  -7   7   6        260.54        233.32         5.72 o                         
  -6   7   6        314.97        252.73         6.28 o                         
  -5   7   6          4.63          1.15         2.40 o                         
  -4   7   6        125.84        108.92         3.33 o                         
  -3   7   6        528.12        561.12         5.90 o                         
  -2   7   6        217.42        221.84         4.05 o                         
  -1   7   6        724.70        739.76         5.84 o                         
   0   7   6        318.47        311.28         4.74 o                         
   1   7   6         16.42         21.92         2.17 o                         
   2   7   6          0.54          1.55         1.63 o                         
   3   7   6          1.95          2.49         1.86 o                         
   4   7   6         32.71         37.56         2.20 o                         
   5   7   6         52.22         45.75         2.58 o                         
   6   7   6         69.83         77.26         3.54 o                         
   7   7   6        127.61        137.23         5.30 o                         
   8   7   6          0.68         -2.90         6.62 o                         
   9   7   6         29.86         31.07         7.47 o                         
  10   7   6        120.16        120.60         9.89 o                         
 -10   8   6         30.49         11.75        12.54 o                         
  -9   8   6          5.08         -1.20         8.15 o                         
  -8   8   6        243.35        238.28         7.21 o                         
  -7   8   6        257.25        263.73         6.31 o                         
  -6   8   6        309.98        243.79         6.33 o                         
  -5   8   6         21.42          7.43         2.70 o                         
  -4   8   6        699.58        668.87         7.09 o                         
  -3   8   6        779.02        756.01         7.30 o                         
  -2   8   6        303.52        314.13         4.66 o                         
  -1   8   6        567.88        562.15         5.48 o                         
   0   8   6        118.04        115.99         3.52 o                         
   1   8   6          0.02         -0.30         2.37 o                         
   2   8   6       1014.47       1003.91         7.60 o                         
   3   8   6        822.54        848.03         6.91 o                         
   4   8   6          3.86         10.99         2.31 o                         
   5   8   6        111.25        108.25         3.63 o                         
   6   8   6         16.14         15.31         3.65 o                         
   7   8   6        243.39        266.35         9.21 o                         
   8   8   6        152.04        156.52         7.43 o                         
   9   8   6         10.32         12.90         7.90 o                         
 -10   9   6        173.31        156.37        18.84 o                         
  -9   9   6          0.15         21.43         8.87 o                         
  -8   9   6         12.20         10.35         5.03 o                         
  -7   9   6          0.27         -3.69         4.35 o                         
  -6   9   6        525.34        492.62        10.40 o                         
  -5   9   6        250.96        234.18         6.13 o                         
  -4   9   6         31.06         22.57         3.26 o                         
  -3   9   6          0.57          3.84         2.67 o                         
  -2   9   6        841.76        806.14         7.06 o                         
  -1   9   6         15.02         17.85         2.46 o                         
   0   9   6        765.45        763.47         8.15 o                         
   1   9   6          4.32         -2.63         2.63 o                         
   2   9   6        321.59        286.79         6.40 o                         
   3   9   6       1280.21       1223.88         8.92 o                         
   4   9   6         16.01          6.84         2.68 o                         
   5   9   6        310.40        300.83         7.46 o                         
   6   9   6        258.39        249.73         9.37 o                         
   7   9   6         98.06         95.88         6.65 o                         
   8   9   6          8.04          9.60         9.65 o                         
   9   9   6          5.50         12.24        11.47 o                         
  -9  10   6         19.93         18.87        11.44 o                         
  -8  10   6        361.41        365.75        15.05 o                         
  -7  10   6        184.84        163.93         6.57 o                         
  -6  10   6         34.29         24.02         4.92 o                         
  -5  10   6          0.38         -4.02         4.27 o                         
  -4  10   6         12.60         14.39         3.69 o                         
  -3  10   6        694.06        653.36         7.83 o                         
  -2  10   6         12.03          6.00         3.00 o                         
  -1  10   6        193.85        200.94         4.86 o                         
   0  10   6        395.44        365.28         8.64 o                         
   1  10   6         20.37          8.32         3.38 o                         
   2  10   6       1101.49       1088.73         9.57 o                         
   3  10   6        506.78        477.04         7.01 o                         
   4  10   6         18.64         14.79         3.42 o                         
   5  10   6          4.84          1.16         3.72 o                         
   6  10   6          0.00         -1.41         5.42 o                         
   7  10   6        128.99        139.73         9.45 o                         
   8  10   6         55.23         55.04        13.30 o                         
  -7  11   6         42.45         24.68         8.72 o                         
  -6  11   6        319.59        303.03         8.37 o                         
  -5  11   6         36.72         34.22         5.11 o                         
  -4  11   6          0.85          1.66         4.83 o                         
  -3  11   6         31.63         30.20         4.67 o                         
  -2  11   6         51.86         40.73         3.99 o                         
  -1  11   6        957.23        995.16        10.65 o                         
   0  11   6        175.70        168.72         5.95 o                         
   1  11   6         66.78         59.16         5.08 o                         
   2  11   6          4.71         -2.12         4.42 o                         
   3  11   6          0.59         -3.06         4.64 o                         
   4  11   6          9.97          8.79         4.70 o                         
   5  11   6          2.40         -4.64         7.02 o                         
   6  11   6        161.13        178.49        14.07 o                         
  -6  12   6          1.89          5.42         9.44 o                         
  -5  12   6         62.74         75.74         6.99 o                         
  -4  12   6          6.48         20.02         6.12 o                         
  -3  12   6         14.46         15.58         6.44 o                         
  -2  12   6        755.07        696.38        11.24 o                         
  -1  12   6        549.05        571.63        15.51 o                         
   0  12   6         51.30         41.32         7.21 o                         
   1  12   6         41.28         28.78         6.01 o                         
   2  12   6          0.75         -5.03         6.08 o                         
   3  12   6        274.45        271.74         9.80 o                         
   4  12   6         21.43         23.79         8.00 o                         
   5  12   6          9.35         -5.17        10.06 o                         
  -3  13   6        287.68        328.76        19.10 o                         
  -2  13   6        156.83        185.45        18.11 o                         
  -1  13   6         59.07         53.02         9.69 o                         
   0  13   6         15.09         20.58         9.52 o                         
   1  13   6          6.57         14.75         8.89 o                         
   2  13   6          2.44         -3.21         9.32 o                         
 -13   0   7         38.99         22.92        14.64 o                         
 -11   0   7        111.94         98.93         6.93 o                         
  -9   0   7         37.89         40.83         3.86 o                         
  -7   0   7       2288.38       2430.14        17.05 o                         
  -5   0   7        967.01        987.49         8.71 o                         
  -3   0   7       2161.74       2100.54        12.77 o                         
  -1   0   7       2268.51       2221.31        14.23 o                         
   1   0   7          0.22         -1.12         1.80 o                         
   3   0   7       1091.36       1008.16         9.58 o                         
   5   0   7        803.10        828.37         8.24 o                         
   7   0   7         82.25         94.07         4.30 o                         
   9   0   7         79.49         54.14         4.17 o                         
  11   0   7          4.50         -1.02         8.87 o                         
 -13   1   7         66.77         55.44        13.24 o                         
 -12   1   7          3.90          3.31         4.90 o                         
 -11   1   7          5.31          0.08         4.20 o                         
 -10   1   7        135.72        132.14         4.03 o                         
  -9   1   7        369.61        352.88         5.74 o                         
  -8   1   7       1158.03       1199.94         8.27 o                         
  -7   1   7         90.30         81.88         2.73 o                         
  -6   1   7        423.61        435.17         4.48 o                         
  -5   1   7         17.88         13.65         1.38 o                         
  -4   1   7          2.33          1.16         1.07 o                         
  -3   1   7        283.25        249.01         2.82 o                         
  -2   1   7       2536.30       2508.03        11.19 o                         
  -1   1   7       2237.10       2215.02         9.90 o                         
   0   1   7       5217.29       5400.87        23.78 o                         
   1   1   7        992.18        914.88         6.33 o                         
   2   1   7        136.25        147.62         2.23 o                         
   3   1   7        743.61        810.77         5.22 o                         
   4   1   7       2826.09       2898.07        13.42 o                         
   5   1   7        481.94        421.34         4.94 o                         
   6   1   7        257.73        283.86         3.75 o                         
   7   1   7         35.78         38.49         2.17 o                         
   8   1   7          0.61          4.35         2.21 o                         
   9   1   7         33.83         38.07         3.33 o                         
  10   1   7        287.25        301.43         9.84 o                         
  11   1   7         73.77         76.92         7.50 o                         
  12   1   7        234.15        219.87        12.09 o                         
 -13   2   7          0.09         15.60         9.53 o                         
 -12   2   7         72.00         88.28         7.29 o                         
 -11   2   7         15.18         22.71         4.45 o                         
 -10   2   7        136.60        119.83         4.01 o                         
  -9   2   7        218.67        220.91         6.73 o                         
  -8   2   7        730.62        728.22         6.81 o                         
  -7   2   7       1383.58       1396.74         8.79 o                         
  -6   2   7        248.85        269.46         4.02 o                         
  -5   2   7        593.31        539.70         4.55 o                         
  -4   2   7       3017.24       3271.07        14.64 o                         
  -3   2   7          1.20          1.78         0.96 o                         
  -2   2   7        256.32        253.16         2.84 o                         
  -1   2   7       1962.32       1851.38         9.03 o                         
   0   2   7       7657.46       7985.85        32.63 o                         
   1   2   7        701.20        635.55         4.14 o                         
   2   2   7        235.77        261.93         2.44 o                         
   3   2   7        213.65        261.70         2.80 o                         
   4   2   7          0.53          0.43         0.99 o                         
   5   2   7         61.18         58.52         1.89 o                         
   6   2   7         40.63         39.94         2.27 o                         
   7   2   7       1448.61       1408.18         9.82 o                         
   8   2   7         13.57         16.94         2.63 o                         
   9   2   7       1098.46        996.88         9.15 o                         
  10   2   7        109.35        121.90         5.68 o                         
  11   2   7          1.71          3.95         6.04 o                         
  12   2   7          3.64          8.20         9.92 o                         
 -12   3   7         37.40         12.08         7.03 o                         
 -11   3   7        163.39        148.88         6.03 o                         
 -10   3   7        110.13        112.24         4.25 o                         
  -9   3   7          1.79         -2.24         2.73 o                         
  -8   3   7        450.11        435.13         6.42 o                         
  -7   3   7         23.39         27.35         2.30 o                         
  -6   3   7        264.11        240.32         3.99 o                         
  -5   3   7        171.48        169.59         3.12 o                         
  -4   3   7          2.09         -0.16         1.30 o                         
  -3   3   7        418.23        433.46         4.01 o                         
  -2   3   7          3.53          4.01         1.04 o                         
  -1   3   7        755.69        769.76         4.75 o                         
   0   3   7       3175.08       3308.02        15.38 o                         
   1   3   7       1915.74       2101.51         9.53 o                         
   2   3   7        985.34        985.16         5.43 o                         
   3   3   7         45.87         65.17         1.96 o                         
   4   3   7          5.73         13.53         1.34 o                         
   5   3   7        311.17        342.32         4.45 o                         
   6   3   7       1380.28       1334.93         9.61 o                         
   7   3   7         10.65         11.59         2.56 o                         
   8   3   7         22.75         21.92         2.94 o                         
   9   3   7          1.94         11.99         3.42 o                         
  10   3   7          0.77         -1.63         4.91 o                         
  11   3   7         10.54         22.85         6.64 o                         
 -12   4   7          1.10          1.27         8.15 o                         
 -11   4   7         56.78         64.85         6.19 o                         
 -10   4   7          2.91         -0.89         4.19 o                         
  -9   4   7        388.51        377.48         6.00 o                         
  -8   4   7        506.89        501.16         6.02 o                         
  -7   4   7        254.26        259.20         4.86 o                         
  -6   4   7         15.08         13.65         1.97 o                         
  -5   4   7        114.68        121.46         3.01 o                         
  -4   4   7         10.43          2.98         1.45 o                         
  -3   4   7         60.94         59.86         1.94 o                         
  -2   4   7         82.31        119.19         2.39 o                         
  -1   4   7        380.38        457.38         4.40 o                         
   0   4   7       2118.01       2197.06        11.07 o                         
   1   4   7       2826.04       2969.11        13.62 o                         
   2   4   7        383.53        417.25         3.73 o                         
   3   4   7        748.96        810.09         5.13 o                         
   4   4   7        182.09        193.54         3.20 o                         
   5   4   7       3746.27       3788.58        19.35 o                         
   6   4   7        645.69        622.05         6.65 o                         
   7   4   7        791.22        774.04         8.49 o                         
   8   4   7         42.75         38.80         3.49 o                         
   9   4   7        190.04        169.23         6.42 o                         
  10   4   7        138.69        152.16         6.93 o                         
  11   4   7         45.87         55.37         7.53 o                         
 -12   5   7        129.03        124.70        11.30 o                         
 -11   5   7          9.30          5.74         7.06 o                         
 -10   5   7         10.34         12.34         5.05 o                         
  -9   5   7          7.50         13.17         2.91 o                         
  -8   5   7        421.35        398.06         5.71 o                         
  -7   5   7         17.34         12.14         2.28 o                         
  -6   5   7        336.57        330.10         4.64 o                         
  -5   5   7         73.66         89.18         2.69 o                         
  -4   5   7        316.24        331.82         4.21 o                         
  -3   5   7         29.63         54.04         1.97 o                         
  -2   5   7        142.46        109.16         2.59 o                         
  -1   5   7          6.97          3.17         1.43 o                         
   0   5   7       3509.23       3751.82        19.66 o                         
   1   5   7        227.40        259.90         3.46 o                         
   2   5   7        161.64        185.55         3.12 o                         
   3   5   7        201.13        181.22         2.94 o                         
   4   5   7        104.88        102.64         2.68 o                         
   5   5   7        111.86        125.83         4.70 o                         
   6   5   7        392.66        376.97         5.84 o                         
   7   5   7         78.13         77.01         3.61 o                         
   8   5   7        267.77        266.17         7.75 o                         
   9   5   7         94.10        101.51         5.97 o                         
  10   5   7        106.04        149.80         9.87 o                         
  11   5   7        132.44        159.53        10.70 o                         
 -11   6   7         97.50        116.72         9.89 o                         
 -10   6   7         50.99         45.35         6.43 o                         
  -9   6   7         36.54         29.36         4.09 o                         
  -8   6   7          2.97          4.57         2.73 o                         
  -7   6   7        257.80        227.07         4.81 o                         
  -6   6   7         19.88         12.99         2.41 o                         
  -5   6   7         10.25          4.54         2.18 o                         
  -4   6   7         56.45         48.38         2.35 o                         
  -3   6   7        247.03        270.91         4.08 o                         
  -2   6   7        462.90        456.39         4.80 o                         
  -1   6   7        324.04        289.88         4.40 o                         
   0   6   7       1359.67       1363.69         8.91 o                         
   1   6   7         16.81          6.12         1.81 o                         
   2   6   7       1030.79        982.83         7.12 o                         
   3   6   7        328.34        347.99         4.29 o                         
   4   6   7        303.37        288.19         3.89 o                         
   5   6   7        397.40        392.04         5.14 o                         
   6   6   7         75.03         72.56         3.84 o                         
   7   6   7         72.54         82.67         3.91 o                         
   8   6   7        178.32        186.96         6.86 o                         
   9   6   7         20.86         24.34         5.51 o                         
  10   6   7        201.90        197.40        10.68 o                         
 -11   7   7          0.36         20.47         9.76 o                         
 -10   7   7        337.23        336.70        13.82 o                         
  -9   7   7        223.38        238.45         9.35 o                         
  -8   7   7         63.79         65.94         3.44 o                         
  -7   7   7          4.35         -2.68         2.68 o                         
  -6   7   7          5.52          9.58         2.82 o                         
  -5   7   7        414.90        388.34         5.56 o                         
  -4   7   7        151.91        144.19         3.95 o                         
  -3   7   7        188.98        210.87         4.78 o                         
  -2   7   7        120.62        102.53         2.98 o                         
  -1   7   7        554.84        521.11         5.64 o                         
   0   7   7          3.25          3.34         1.98 o                         
   1   7   7        127.19        110.68         3.48 o                         
   2   7   7         21.25         24.99         2.34 o                         
   3   7   7        124.73        157.97         3.73 o                         
   4   7   7        705.30        634.76         5.61 o                         
   5   7   7         25.49         30.52         2.54 o                         
   6   7   7        637.89        652.70         7.57 o                         
   7   7   7        244.73        251.08         7.68 o                         
   8   7   7         88.10         88.50         5.95 o                         
   9   7   7         37.20         16.18        10.84 o                         
  10   7   7          0.26        -10.18        10.18 o                         
 -10   8   7         63.68         46.68         9.45 o                         
  -9   8   7        279.83        276.12        13.61 o                         
  -8   8   7       1323.31       1306.65        10.75 o                         
  -7   8   7         31.48         34.03         3.62 o                         
  -6   8   7        104.93         94.82         4.08 o                         
  -5   8   7        288.89        267.79         5.85 o                         
  -4   8   7          0.81         -2.57         2.57 o                         
  -3   8   7        636.47        589.10         6.07 o                         
  -2   8   7        162.60        137.33         3.53 o                         
  -1   8   7        403.85        431.49         6.01 o                         
   0   8   7        239.77        206.11         5.05 o                         
   1   8   7          3.21          3.34         2.42 o                         
   2   8   7        143.32        147.74         4.61 o                         
   3   8   7        149.35        135.18         3.80 o                         
   4   8   7        218.37        183.30         4.19 o                         
   5   8   7        613.64        586.33         6.60 o                         
   6   8   7         10.35         14.49         3.61 o                         
   7   8   7          9.12         12.69         5.34 o                         
   8   8   7          4.90          1.96         7.74 o                         
   9   8   7          0.10          6.93         7.95 o                         
  -9   9   7        349.21        389.22        14.69 o                         
  -8   9   7         79.12         67.41         7.12 o                         
  -7   9   7          1.00         -4.64         4.64 o                         
  -6   9   7         46.50         51.59         4.54 o                         
  -5   9   7        898.71        856.84         9.36 o                         
  -4   9   7          6.17         -1.22         3.05 o                         
  -3   9   7        200.78        210.59         4.98 o                         
  -2   9   7       1524.47       1515.18         9.70 o                         
  -1   9   7         20.19         20.90         3.06 o                         
   0   9   7         45.44         46.78         3.26 o                         
   1   9   7         47.24         52.84         3.31 o                         
   2   9   7         39.90         31.35         2.91 o                         
   3   9   7         55.20         47.88         3.24 o                         
   4   9   7         46.90         48.28         3.18 o                         
   5   9   7         36.85         26.02         3.62 o                         
   6   9   7        155.97        156.99         7.93 o                         
   7   9   7          5.85         -0.16         6.28 o                         
   8   9   7         60.62         58.58         8.98 o                         
  -9  10   7         74.95         72.21        12.40 o                         
  -8  10   7        134.89        156.65         8.75 o                         
  -7  10   7        166.86        169.80         6.79 o                         
  -6  10   7         82.97         84.00         5.42 o                         
  -5  10   7        308.26        294.47         8.57 o                         
  -4  10   7        426.63        382.88         8.58 o                         
  -3  10   7        199.66        188.79         5.75 o                         
  -2  10   7        180.75        182.71         4.72 o                         
  -1  10   7        232.76        220.54         6.46 o                         
   0  10   7          3.71         -0.15         3.46 o                         
   1  10   7         60.62         53.54         3.67 o                         
   2  10   7          1.75         -0.05         3.61 o                         
   3  10   7        158.23        150.06         4.82 o                         
   4  10   7         12.73          4.96         3.98 o                         
   5  10   7          0.04          1.83         4.23 o                         
   6  10   7         88.38         99.88         6.44 o                         
   7  10   7          1.45          8.41         9.63 o                         
  -7  11   7          0.15         -4.89        13.32 o                         
  -6  11   7         33.16         27.13         5.76 o                         
  -5  11   7        161.42        157.77         6.25 o                         
  -4  11   7         56.00         64.99         5.09 o                         
  -3  11   7        278.07        305.37         7.71 o                         
  -2  11   7          2.96          0.52         3.68 o                         
  -1  11   7        394.21        405.86        10.95 o                         
   0  11   7        454.19        412.87         9.06 o                         
   1  11   7          6.40          4.37         4.66 o                         
   2  11   7         67.51         68.37         5.28 o                         
   3  11   7         31.05         29.54         5.23 o                         
   4  11   7          0.76         -1.18         8.70 o                         
   5  11   7         60.81         61.38         9.41 o                         
   6  11   7        161.35        171.86        14.12 o                         
  -6  12   7        177.87        181.96        12.61 o                         
  -5  12   7          2.50         -0.15         6.93 o                         
  -4  12   7          0.63          7.44         6.22 o                         
  -3  12   7          4.92         10.09         6.00 o                         
  -2  12   7         11.14         18.52         6.75 o                         
  -1  12   7        842.17        925.52        14.87 o                         
   0  12   7          4.80          6.06         6.16 o                         
   1  12   7        228.79        235.46        11.24 o                         
   2  12   7          0.47         -0.91         6.83 o                         
   3  12   7        115.31        107.63         7.66 o                         
   4  12   7        142.95        156.00        10.36 o                         
   5  12   7         88.08         95.39        12.96 o                         
  -3  13   7         50.08         75.80        15.60 o                         
  -2  13   7          1.44         -4.71         9.94 o                         
  -1  13   7        261.59        293.66        20.36 o                         
   0  13   7         93.35        101.12        10.60 o                         
   1  13   7         11.02         16.19         9.73 o                         
   2  13   7          0.30         -4.95         9.51 o                         
 -12   0   8          0.45         14.81         8.36 o                         
 -10   0   8        124.41        114.84         5.57 o                         
  -8   0   8       8513.67       8744.00        53.74 o                         
  -6   0   8       1051.90        907.84         9.28 o                         
  -4   0   8        167.21        188.60         3.49 o                         
  -2   0   8       6683.76       6630.98        43.03 o                         
   0   0   8        149.06        139.09         2.82 o                         
   2   0   8          1.35          0.72         1.77 o                         
   4   0   8       1728.02       1955.93        16.73 o                         
   6   0   8       3141.79       3148.64        23.59 o                         
   8   0   8        664.76        616.70        12.25 o                         
  10   0   8         15.66         15.36         5.73 o                         
 -13   1   8          9.64         -5.07         9.04 o                         
 -12   1   8        140.98        172.77         6.78 o                         
 -11   1   8         82.71         81.04         4.50 o                         
 -10   1   8         16.12         15.92         3.13 o                         
  -9   1   8         16.98         17.44         2.89 o                         
  -8   1   8          3.57          2.76         2.29 o                         
  -7   1   8         79.94         81.68         2.80 o                         
  -6   1   8        203.43        200.68         3.42 o                         
  -5   1   8        439.83        430.53         3.98 o                         
  -4   1   8        211.79        224.75         2.92 o                         
  -3   1   8       1411.95       1426.73         7.20 o                         
  -2   1   8         92.45        102.29         2.14 o                         
  -1   1   8         57.86         53.40         1.51 o                         
   0   1   8        149.59        148.20         1.98 o                         
   1   1   8         66.98         68.96         1.85 o                         
   2   1   8       2460.62       2509.45        13.75 o                         
   3   1   8        196.77        206.73         2.78 o                         
   4   1   8        192.64        151.52         2.89 o                         
   5   1   8       2834.65       2941.72        24.10 o                         
   6   1   8        669.69        671.05         5.28 o                         
   7   1   8         49.52         45.70         2.49 o                         
   8   1   8         74.74         72.47         2.65 o                         
   9   1   8         18.04         20.89         3.47 o                         
  10   1   8        244.49        264.39         9.74 o                         
  11   1   8         58.94         61.82         8.71 o                         
 -13   2   8         51.34         58.89        12.62 o                         
 -12   2   8        352.91        347.53         9.49 o                         
 -11   2   8          5.68         10.27         4.43 o                         
 -10   2   8         93.60        107.23         4.13 o                         
  -9   2   8        739.27        695.01         7.58 o                         
  -8   2   8        498.36        520.87         6.03 o                         
  -7   2   8          1.83          5.20         2.27 o                         
  -6   2   8        669.70        633.73         5.47 o                         
  -5   2   8        662.20        672.76         5.41 o                         
  -4   2   8        261.84        216.11         2.87 o                         
  -3   2   8        716.74        750.83         4.72 o                         
  -2   2   8       1413.08       1415.79         7.52 o                         
  -1   2   8         85.84         82.51         1.76 o                         
   0   2   8        294.37        306.50         2.97 o                         
   1   2   8        172.16        198.14         2.20 o                         
   2   2   8       2337.57       2560.45        12.08 o                         
   3   2   8         91.87         75.73         1.89 o                         
   4   2   8         28.75         28.17         1.33 o                         
   5   2   8        331.35        307.71         3.37 o                         
   6   2   8         63.96         58.77         2.02 o                         
   7   2   8        345.99        368.81         5.63 o                         
   8   2   8        232.74        195.81         5.03 o                         
   9   2   8         62.83         70.96         3.88 o                         
  10   2   8          4.02          5.79         5.73 o                         
  11   2   8         42.89         50.05         7.58 o                         
 -12   3   8          0.81         16.63         7.06 o                         
 -11   3   8         36.47         26.09         4.56 o                         
 -10   3   8        126.41        130.66         4.19 o                         
  -9   3   8        165.52        151.62         4.18 o                         
  -8   3   8         50.05         43.08         2.86 o                         
  -7   3   8         83.72         94.63         3.00 o                         
  -6   3   8        105.80        102.40         3.10 o                         
  -5   3   8        263.06        259.37         3.66 o                         
  -4   3   8        569.13        657.48         5.13 o                         
  -3   3   8          2.48          4.42         1.26 o                         
  -2   3   8        438.10        439.42         3.81 o                         
  -1   3   8       2241.53       2222.23        10.02 o                         
   0   3   8       2318.30       2433.20        11.99 o                         
   1   3   8         11.43          3.11         1.01 o                         
   2   3   8       1929.24       2146.84         9.88 o                         
   3   3   8        985.77       1002.77         6.24 o                         
   4   3   8        132.49        118.69         2.56 o                         
   5   3   8        301.48        306.61         3.67 o                         
   6   3   8         29.60         34.96         2.57 o                         
   7   3   8       2119.34       2101.64        13.44 o                         
   8   3   8         14.64         17.27         2.84 o                         
   9   3   8         37.08         43.42         4.22 o                         
  10   3   8         92.28        110.65         6.17 o                         
  11   3   8          0.04         17.19         7.23 o                         
 -12   4   8          8.32         -4.58         8.17 o                         
 -11   4   8         43.02         34.69         5.63 o                         
 -10   4   8          0.55          4.39         3.59 o                         
  -9   4   8          2.65          2.19         3.05 o                         
  -8   4   8        358.50        358.95         5.67 o                         
  -7   4   8         22.63         17.08         2.41 o                         
  -6   4   8        739.80        802.07         6.49 o                         
  -5   4   8         31.38         35.81         1.97 o                         
  -4   4   8        167.74        163.58         3.19 o                         
  -3   4   8        515.81        531.15         4.75 o                         
  -2   4   8       1177.61       1286.47         7.00 o                         
  -1   4   8       1237.79       1287.43         8.11 o                         
   0   4   8       2779.53       2864.67        14.11 o                         
   1   4   8       1199.47       1372.81         7.88 o                         
   2   4   8          6.84          8.20         1.22 o                         
   3   4   8         93.36        109.25         2.55 o                         
   4   4   8        641.10        646.58         5.25 o                         
   5   4   8        250.71        259.52         4.39 o                         
   6   4   8        303.53        283.47         5.10 o                         
   7   4   8        200.61        199.39         4.98 o                         
   8   4   8        370.60        361.93         6.60 o                         
   9   4   8          8.34          4.93         4.66 o                         
  10   4   8        188.89        177.64         8.09 o                         
  11   4   8        199.16        239.86        12.68 o                         
 -12   5   8         96.98         86.42        11.00 o                         
 -11   5   8         31.54         31.33         7.39 o                         
 -10   5   8          0.13          2.08         4.19 o                         
  -9   5   8          0.54          2.24         3.00 o                         
  -8   5   8        263.98        252.56         5.23 o                         
  -7   5   8          4.68          2.16         2.27 o                         
  -6   5   8        121.44        121.72         3.49 o                         
  -5   5   8        617.29        648.61         5.94 o                         
  -4   5   8        115.38        110.33         3.11 o                         
  -3   5   8        249.19        262.30         3.69 o                         
  -2   5   8        344.26        371.05         3.74 o                         
  -1   5   8        849.58        949.52         7.18 o                         
   0   5   8       2357.32       2291.10        12.43 o                         
   1   5   8         23.47         33.79         1.69 o                         
   2   5   8        139.21        170.84         3.11 o                         
   3   5   8         90.38         92.77         2.55 o                         
   4   5   8        446.63        442.79         4.25 o                         
   5   5   8       2769.35       2747.03        14.87 o                         
   6   5   8        795.09        762.87         7.44 o                         
   7   5   8          0.22         -2.49         2.79 o                         
   8   5   8         64.34         64.76         4.30 o                         
   9   5   8         13.34         10.59         5.15 o                         
  10   5   8        158.96        162.76         8.33 o                         
  11   5   8          8.97         11.02         9.97 o                         
 -11   6   8         49.26         59.06         9.27 o                         
 -10   6   8        218.56        208.16         8.68 o                         
  -9   6   8          2.73         -0.89         3.29 o                         
  -8   6   8          1.63          4.01         2.88 o                         
  -7   6   8         24.20         24.33         2.65 o                         
  -6   6   8         22.17         24.48         2.53 o                         
  -5   6   8         70.55         58.00         2.82 o                         
  -4   6   8        110.74         99.02         3.14 o                         
  -3   6   8        100.42         82.20         2.58 o                         
  -2   6   8        389.61        444.66         4.76 o                         
  -1   6   8          7.95         18.24         2.39 o                         
   0   6   8        918.62        884.41         7.24 o                         
   1   6   8        317.12        304.75         4.40 o                         
   2   6   8         46.72         48.98         2.19 o                         
   3   6   8        885.62        891.94         6.18 o                         
   4   6   8        204.95        203.61         3.64 o                         
   5   6   8        186.99        183.37         4.43 o                         
   6   6   8         43.12         35.46         2.96 o                         
   7   6   8        807.05        791.97        11.98 o                         
   8   6   8          0.01         -3.12         4.49 o                         
   9   6   8         31.80         17.41         5.70 o                         
  10   6   8          6.19         -1.87        10.64 o                         
 -11   7   8        258.56        311.78        13.25 o                         
 -10   7   8         71.07         73.00         8.36 o                         
  -9   7   8        387.92        403.27         7.88 o                         
  -8   7   8         74.88         68.80         3.65 o                         
  -7   7   8         74.20         58.24         3.51 o                         
  -6   7   8        175.92        118.69         3.74 o                         
  -5   7   8        269.69        248.40         5.21 o                         
  -4   7   8         45.54         48.17         2.72 o                         
  -3   7   8          1.27          4.90         2.26 o                         
  -2   7   8        101.87        103.94         3.20 o                         
  -1   7   8       1936.96       1927.94        11.64 o                         
   0   7   8        613.95        631.51         6.10 o                         
   1   7   8        409.08        400.50         5.44 o                         
   2   7   8        370.32        388.77         5.05 o                         
   3   7   8          8.13          3.04         1.89 o                         
   4   7   8          0.02         -1.79         1.92 o                         
   5   7   8         72.86         81.85         3.02 o                         
   6   7   8        816.19        805.35         8.78 o                         
   7   7   8          0.22         -4.08         4.08 o                         
   8   7   8          8.95         -4.85         5.25 o                         
   9   7   8        200.16        200.30         9.69 o                         
  10   7   8         36.47         30.99        11.40 o                         
 -10   8   8         54.44         36.99        10.83 o                         
  -9   8   8        598.83        622.19        10.73 o                         
  -8   8   8         45.14         53.65         4.46 o                         
  -7   8   8        503.59        513.57         9.61 o                         
  -6   8   8        153.86        146.40         4.45 o                         
  -5   8   8          0.58         -2.27         2.97 o                         
  -4   8   8        133.38        116.73         3.94 o                         
  -3   8   8        727.27        722.16         6.62 o                         
  -2   8   8         12.28         15.36         2.20 o                         
  -1   8   8       1242.51       1215.54         9.15 o                         
   0   8   8          2.07          3.04         2.48 o                         
   1   8   8        217.70        210.55         5.15 o                         
   2   8   8         58.40         58.38         2.95 o                         
   3   8   8         75.42         61.64         3.00 o                         
   4   8   8        222.52        212.75         4.42 o                         
   5   8   8         38.30         30.71         2.83 o                         
   6   8   8         20.55         14.31         4.76 o                         
   7   8   8         79.43         79.50         7.60 o                         
   8   8   8         36.98         31.34         6.88 o                         
   9   8   8         61.85         61.76         9.56 o                         
  -9   9   8         94.61         93.09         9.06 o                         
  -8   9   8          3.39         10.09         4.70 o                         
  -7   9   8        138.99        138.53         6.58 o                         
  -6   9   8          0.03         -3.91         3.91 o                         
  -5   9   8         26.74         39.98         3.74 o                         
  -4   9   8         59.93         55.72         3.67 o                         
  -3   9   8          6.27          3.71         2.80 o                         
  -2   9   8        131.38        123.88         4.16 o                         
  -1   9   8        466.63        465.39         6.74 o                         
   0   9   8        788.92        767.79         8.32 o                         
   1   9   8          3.99         -1.40         2.88 o                         
   2   9   8         73.45         63.86         3.25 o                         
   3   9   8          3.47         -1.26         3.01 o                         
   4   9   8        161.71        140.15         5.08 o                         
   5   9   8         54.68         51.74         4.09 o                         
   6   9   8         28.44         32.84         4.50 o                         
   7   9   8         52.71         47.14         7.14 o                         
   8   9   8        103.23        127.46        15.04 o                         
  -8  10   8         91.61         86.29         8.40 o                         
  -7  10   8        165.16        162.46         7.71 o                         
  -6  10   8          1.60         -0.93         4.97 o                         
  -5  10   8        299.93        298.40         8.41 o                         
  -4  10   8          9.52         11.93         3.66 o                         
  -3  10   8        157.27        143.48         4.71 o                         
  -2  10   8         26.48         29.65         3.97 o                         
  -1  10   8         80.89         67.49         4.29 o                         
   0  10   8         13.17          8.51         3.62 o                         
   1  10   8          4.25         10.03         3.63 o                         
   2  10   8         33.33         38.05         3.65 o                         
   3  10   8         20.67         32.75         4.28 o                         
   4  10   8          1.06         -4.26         4.26 o                         
   5  10   8        190.47        195.08         8.50 o                         
   6  10   8          0.04         -6.40         6.40 o                         
   7  10   8         47.92         38.94        16.61 o                         
  -7  11   8         13.87         21.59        10.44 o                         
  -6  11   8          0.84          6.18         6.03 o                         
  -5  11   8         19.38         23.29         5.24 o                         
  -4  11   8         40.23         29.23         4.89 o                         
  -3  11   8          4.01          5.32         4.37 o                         
  -2  11   8         64.68         68.12         5.54 o                         
  -1  11   8        186.75        171.71         6.00 o                         
   0  11   8         49.22         39.87         5.13 o                         
   1  11   8        144.76        148.54         5.84 o                         
   2  11   8         50.16         63.41         5.84 o                         
   3  11   8          0.24         -1.01         5.01 o                         
   4  11   8          0.31         -5.50         6.01 o                         
   5  11   8          3.01        -10.31        10.31 o                         
   6  11   8          4.02         -1.26        10.69 o                         
  -6  12   8         54.02         65.17        12.83 o                         
  -5  12   8          0.76          5.02         7.95 o                         
  -4  12   8         15.03         22.11         7.46 o                         
  -3  12   8          6.85         16.26         7.34 o                         
  -2  12   8        381.96        398.42        13.07 o                         
  -1  12   8         10.54         26.49         7.72 o                         
   0  12   8        129.46        115.04         7.82 o                         
   1  12   8         16.63         21.09         6.45 o                         
   2  12   8          3.31          7.13         7.02 o                         
   3  12   8          0.29          1.23         7.50 o                         
   4  12   8         21.63         19.28        10.75 o                         
  -3  13   8        580.37        684.54        30.91 o                         
  -2  13   8        431.35        464.65        25.82 o                         
  -1  13   8         19.51         32.46        10.06 o                         
   0  13   8          5.20          3.66        10.17 o                         
   1  13   8        209.41        244.97        13.73 o                         
 -13   0   9       1116.99       1291.70        28.69 o                         
 -11   0   9          1.26         -1.75         5.59 o                         
  -9   0   9          5.30          4.17         4.05 o                         
  -7   0   9        525.12        498.87         7.09 o                         
  -5   0   9       1281.80       1250.10        10.13 o                         
  -3   0   9        608.77        578.88         7.41 o                         
  -1   0   9        415.84        370.87         3.82 o                         
   1   0   9        267.56        322.99         6.17 o                         
   3   0   9         47.51         58.86         2.96 o                         
   5   0   9        622.48        608.78         8.83 o                         
   7   0   9        135.93        150.03         5.36 o                         
   9   0   9         80.46         95.63         5.34 o                         
  11   0   9         94.89        110.30        10.92 o                         
 -13   1   9         14.47         15.88         9.13 o                         
 -12   1   9         22.24         18.11         5.39 o                         
 -11   1   9        100.62        115.98         4.83 o                         
 -10   1   9        525.33        502.49         7.00 o                         
  -9   1   9        113.94        120.32         4.26 o                         
  -8   1   9       2112.47       2140.70        12.72 o                         
  -7   1   9         87.84         89.08         2.86 o                         
  -6   1   9        569.37        585.33         6.23 o                         
  -5   1   9        323.70        310.30         4.86 o                         
  -4   1   9        774.13        756.44         5.44 o                         
  -3   1   9       5761.26       6223.71        28.02 o                         
  -2   1   9       1912.85       2101.17         9.96 o                         
  -1   1   9        116.94         97.57         1.89 o                         
   0   1   9        705.24        731.49         4.63 o                         
   1   1   9        240.59        257.30         2.88 o                         
   2   1   9          0.32          3.45         1.25 o                         
   3   1   9         44.98         34.68         1.54 o                         
   4   1   9        312.86        285.97         3.41 o                         
   5   1   9          1.44          2.49         1.55 o                         
   6   1   9        927.53        959.03         6.57 o                         
   7   1   9         50.60         55.11         2.56 o                         
   8   1   9         86.92         94.21         3.30 o                         
   9   1   9          2.96          5.43         3.20 o                         
  10   1   9          1.59          5.94         4.62 o                         
  11   1   9          4.75          0.40         6.88 o                         
 -13   2   9         10.60         30.09        10.10 o                         
 -12   2   9         93.10         81.28         6.12 o                         
 -11   2   9          3.99          7.61         4.39 o                         
 -10   2   9          4.22          3.52         3.33 o                         
  -9   2   9        469.49        461.32         6.56 o                         
  -8   2   9        829.29        805.90         7.55 o                         
  -7   2   9         30.45         34.88         2.42 o                         
  -6   2   9        160.88        170.20         3.73 o                         
  -5   2   9         75.90         68.66         2.17 o                         
  -4   2   9        858.93        895.63         5.76 o                         
  -3   2   9       2913.34       3082.53        13.35 o                         
  -2   2   9       3454.12       3549.52        16.22 o                         
  -1   2   9        457.77        465.45         3.38 o                         
   0   2   9        196.85        196.35         2.57 o                         
   1   2   9        102.54        114.29         1.82 o                         
   2   2   9       1218.90       1262.17         8.00 o                         
   3   2   9        729.52        809.78         6.19 o                         
   4   2   9       1556.71       1682.16         9.71 o                         
   5   2   9         47.39         44.91         1.72 o                         
   6   2   9        110.12        114.48         2.72 o                         
   7   2   9        153.05        141.01         3.11 o                         
   8   2   9        179.84        170.46         5.20 o                         
   9   2   9         81.58         84.42         5.73 o                         
  10   2   9         27.60         56.62         5.81 o                         
  11   2   9          1.43         25.60         7.30 o                         
 -12   3   9        155.97        165.33         8.49 o                         
 -11   3   9         10.82         17.64         4.61 o                         
 -10   3   9          1.79          4.03         3.45 o                         
  -9   3   9          7.34          8.80         3.06 o                         
  -8   3   9        562.63        539.90         6.98 o                         
  -7   3   9          6.37          5.50         2.31 o                         
  -6   3   9         89.51         90.13         2.94 o                         
  -5   3   9         78.31         63.64         2.23 o                         
  -4   3   9         19.11         14.10         1.43 o                         
  -3   3   9       1003.69        962.51         6.02 o                         
  -2   3   9       1584.63       1754.39         9.31 o                         
  -1   3   9         15.45         19.46         1.18 o                         
   0   3   9       2965.00       3248.43        14.71 o                         
   1   3   9        231.20        225.97         2.73 o                         
   2   3   9       1824.60       1938.01        10.27 o                         
   3   3   9        693.94        689.38         5.03 o                         
   4   3   9        476.30        517.11         4.38 o                         
   5   3   9       1607.43       1528.39         8.53 o                         
   6   3   9       2727.46       2688.59        14.45 o                         
   7   3   9         96.74         93.00         3.62 o                         
   8   3   9        106.97         96.63         3.73 o                         
   9   3   9          3.79          5.68         4.84 o                         
  10   3   9          2.76          4.55         5.56 o                         
  11   3   9        151.59        197.71        14.04 o                         
 -12   4   9        158.00        150.70         9.26 o                         
 -11   4   9         82.66         93.26         5.18 o                         
 -10   4   9          1.62         -3.71         3.77 o                         
  -9   4   9          1.28          0.05         3.08 o                         
  -8   4   9        239.98        238.12         6.78 o                         
  -7   4   9        112.57        113.09         3.73 o                         
  -6   4   9        164.82        155.49         4.06 o                         
  -5   4   9          9.45          6.41         1.76 o                         
  -4   4   9        347.59        362.98         4.29 o                         
  -3   4   9       1136.68       1222.96         7.14 o                         
  -2   4   9          7.86          4.76         1.24 o                         
  -1   4   9        162.28        145.89         2.96 o                         
   0   4   9       4971.98       5354.49        25.17 o                         
   1   4   9        959.20       1051.41         6.43 o                         
   2   4   9         60.50         65.72         2.06 o                         
   3   4   9        191.98        207.36         3.09 o                         
   4   4   9          0.29          5.29         1.65 o                         
   5   4   9         16.27         12.93         1.87 o                         
   6   4   9       2105.78       2027.60        12.93 o                         
   7   4   9        289.86        282.28         5.35 o                         
   8   4   9        142.21        136.79         4.69 o                         
   9   4   9         19.79         25.41         4.65 o                         
  10   4   9          0.02          4.93         5.60 o                         
  11   4   9        225.32        266.98        13.42 o                         
 -12   5   9         39.89         54.19        10.70 o                         
 -11   5   9         55.87         57.02         7.98 o                         
 -10   5   9         11.17          7.51         3.77 o                         
  -9   5   9        554.15        540.70         9.17 o                         
  -8   5   9          0.17          2.47         2.74 o                         
  -7   5   9         24.95         14.97         2.45 o                         
  -6   5   9        169.26        144.25         3.66 o                         
  -5   5   9        335.48        326.52         4.57 o                         
  -4   5   9        135.34        168.06         3.78 o                         
  -3   5   9        214.18        237.49         3.75 o                         
  -2   5   9        542.19        562.55         4.60 o                         
  -1   5   9         55.87         76.84         2.60 o                         
   0   5   9        801.68        774.68         6.26 o                         
   1   5   9        619.61        509.67         4.82 o                         
   2   5   9        281.72        332.27         4.26 o                         
   3   5   9         82.57         89.79         2.65 o                         
   4   5   9        908.29        914.50         6.20 o                         
   5   5   9          8.26         20.56         2.26 o                         
   6   5   9         25.54         28.06         3.16 o                         
   7   5   9         69.35         72.56         3.47 o                         
   8   5   9        183.95        181.33         6.43 o                         
   9   5   9         11.87         11.15         5.25 o                         
  10   5   9        189.65        184.48         9.89 o                         
 -11   6   9          0.40         13.75         9.01 o                         
 -10   6   9         17.57          9.92         4.16 o                         
  -9   6   9         99.36         80.94         4.04 o                         
  -8   6   9         59.75         53.80         3.34 o                         
  -7   6   9         28.12         26.79         2.88 o                         
  -6   6   9        104.28         83.38         3.14 o                         
  -5   6   9        205.62        217.42         4.67 o                         
  -4   6   9        711.29        741.03         6.39 o                         
  -3   6   9        388.12        424.62         4.81 o                         
  -2   6   9       1152.96       1106.86         9.26 o                         
  -1   6   9        171.68        182.71         4.19 o                         
   0   6   9       1126.39       1159.78         8.27 o                         
   1   6   9        136.57        161.53         3.66 o                         
   2   6   9         28.94         35.55         2.12 o                         
   3   6   9        179.93        168.18         3.37 o                         
   4   6   9         15.33         21.33         1.98 o                         
   5   6   9         73.40         69.18         3.52 o                         
   6   6   9        682.58        678.94         7.84 o                         
   7   6   9          7.74         10.67         3.46 o                         
   8   6   9         71.14         81.34         5.44 o                         
   9   6   9         26.42         39.01         6.16 o                         
  10   6   9        144.43        163.13        10.91 o                         
 -11   7   9        118.94        136.62        11.11 o                         
 -10   7   9        169.13        192.27         9.17 o                         
  -9   7   9         84.56        100.35         4.84 o                         
  -8   7   9         40.97         45.34         3.82 o                         
  -7   7   9        226.03        196.17         5.39 o                         
  -6   7   9        289.11        282.25         5.71 o                         
  -5   7   9          0.37          0.01         2.65 o                         
  -4   7   9          0.64          1.92         2.33 o                         
  -3   7   9        485.39        492.56         5.69 o                         
  -2   7   9         39.34         42.56         2.78 o                         
  -1   7   9       1356.68       1359.31         9.47 o                         
   0   7   9        167.77        202.26         4.53 o                         
   1   7   9        381.87        411.33         5.65 o                         
   2   7   9         41.34         40.68         2.48 o                         
   3   7   9         39.37         41.82         2.80 o                         
   4   7   9        628.56        600.07         5.74 o                         
   5   7   9       1182.86       1146.49         8.55 o                         
   6   7   9         21.12         18.91         3.35 o                         
   7   7   9         93.65         90.75         5.76 o                         
   8   7   9         69.08         75.92         6.50 o                         
   9   7   9         65.74         63.20         8.85 o                         
 -10   8   9        105.91        131.97        10.65 o                         
  -9   8   9         93.88        104.65         6.06 o                         
  -8   8   9        203.60        204.06         6.05 o                         
  -7   8   9          4.36          2.84         3.49 o                         
  -6   8   9        309.00        272.07         6.44 o                         
  -5   8   9         21.02         14.11         3.09 o                         
  -4   8   9        129.89        128.92         4.01 o                         
  -3   8   9        186.47        188.02         4.33 o                         
  -2   8   9       1455.79       1391.78        10.58 o                         
  -1   8   9          3.97          8.41         2.70 o                         
   0   8   9        608.82        614.37         6.75 o                         
   1   8   9          2.71          2.22         2.57 o                         
   2   8   9        157.59        148.34         4.21 o                         
   3   8   9          2.79         -0.86         2.46 o                         
   4   8   9          7.72          9.04         2.36 o                         
   5   8   9          0.15          2.22         2.75 o                         
   6   8   9          0.40          0.78         4.47 o                         
   7   8   9         61.01         53.63         6.37 o                         
   8   8   9         27.19         24.58         7.03 o                         
   9   8   9         33.04         29.98        11.30 o                         
  -9   9   9          1.26         -0.39         8.50 o                         
  -8   9   9          6.90         15.11         4.92 o                         
  -7   9   9        450.10        444.53         9.45 o                         
  -6   9   9          0.20          2.25         4.14 o                         
  -5   9   9        322.33        316.57         8.46 o                         
  -4   9   9        481.77        459.78         7.20 o                         
  -3   9   9        188.38        184.18         5.16 o                         
  -2   9   9        245.65        268.26         6.46 o                         
  -1   9   9        198.37        196.98         5.40 o                         
   0   9   9        188.94        184.96         5.67 o                         
   1   9   9          1.47         -2.40         2.81 o                         
   2   9   9         75.42         68.07         3.73 o                         
   3   9   9        175.01        135.71         4.12 o                         
   4   9   9        186.96        180.35         6.83 o                         
   5   9   9          1.98          1.19         3.75 o                         
   6   9   9         25.73         24.70         5.98 o                         
   7   9   9          8.88         -2.20         9.52 o                         
   8   9   9         30.70          8.76        13.25 o                         
  -8  10   9        116.30        109.24         8.20 o                         
  -7  10   9         75.27         80.42         6.66 o                         
  -6  10   9         11.18          5.98         4.99 o                         
  -5  10   9        124.56        130.84         5.41 o                         
  -4  10   9         78.66         84.73         4.24 o                         
  -3  10   9          2.45          1.00         3.45 o                         
  -2  10   9        422.09        417.81        10.46 o                         
  -1  10   9         39.21         27.65         3.93 o                         
   0  10   9          2.74         -2.27         3.74 o                         
   1  10   9          0.69         -2.05         3.45 o                         
   2  10   9        201.08        181.86         5.77 o                         
   3  10   9        234.25        218.36         6.91 o                         
   4  10   9         27.20         25.35         4.65 o                         
   5  10   9         21.40         16.92         5.75 o                         
   6  10   9        105.98        122.85        11.70 o                         
   7  10   9        165.53        156.16        21.62 o                         
  -7  11   9         74.14         70.45         8.96 o                         
  -6  11   9         16.02         10.45         6.25 o                         
  -5  11   9          0.09         -1.86         5.55 o                         
  -4  11   9         67.71         82.88         5.04 o                         
  -3  11   9         45.23         62.99         6.61 o                         
  -2  11   9         11.15         16.39         5.64 o                         
  -1  11   9          0.32         11.65         4.76 o                         
   0  11   9          5.08         -4.93         4.96 o                         
   1  11   9          1.87          6.54         5.13 o                         
   2  11   9         33.24         23.23         5.47 o                         
   3  11   9        128.66        143.45         6.75 o                         
   4  11   9          0.18         -3.72         6.59 o                         
   5  11   9         17.86         15.57         9.73 o                         
   6  11   9         22.09         21.68        15.67 o                         
  -5  12   9          8.49          3.54        10.30 o                         
  -4  12   9        123.41        111.41         8.71 o                         
  -3  12   9         10.02         18.59         7.53 o                         
  -2  12   9         43.53         41.31         7.69 o                         
  -1  12   9        174.88        224.86        10.96 o                         
   0  12   9        325.85        367.54        12.87 o                         
   1  12   9          1.94          4.53         7.06 o                         
   2  12   9         32.83         25.94         7.42 o                         
   3  12   9        177.81        186.87         9.34 o                         
   4  12   9          7.34          9.57         9.53 o                         
  -2  13   9          9.71         30.20        10.31 o                         
  -1  13   9         16.24         40.87        10.86 o                         
   0  13   9         29.99         59.32        10.31 o                         
   1  13   9          8.29          7.12        10.76 o                         
 -12   0  10         36.30         26.75         9.10 o                         
 -10   0  10        120.24        112.95         5.25 o                         
  -8   0  10        334.65        357.98         7.36 o                         
  -6   0  10        171.41        172.25         4.65 o                         
  -4   0  10       1057.80       1022.88         9.51 o                         
  -2   0  10       3899.38       3967.50        27.33 o                         
   0   0  10       1979.67       1943.84        14.54 o                         
   2   0  10         13.10          9.79         2.84 o                         
   4   0  10         22.05          9.17         2.39 o                         
   6   0  10       3019.03       2950.22        25.10 o                         
   8   0  10        110.79         83.37         5.12 o                         
  10   0  10         56.65         40.49         8.20 o                         
 -13   1  10         26.13         50.63        10.26 o                         
 -12   1  10          7.28          5.19         5.35 o                         
 -11   1  10          9.39         16.54         4.27 o                         
 -10   1  10        321.89        325.17         6.86 o                         
  -9   1  10        986.33        974.91         8.60 o                         
  -8   1  10        968.53        994.81         8.15 o                         
  -7   1  10        296.70        294.29         4.80 o                         
  -6   1  10        300.27        278.48         4.15 o                         
  -5   1  10        359.65        381.69         4.02 o                         
  -4   1  10       1799.23       1822.39         9.17 o                         
  -3   1  10        344.29        437.69         4.29 o                         
  -2   1  10        544.81        532.77         3.85 o                         
  -1   1  10         86.32         64.18         1.80 o                         
   0   1  10       4078.10       4182.54        20.63 o                         
   1   1  10       1353.55       1333.34         8.29 o                         
   2   1  10        117.60        144.43         3.84 o                         
   3   1  10          0.15          1.04         1.28 o                         
   4   1  10        408.37        383.28         4.26 o                         
   5   1  10         21.52         16.37         1.83 o                         
   6   1  10        137.01        106.47         3.20 o                         
   7   1  10          4.95          6.76         2.38 o                         
   8   1  10          0.34          5.07         2.58 o                         
   9   1  10        158.02        134.41         4.51 o                         
  10   1  10        220.14        260.12         8.67 o                         
  11   1  10        143.81        131.81         8.47 o                         
 -12   2  10         10.75         10.39         5.65 o                         
 -11   2  10        176.59        175.97         6.94 o                         
 -10   2  10        181.98        187.64         5.21 o                         
  -9   2  10        417.22        397.40         6.91 o                         
  -8   2  10          7.45          8.35         2.64 o                         
  -7   2  10        160.69        138.60         3.80 o                         
  -6   2  10         45.77         49.96         2.44 o                         
  -5   2  10          3.66          6.84         1.66 o                         
  -4   2  10       2879.77       3127.59        15.40 o                         
  -3   2  10       2752.22       2875.80        13.47 o                         
  -2   2  10        118.85        104.00         2.16 o                         
  -1   2  10          7.97          7.53         1.05 o                         
   0   2  10        984.54       1095.72         6.54 o                         
   1   2  10        855.40        871.49         5.53 o                         
   2   2  10        349.24        381.65         4.39 o                         
   3   2  10        967.79        996.79         7.14 o                         
   4   2  10          0.67          2.51         1.55 o                         
   5   2  10        272.50        263.42         4.03 o                         
   6   2  10          9.66          7.95         1.95 o                         
   7   2  10        131.26        140.76         3.88 o                         
   8   2  10         51.55         45.76         3.07 o                         
   9   2  10        208.61        186.79         6.18 o                         
  10   2  10         41.58         68.93         6.03 o                         
  11   2  10          4.95         17.71         7.52 o                         
 -12   3  10          1.20          3.09         7.40 o                         
 -11   3  10          3.58         10.46         4.79 o                         
 -10   3  10        145.72        148.68         5.12 o                         
  -9   3  10         17.30         18.97         3.29 o                         
  -8   3  10        284.90        304.31         5.44 o                         
  -7   3  10         33.14         36.75         2.63 o                         
  -6   3  10         18.34         30.73         2.25 o                         
  -5   3  10       1371.12       1429.95         8.17 o                         
  -4   3  10        145.19        181.13         3.19 o                         
  -3   3  10         21.49         11.70         1.40 o                         
  -2   3  10       1055.97       1126.78         6.67 o                         
  -1   3  10        580.68        545.20         4.02 o                         
   0   3  10       4924.47       5213.48        24.20 o                         
   1   3  10       5059.40       5442.62        28.24 o                         
   2   3  10        500.32        558.16         4.35 o                         
   3   3  10        972.09       1056.14         6.92 o                         
   4   3  10        529.63        521.08         4.52 o                         
   5   3  10        376.57        381.22         4.01 o                         
   6   3  10        663.22        666.54         5.54 o                         
   7   3  10         25.36         23.14         2.80 o                         
   8   3  10          3.00          7.24         2.74 o                         
   9   3  10         28.07         43.46         4.48 o                         
  10   3  10          0.06          3.28         5.42 o                         
  11   3  10         35.93         52.75         7.96 o                         
 -12   4  10        126.45        125.12         9.72 o                         
 -11   4  10        175.72        159.22         6.13 o                         
 -10   4  10        105.60        110.55         4.66 o                         
  -9   4  10         31.05         29.48         3.38 o                         
  -8   4  10          1.49          2.62         2.77 o                         
  -7   4  10       1247.13       1269.28         9.24 o                         
  -6   4  10        339.85        333.91         4.95 o                         
  -5   4  10        224.98        202.71         3.87 o                         
  -4   4  10         93.27         73.74         2.38 o                         
  -3   4  10         32.77         39.60         1.79 o                         
  -2   4  10       1175.81       1189.27         7.47 o                         
  -1   4  10       3945.13       3961.80        18.40 o                         
   0   4  10        105.23         92.89         3.09 o                         
   1   4  10        248.33        265.57         3.72 o                         
   2   4  10        988.06       1057.41         7.29 o                         
   3   4  10        366.20        351.60         3.64 o                         
   4   4  10          0.10          4.06         1.95 o                         
   5   4  10        275.13        265.54         3.80 o                         
   6   4  10       1519.18       1480.01        11.59 o                         
   7   4  10        386.86        349.10         6.52 o                         
   8   4  10        246.22        227.31         6.06 o                         
   9   4  10         11.30          9.26         4.82 o                         
  10   4  10         14.87         28.67         6.21 o                         
 -12   5  10        107.98        113.57        10.97 o                         
 -11   5  10         10.01         17.69         5.63 o                         
 -10   5  10         57.31         82.27         4.60 o                         
  -9   5  10         32.07         43.25         3.58 o                         
  -8   5  10          0.48          1.62         2.99 o                         
  -7   5  10        110.88        112.04         3.44 o                         
  -6   5  10         10.34          8.02         2.19 o                         
  -5   5  10        262.80        257.72         4.46 o                         
  -4   5  10         22.43         19.04         1.99 o                         
  -3   5  10        190.03        165.09         3.45 o                         
  -2   5  10       1993.56       1995.47        11.43 o                         
  -1   5  10       1945.90       1996.97        11.93 o                         
   0   5  10        187.77        210.55         3.80 o                         
   1   5  10          0.20          3.03         1.59 o                         
   2   5  10        151.74        147.26         3.30 o                         
   3   5  10         36.08         37.64         1.87 o                         
   4   5  10         36.17         33.66         2.17 o                         
   5   5  10        348.45        341.94         5.49 o                         
   6   5  10        114.65        119.76         4.13 o                         
   7   5  10         10.96         12.50         3.25 o                         
   8   5  10         67.28         73.38         4.91 o                         
   9   5  10          3.03          0.00         6.55 o                         
  10   5  10         71.78         78.15         8.59 o                         
 -11   6  10         57.89         73.25         9.30 o                         
 -10   6  10         60.29         49.76         4.83 o                         
  -9   6  10         54.48         47.22         4.25 o                         
  -8   6  10          2.12         -1.39         3.11 o                         
  -7   6  10        389.31        324.57         5.47 o                         
  -6   6  10         22.22         16.90         2.53 o                         
  -5   6  10         22.72         18.74         2.44 o                         
  -4   6  10        271.15        281.08         4.79 o                         
  -3   6  10        208.44        217.68         3.91 o                         
  -2   6  10         22.43         23.08         2.19 o                         
  -1   6  10        342.21        344.11         5.66 o                         
   0   6  10          2.23          3.25         1.98 o                         
   1   6  10        107.93         97.72         2.97 o                         
   2   6  10        107.83        128.89         3.46 o                         
   3   6  10        259.03        260.24         3.84 o                         
   4   6  10         40.87         58.34         2.40 o                         
   5   6  10          8.28         11.76         2.69 o                         
   6   6  10         22.11         29.85         3.12 o                         
   7   6  10         80.25         84.14         4.40 o                         
   8   6  10         32.43         30.07         5.31 o                         
   9   6  10        272.18        292.99        10.53 o                         
  10   6  10          0.22          4.01        10.09 o                         
 -11   7  10          0.35          5.90        10.37 o                         
 -10   7  10         21.89         19.91         5.99 o                         
  -9   7  10        254.57        264.88         8.01 o                         
  -8   7  10         33.02         35.46         3.63 o                         
  -7   7  10         25.44         31.77         3.24 o                         
  -6   7  10          0.23          1.69         3.03 o                         
  -5   7  10         53.76         50.92         3.04 o                         
  -4   7  10         57.29         49.27         2.77 o                         
  -3   7  10         56.07         64.13         2.82 o                         
  -2   7  10       1611.52       1665.34        11.69 o                         
  -1   7  10        952.53        930.05         8.11 o                         
   0   7  10         10.53          7.21         2.28 o                         
   1   7  10          1.20          1.40         2.17 o                         
   2   7  10        416.40        402.89         5.54 o                         
   3   7  10          3.31          1.98         2.30 o                         
   4   7  10        102.45        103.99         3.61 o                         
   5   7  10        281.07        275.88         5.49 o                         
   6   7  10         14.45         19.28         3.55 o                         
   7   7  10         44.60         41.87         6.23 o                         
   8   7  10         11.21          9.90         6.01 o                         
   9   7  10        219.55        218.29         9.77 o                         
 -10   8  10          0.94          3.54         9.60 o                         
  -9   8  10         40.11         48.06         5.67 o                         
  -8   8  10         41.57         43.80         4.66 o                         
  -7   8  10        260.72        233.90         6.25 o                         
  -6   8  10          0.27          0.00         3.29 o                         
  -5   8  10         16.45         12.26         3.32 o                         
  -4   8  10         10.47          8.42         2.76 o                         
  -3   8  10         46.57         45.07         2.60 o                         
  -2   8  10        168.69        174.10         5.16 o                         
  -1   8  10         98.36        103.34         3.61 o                         
   0   8  10       1053.90       1025.32         8.74 o                         
   1   8  10          0.51          1.39         2.55 o                         
   2   8  10        448.42        410.64         5.93 o                         
   3   8  10        128.47        118.34         4.41 o                         
   4   8  10          0.10          3.24         2.79 o                         
   5   8  10          0.70          2.36         3.14 o                         
   6   8  10        146.05        147.95        10.33 o                         
   7   8  10        113.79        111.68         6.60 o                         
   8   8  10          1.12          6.34        10.88 o                         
  -9   9  10          0.01          5.64         8.40 o                         
  -8   9  10          1.29          2.85         5.37 o                         
  -7   9  10         13.60          5.07         4.97 o                         
  -6   9  10          0.01          0.10         4.08 o                         
  -5   9  10        332.55        353.20         7.46 o                         
  -4   9  10        177.32        177.80         4.99 o                         
  -3   9  10          7.30          5.28         3.56 o                         
  -2   9  10        330.87        323.33         6.81 o                         
  -1   9  10          5.72          5.75         3.31 o                         
   0   9  10          4.41          5.27         3.13 o                         
   1   9  10        289.65        287.70         6.61 o                         
   2   9  10        133.34        122.32         4.03 o                         
   3   9  10         88.37         79.38         3.62 o                         
   4   9  10          3.58          2.95         3.91 o                         
   5   9  10         25.70         25.88         5.02 o                         
   6   9  10        235.38        248.61        10.46 o                         
   7   9  10        105.16        117.36         9.13 o                         
   8   9  10         29.75         45.16        18.69 o                         
  -8  10  10         58.96         55.65         7.90 o                         
  -7  10  10          9.13          2.40         6.17 o                         
  -6  10  10          4.08          4.42         5.44 o                         
  -5  10  10        127.05        117.91         5.26 o                         
  -4  10  10          2.67          2.80         3.73 o                         
  -3  10  10         12.23          9.03         4.06 o                         
  -2  10  10        516.04        533.04         8.52 o                         
  -1  10  10         88.86         86.94         4.55 o                         
   0  10  10         64.28         64.87         4.30 o                         
   1  10  10        333.30        302.87         7.18 o                         
   2  10  10         30.23         35.11         4.53 o                         
   3  10  10         42.74         44.85         4.80 o                         
   4  10  10          1.48          0.53         4.68 o                         
   5  10  10         43.00         47.45         9.66 o                         
   6  10  10         58.12         48.97        13.56 o                         
   7  10  10          2.81         14.48        18.29 o                         
  -7  11  10         37.83         32.72         9.44 o                         
  -6  11  10        102.16        112.89         7.60 o                         
  -5  11  10        179.95        174.66         7.87 o                         
  -4  11  10         70.13         91.51         5.61 o                         
  -3  11  10         26.75         24.99         6.36 o                         
  -2  11  10          1.26         -1.23         5.18 o                         
  -1  11  10        127.08        130.16         6.38 o                         
   0  11  10        242.47        232.97         7.96 o                         
   1  11  10         88.36        103.67         6.19 o                         
   2  11  10        167.20        185.10         7.56 o                         
   3  11  10        323.26        319.93        11.18 o                         
   4  11  10         28.78         10.11         8.95 o                         
   5  11  10         13.27         20.86        13.28 o                         
  -5  12  10          0.84        -10.18        10.18 o                         
  -4  12  10         13.97         19.66         8.90 o                         
  -3  12  10         49.77         63.01         9.21 o                         
  -2  12  10          1.21         -7.39         9.11 o                         
  -1  12  10          0.61          1.71         9.79 o                         
   0  12  10         12.73         14.45         7.96 o                         
   1  12  10          0.01         12.01         7.84 o                         
   2  12  10        155.20        174.13         9.01 o                         
   3  12  10         91.84         97.30         9.33 o                         
   4  12  10         27.51         23.26        13.58 o                         
  -1  13  10        281.39        274.72        13.19 o                         
 -13   0  11          1.56         -6.13        13.70 o                         
 -11   0  11        715.64        712.17        14.53 o                         
  -9   0  11       1446.33       1440.75        13.39 o                         
  -7   0  11       2286.76       2380.58        18.97 o                         
  -5   0  11       1232.90       1342.54        11.07 o                         
  -3   0  11          2.45          1.23         1.82 o                         
  -1   0  11       1735.31       1936.20        13.57 o                         
   1   0  11       1394.45       1376.80        14.06 o                         
   3   0  11         70.21         75.59         4.04 o                         
   5   0  11         83.86         75.63         3.84 o                         
   7   0  11         42.96         25.29         4.29 o                         
   9   0  11        429.50        422.38        10.62 o                         
  11   0  11         38.94         43.17        12.94 o                         
 -13   1  11          7.47         10.48         9.59 o                         
 -12   1  11          8.11         23.15         6.05 o                         
 -11   1  11        228.27        230.45         6.78 o                         
 -10   1  11         28.72         27.85         3.49 o                         
  -9   1  11        223.16        231.19         5.26 o                         
  -8   1  11        209.79        221.74         5.00 o                         
  -7   1  11        161.45        171.19         4.20 o                         
  -6   1  11        121.11        109.76         3.16 o                         
  -5   1  11        155.27        156.94         3.13 o                         
  -4   1  11       5101.03       5691.02        26.88 o                         
  -3   1  11        900.04        976.29         7.19 o                         
  -2   1  11       8926.10       9661.48        41.01 o                         
  -1   1  11         93.87        116.52         2.20 o                         
   0   1  11       1334.07       1426.39         9.35 o                         
   1   1  11        149.77        165.22         2.71 o                         
   2   1  11        501.92        537.23         6.15 o                         
   3   1  11        142.08        131.94         3.12 o                         
   4   1  11         14.55         23.65         1.88 o                         
   5   1  11        127.18        109.79         3.39 o                         
   6   1  11        373.83        351.38         5.04 o                         
   7   1  11          0.33         -0.08         2.32 o                         
   8   1  11         17.51         20.76         2.90 o                         
   9   1  11          0.33          4.29         3.30 o                         
  10   1  11         39.55         35.10         5.80 o                         
  11   1  11         80.39         77.06         9.91 o                         
 -12   2  11        279.82        271.95        10.67 o                         
 -11   2  11         69.26         61.13         5.12 o                         
 -10   2  11         30.03         37.31         3.88 o                         
  -9   2  11          9.11          8.35         3.10 o                         
  -8   2  11       1716.97       1745.49        11.56 o                         
  -7   2  11       1094.53       1103.12         8.45 o                         
  -6   2  11        447.68        422.44         4.88 o                         
  -5   2  11        358.32        350.86         4.57 o                         
  -4   2  11        577.81        588.77         4.67 o                         
  -3   2  11        104.51         95.10         2.54 o                         
  -2   2  11       3474.36       3700.16        16.09 o                         
  -1   2  11        124.33        130.43         2.67 o                         
   0   2  11        188.57        163.17         2.65 o                         
   1   2  11        207.52        179.93         3.02 o                         
   2   2  11          0.49          1.52         1.51 o                         
   3   2  11        313.80        309.79         4.03 o                         
   4   2  11         74.24         85.18         2.64 o                         
   5   2  11        244.88        243.65         4.11 o                         
   6   2  11         49.13         57.72         2.59 o                         
   7   2  11          2.23          8.05         2.24 o                         
   8   2  11        182.08        166.12         6.02 o                         
   9   2  11         16.45         19.21         4.82 o                         
  10   2  11         64.90         78.75         6.60 o                         
  11   2  11         59.36         60.43         8.38 o                         
 -12   3  11          8.17         11.77         7.55 o                         
 -11   3  11        133.40        128.73         5.63 o                         
 -10   3  11         24.12         21.94         4.04 o                         
  -9   3  11        685.00        657.59         8.30 o                         
  -8   3  11          2.62          1.96         2.82 o                         
  -7   3  11        168.32        169.99         4.40 o                         
  -6   3  11        117.34        132.95         3.84 o                         
  -5   3  11        103.38         87.49         2.57 o                         
  -4   3  11          0.90         -0.52         1.55 o                         
  -3   3  11          9.68          8.42         1.45 o                         
  -2   3  11          5.16          1.41         1.27 o                         
  -1   3  11       1561.58       1554.89         8.28 o                         
   0   3  11          5.80          8.23         1.19 o                         
   1   3  11       2087.41       2237.63        10.66 o                         
   2   3  11        113.51        117.92         2.52 o                         
   3   3  11        758.56        702.80         6.63 o                         
   4   3  11        439.38        420.64         4.95 o                         
   5   3  11          1.57          6.23         2.03 o                         
   6   3  11         61.43         61.15         2.58 o                         
   7   3  11        275.59        232.94         6.81 o                         
   8   3  11        145.84        148.95         5.57 o                         
   9   3  11          0.16         -4.19         5.01 o                         
  10   3  11          7.65         11.27         6.50 o                         
 -12   4  11         50.58         59.22         9.54 o                         
 -11   4  11        168.14        181.10         7.14 o                         
 -10   4  11          1.28          0.12         4.10 o                         
  -9   4  11         55.86         56.55         3.78 o                         
  -8   4  11         19.69         25.86         2.99 o                         
  -7   4  11         56.44         54.01         3.10 o                         
  -6   4  11        533.85        547.90         5.64 o                         
  -5   4  11         52.90         34.36         2.14 o                         
  -4   4  11         67.28         62.39         2.39 o                         
  -3   4  11        189.25        181.05         3.22 o                         
  -2   4  11       1602.51       1536.23         8.31 o                         
  -1   4  11         54.95         43.46         1.86 o                         
   0   4  11        399.42        366.73         4.22 o                         
   1   4  11        632.67        635.45         5.46 o                         
   2   4  11       1001.27       1051.69         6.58 o                         
   3   4  11        749.97        756.03         6.17 o                         
   4   4  11         20.02         19.49         1.93 o                         
   5   4  11         49.11         47.27         2.29 o                         
   6   4  11         37.98         34.87         2.41 o                         
   7   4  11         26.95         31.59         3.04 o                         
   8   4  11         23.70         17.19         3.78 o                         
   9   4  11        127.17        126.55         6.01 o                         
  10   4  11          0.04         -3.19         7.10 o                         
 -12   5  11          1.29          4.96        10.72 o                         
 -11   5  11         98.64         98.15         6.79 o                         
 -10   5  11         39.52         38.93         4.80 o                         
  -9   5  11         93.34         93.62         4.02 o                         
  -8   5  11        128.27        130.83         4.98 o                         
  -7   5  11         92.54         89.75         3.22 o                         
  -6   5  11        316.94        252.38         4.72 o                         
  -5   5  11         39.70         53.34         2.57 o                         
  -4   5  11        276.76        274.20         4.23 o                         
  -3   5  11        132.99        138.39         3.33 o                         
  -2   5  11       1272.11       1198.36         8.97 o                         
  -1   5  11        123.91        115.99         3.52 o                         
   0   5  11        122.53        129.04         3.45 o                         
   1   5  11         18.50         19.41         1.95 o                         
   2   5  11         91.28         69.05         2.38 o                         
   3   5  11         44.01         44.23         2.10 o                         
   4   5  11        467.62        456.53         5.04 o                         
   5   5  11        528.11        517.66         5.75 o                         
   6   5  11         54.54         51.93         3.74 o                         
   7   5  11        221.35        233.72         8.50 o                         
   8   5  11         20.47         24.58         4.49 o                         
   9   5  11        109.43         84.76         6.09 o                         
  10   5  11        401.85        412.36        14.51 o                         
 -11   6  11          8.04          2.03         8.96 o                         
 -10   6  11        141.03        156.76         7.41 o                         
  -9   6  11          1.90          3.34         3.99 o                         
  -8   6  11         56.23         64.13         3.80 o                         
  -7   6  11         17.00         12.53         2.90 o                         
  -6   6  11         48.11         57.95         3.02 o                         
  -5   6  11         92.81         97.53         3.46 o                         
  -4   6  11         11.20         11.69         2.25 o                         
  -3   6  11        161.83        135.30         3.77 o                         
  -2   6  11        364.31        362.72         5.59 o                         
  -1   6  11        373.91        363.26         5.60 o                         
   0   6  11         17.09          7.89         2.03 o                         
   1   6  11         42.18         34.84         2.31 o                         
   2   6  11         24.12         28.54         2.23 o                         
   3   6  11         19.97         12.46         2.20 o                         
   4   6  11        346.68        336.81         4.50 o                         
   5   6  11        420.48        404.49         7.17 o                         
   6   6  11        111.87        120.35         4.46 o                         
   7   6  11        122.60        130.09         5.62 o                         
   8   6  11         14.68         12.38         5.00 o                         
   9   6  11         99.01         98.21         7.28 o                         
 -11   7  11         38.54         51.73        11.07 o                         
 -10   7  11          4.59          1.28         5.95 o                         
  -9   7  11         34.95         39.33         5.01 o                         
  -8   7  11          9.11         14.14         3.76 o                         
  -7   7  11         18.88         18.47         3.18 o                         
  -6   7  11        174.81        143.72         4.25 o                         
  -5   7  11         26.37         19.98         2.80 o                         
  -4   7  11         13.52          9.76         2.44 o                         
  -3   7  11        356.51        332.81         5.14 o                         
  -2   7  11        224.00        232.64         5.42 o                         
  -1   7  11        853.29        877.71         8.35 o                         
   0   7  11        590.94        588.19         6.36 o                         
   1   7  11          0.32          2.38         2.34 o                         
   2   7  11        105.93         99.77         3.38 o                         
   3   7  11        154.47        144.89         4.27 o                         
   4   7  11        316.23        330.91         5.07 o                         
   5   7  11         82.95         92.19         3.87 o                         
   6   7  11        279.74        264.86         9.06 o                         
   7   7  11          5.49          4.11         5.40 o                         
   8   7  11         25.51         21.43         6.15 o                         
   9   7  11         38.20         42.20         8.77 o                         
 -10   8  11         90.29        101.08        10.74 o                         
  -9   8  11          2.44         -3.22         5.59 o                         
  -8   8  11         58.44         54.96         4.79 o                         
  -7   8  11         71.93         71.43         4.17 o                         
  -6   8  11         52.66         45.92         3.75 o                         
  -5   8  11        376.08        364.36         6.54 o                         
  -4   8  11          9.76          5.56         3.01 o                         
  -3   8  11         28.58         19.24         3.20 o                         
  -2   8  11         32.27         40.71         3.43 o                         
  -1   8  11       1702.43       1751.56        11.84 o                         
   0   8  11        582.43        535.53         6.99 o                         
   1   8  11        551.07        510.86         6.76 o                         
   2   8  11        205.67        199.16         5.62 o                         
   3   8  11          2.43          2.15         2.82 o                         
   4   8  11        120.16        124.27         3.80 o                         
   5   8  11          9.62         10.34         4.11 o                         
   6   8  11        187.74        191.20        12.95 o                         
   7   8  11         71.92         68.70         9.46 o                         
   8   8  11         66.42         70.99        12.83 o                         
  -9   9  11          1.85          9.28         8.32 o                         
  -8   9  11         18.73          9.27         5.25 o                         
  -7   9  11          5.53          8.06         4.91 o                         
  -6   9  11        170.74        166.55         6.47 o                         
  -5   9  11        198.94        185.08         6.09 o                         
  -4   9  11         19.06         10.21         3.13 o                         
  -3   9  11          1.46         -0.79         3.64 o                         
  -2   9  11         81.91         79.50         4.34 o                         
  -1   9  11         86.57         66.19         4.06 o                         
   0   9  11          5.67          7.73         3.40 o                         
   1   9  11        358.60        365.41         6.66 o                         
   2   9  11          9.24          3.74         3.12 o                         
   3   9  11          2.73         -0.06         3.35 o                         
   4   9  11         90.83         94.74         4.93 o                         
   5   9  11        290.54        327.10        12.50 o                         
   6   9  11         46.19         71.54         7.85 o                         
   7   9  11         82.08         89.37        10.67 o                         
  -8  10  11         40.05         33.80         7.56 o                         
  -7  10  11          0.55         -2.26         6.40 o                         
  -6  10  11          7.42          6.95         5.71 o                         
  -5  10  11         14.61         18.36         4.35 o                         
  -4  10  11          0.14         -3.81         4.45 o                         
  -3  10  11          4.87          5.88         4.30 o                         
  -2  10  11        211.66        230.85         6.88 o                         
  -1  10  11         23.50         20.82         4.12 o                         
   0  10  11         66.90         57.29         4.43 o                         
   1  10  11          5.00          0.69         4.19 o                         
   2  10  11         49.49         46.05         4.84 o                         
   3  10  11          9.81         16.02         4.89 o                         
   4  10  11          0.00          5.02         4.96 o                         
   5  10  11         71.07         57.18         8.25 o                         
   6  10  11        247.40        290.83        16.42 o                         
  -7  11  11          0.62        -11.72        11.72 o                         
  -6  11  11        149.33        149.22         9.17 o                         
  -5  11  11         58.68         77.24         8.33 o                         
  -4  11  11          0.45          5.47         6.31 o                         
  -3  11  11          6.22          6.37         5.95 o                         
  -2  11  11         98.45        117.03         7.14 o                         
  -1  11  11         87.56         96.45         6.81 o                         
   0  11  11        195.99        215.88         8.19 o                         
   1  11  11        122.32        130.11         7.00 o                         
   2  11  11         49.40         48.26         6.11 o                         
   3  11  11        124.49        116.86         8.30 o                         
   4  11  11          5.18         -1.87         7.92 o                         
   5  11  11          0.34          8.44        15.71 o                         
  -5  12  11         52.78         44.81        10.83 o                         
  -4  12  11          2.56          3.01        11.72 o                         
  -3  12  11         11.30          7.83        10.61 o                         
  -2  12  11         58.97         62.41         9.20 o                         
  -1  12  11         49.91         61.03         9.52 o                         
   0  12  11         68.15         83.69         8.97 o                         
   1  12  11          5.21         20.52         8.28 o                         
   2  12  11          3.75          0.66         7.85 o                         
   3  12  11          4.62          1.10         9.03 o                         
 -12   0  12          9.24         11.27        11.83 o                         
 -10   0  12        549.05        520.08        14.76 o                         
  -8   0  12        332.37        351.69         7.21 o                         
  -6   0  12         50.63         71.87         3.55 o                         
  -4   0  12       4115.57       4600.89        33.22 o                         
  -2   0  12        715.66        723.54         7.83 o                         
   0   0  12        207.07        175.25         4.11 o                         
   2   0  12        223.74        246.48         7.37 o                         
   4   0  12          0.02         -0.08         3.50 o                         
   6   0  12        464.67        464.16         8.07 o                         
   8   0  12        272.52        261.99         9.34 o                         
  10   0  12         53.61         88.45         7.19 o                         
 -12   1  12        116.32        131.10         6.47 o                         
 -11   1  12          8.88         15.85         4.48 o                         
 -10   1  12        403.29        400.20         7.05 o                         
  -9   1  12       2262.42       2320.25        13.47 o                         
  -8   1  12       2527.40       2554.37        13.52 o                         
  -7   1  12        130.38        139.90         3.81 o                         
  -6   1  12         24.47         28.29         2.11 o                         
  -5   1  12        368.33        370.34         5.04 o                         
  -4   1  12        311.54        316.73         4.33 o                         
  -3   1  12       1067.26       1106.33         7.46 o                         
  -2   1  12        120.11        122.58         3.17 o                         
  -1   1  12         15.53         20.06         1.30 o                         
   0   1  12         58.35         55.68         2.60 o                         
   1   1  12       2108.53       2207.31        13.28 o                         
   2   1  12        107.53        101.33         3.34 o                         
   3   1  12          8.52         10.57         2.23 o                         
   4   1  12          0.26          0.91         1.71 o                         
   5   1  12        531.21        509.24         5.51 o                         
   6   1  12       1947.96       1903.30        12.09 o                         
   7   1  12         10.97          6.76         2.61 o                         
   8   1  12        153.16        134.29         4.26 o                         
   9   1  12          2.06          1.63         3.36 o                         
  10   1  12         18.69         25.39         5.97 o                         
  11   1  12         23.32         26.56         9.69 o                         
 -12   2  12         17.40         22.64         6.39 o                         
 -11   2  12         50.40         45.10         4.85 o                         
 -10   2  12          4.86          2.69         3.80 o                         
  -9   2  12          0.00         -3.02         3.02 o                         
  -8   2  12         38.55         34.16         2.94 o                         
  -7   2  12        170.56        162.26         4.21 o                         
  -6   2  12        376.86        392.10         4.66 o                         
  -5   2  12        192.54        189.95         4.05 o                         
  -4   2  12        143.86        131.26         3.06 o                         
  -3   2  12        195.46        174.17         2.67 o                         
  -2   2  12       1613.72       1722.89         9.42 o                         
  -1   2  12        482.98        436.04         3.87 o                         
   0   2  12        643.38        771.46         5.58 o                         
   1   2  12        182.23        178.93         3.16 o                         
   2   2  12         88.54         93.76         3.38 o                         
   3   2  12        348.57        354.38         4.46 o                         
   4   2  12         35.91         28.07         2.06 o                         
   5   2  12        275.24        263.55         4.49 o                         
   6   2  12         20.30         20.69         2.37 o                         
   7   2  12        261.20        268.23         5.28 o                         
   8   2  12          0.72          7.06         3.24 o                         
   9   2  12          4.61          4.91         5.17 o                         
  10   2  12         26.96         35.97         7.98 o                         
 -12   3  12        232.28        233.81         9.84 o                         
 -11   3  12          5.63          5.23         5.00 o                         
 -10   3  12          2.01          3.51         3.92 o                         
  -9   3  12        225.65        209.30         5.62 o                         
  -8   3  12        106.33        100.54         3.64 o                         
  -7   3  12        235.84        207.85         4.88 o                         
  -6   3  12        264.95        277.03         4.74 o                         
  -5   3  12          6.48         10.28         1.77 o                         
  -4   3  12         55.31         43.39         1.89 o                         
  -3   3  12          4.92          6.16         1.64 o                         
  -2   3  12       1700.00       1606.47         8.49 o                         
  -1   3  12        918.15        917.45         5.69 o                         
   0   3  12        168.80        195.65         2.80 o                         
   1   3  12         42.90         44.41         1.58 o                         
   2   3  12         16.38         22.47         1.86 o                         
   3   3  12         40.26         56.40         2.80 o                         
   4   3  12        415.97        401.50         5.24 o                         
   5   3  12        273.52        279.64         4.61 o                         
   6   3  12          2.98         10.80         2.59 o                         
   7   3  12         12.98         10.30         3.05 o                         
   8   3  12          1.20          4.70         4.68 o                         
   9   3  12         76.15         71.69         6.39 o                         
  10   3  12         14.82          2.89         6.81 o                         
 -12   4  12         12.17         28.67        10.04 o                         
 -11   4  12        162.99        161.14         6.50 o                         
 -10   4  12         19.23         19.55         4.51 o                         
  -9   4  12        815.56        840.36         8.77 o                         
  -8   4  12        737.69        739.77         8.95 o                         
  -7   4  12        532.80        552.94         6.79 o                         
  -6   4  12        964.59        951.19         7.81 o                         
  -5   4  12          4.62          3.65         1.88 o                         
  -4   4  12          3.31         -1.79         1.79 o                         
  -3   4  12        287.32        302.83         4.02 o                         
  -2   4  12        332.33        314.32         3.65 o                         
  -1   4  12       1055.33       1042.59         7.43 o                         
   0   4  12       1843.00       1872.04        11.82 o                         
   1   4  12       1236.91       1215.99         7.69 o                         
   2   4  12         51.27         63.81         2.05 o                         
   3   4  12          0.13          2.65         1.72 o                         
   4   4  12         73.77         91.08         3.13 o                         
   5   4  12        481.46        458.91         6.22 o                         
   6   4  12        175.58        190.65         5.66 o                         
   7   4  12         45.19         48.97         6.36 o                         
   8   4  12          9.44          8.76         5.12 o                         
   9   4  12        108.74        117.30         6.96 o                         
  10   4  12         49.96         62.51        10.34 o                         
 -11   5  12          7.58         11.98         6.03 o                         
 -10   5  12        120.54        141.87         5.59 o                         
  -9   5  12        220.72        231.90         6.23 o                         
  -8   5  12        294.11        288.73         6.02 o                         
  -7   5  12          3.05          1.03         2.57 o                         
  -6   5  12          0.23         -1.71         2.22 o                         
  -5   5  12        499.87        523.87         5.87 o                         
  -4   5  12        254.75        233.73         4.67 o                         
  -3   5  12        205.99        217.44         3.72 o                         
  -2   5  12       1114.20       1114.83         8.18 o                         
  -1   5  12        595.10        547.08         5.86 o                         
   0   5  12        136.38        106.27         3.32 o                         
   1   5  12        155.94        166.63         4.08 o                         
   2   5  12          0.80          0.98         1.84 o                         
   3   5  12         17.71         17.37         1.98 o                         
   4   5  12        151.98        152.92         4.01 o                         
   5   5  12        262.31        271.49         4.58 o                         
   6   5  12          8.11         11.68         2.49 o                         
   7   5  12         16.34         24.09         3.54 o                         
   8   5  12          0.02          2.95         4.62 o                         
   9   5  12          3.63          8.61         6.44 o                         
  10   5  12          5.76         15.16         9.23 o                         
 -11   6  12         47.07         63.47         9.45 o                         
 -10   6  12        134.48        136.67         6.12 o                         
  -9   6  12        108.71        102.83         5.20 o                         
  -8   6  12        589.24        574.75         7.58 o                         
  -7   6  12        229.54        209.68         6.40 o                         
  -6   6  12        180.71        146.49         4.21 o                         
  -5   6  12       1409.69       1343.63         9.35 o                         
  -4   6  12        437.41        424.40         5.29 o                         
  -3   6  12         18.50         21.33         2.49 o                         
  -2   6  12       2263.12       2180.42        13.60 o                         
  -1   6  12        903.45        912.40         7.74 o                         
   0   6  12        164.84        134.62         3.90 o                         
   1   6  12         21.44         14.48         2.22 o                         
   2   6  12        217.76        213.88         4.61 o                         
   3   6  12         24.55         42.23         2.48 o                         
   4   6  12       1372.69       1297.60        10.54 o                         
   5   6  12          0.03          6.03         2.58 o                         
   6   6  12         16.31         14.06         2.93 o                         
   7   6  12         61.48         61.69         4.79 o                         
   8   6  12          0.06          0.08         5.09 o                         
   9   6  12          0.85         -3.88         6.94 o                         
 -10   7  12         83.08         75.91         6.66 o                         
  -9   7  12        189.92        182.84         6.21 o                         
  -8   7  12         21.65         26.46         4.14 o                         
  -7   7  12          4.68         10.73         3.24 o                         
  -6   7  12          0.69          0.76         3.14 o                         
  -5   7  12        187.51        181.90         4.80 o                         
  -4   7  12        373.63        356.48         5.30 o                         
  -3   7  12         68.14         53.77         3.34 o                         
  -2   7  12       1644.22       1645.49        11.90 o                         
  -1   7  12       1398.25       1392.92        10.35 o                         
   0   7  12        110.60        115.34         3.50 o                         
   1   7  12        475.11        481.37         6.27 o                         
   2   7  12          2.84          4.09         2.41 o                         
   3   7  12        699.60        568.85         6.40 o                         
   4   7  12        128.66        143.53         4.85 o                         
   5   7  12         33.89         42.77         3.41 o                         
   6   7  12        291.12        320.98         7.09 o                         
   7   7  12         85.32        115.36         7.86 o                         
   8   7  12        122.96        131.55         7.55 o                         
   9   7  12          0.47          9.03         9.26 o                         
 -10   8  12        102.62         81.41        11.13 o                         
  -9   8  12        117.87        126.21         6.75 o                         
  -8   8  12        213.16        194.18         6.26 o                         
  -7   8  12         20.81         25.81         4.09 o                         
  -6   8  12        344.15        317.33         7.01 o                         
  -5   8  12        157.58        157.04         4.42 o                         
  -4   8  12         94.62         91.09         3.57 o                         
  -3   8  12        257.43        263.16         6.46 o                         
  -2   8  12         18.54         18.64         3.18 o                         
  -1   8  12        766.82        741.90         8.15 o                         
   0   8  12        192.03        182.35         5.37 o                         
   1   8  12         51.38         59.37         3.58 o                         
   2   8  12          4.51          2.19         2.79 o                         
   3   8  12         70.11         54.67         3.28 o                         
   4   8  12          7.31          9.13         3.04 o                         
   5   8  12         66.90         77.75         4.49 o                         
   6   8  12        404.93        395.57        11.47 o                         
   7   8  12        344.96        423.21        14.60 o                         
   8   8  12        210.95        244.18        13.45 o                         
  -9   9  12          1.39          4.50         8.89 o                         
  -8   9  12        121.59        155.88         6.45 o                         
  -7   9  12         36.84         38.14         5.27 o                         
  -6   9  12         58.19         45.92         5.02 o                         
  -5   9  12        206.95        193.95         6.21 o                         
  -4   9  12         46.38         54.16         3.70 o                         
  -3   9  12         23.83         17.47         4.07 o                         
  -2   9  12          0.00         -1.56         3.70 o                         
  -1   9  12        244.99        236.33         6.54 o                         
   0   9  12        123.91        111.88         4.59 o                         
   1   9  12        274.22        280.44         6.60 o                         
   2   9  12         67.56         77.15         3.74 o                         
   3   9  12        219.89        213.67         6.56 o                         
   4   9  12        154.48        144.01         6.81 o                         
   5   9  12        143.47        129.34         5.90 o                         
   6   9  12        289.05        305.82        16.32 o                         
   7   9  12          0.11          6.54        15.28 o                         
  -8  10  12         19.02          5.99         8.62 o                         
  -7  10  12         77.69         79.16         7.35 o                         
  -6  10  12          0.67         -5.99         5.99 o                         
  -5  10  12        203.06        212.17         6.40 o                         
  -4  10  12          0.20         -3.37         5.14 o                         
  -3  10  12         57.57         59.18         4.89 o                         
  -2  10  12        451.26        428.61        10.99 o                         
  -1  10  12        188.83        157.51         5.32 o                         
   0  10  12          3.25          2.56         4.57 o                         
   1  10  12          1.01         -4.38         4.45 o                         
   2  10  12        121.60        126.54         5.85 o                         
   3  10  12         39.88         25.27         5.22 o                         
   4  10  12        317.43        317.92        10.39 o                         
   5  10  12         26.63         16.32        10.89 o                         
   6  10  12         90.98         80.35        17.07 o                         
  -6  11  12          8.54          7.88         9.20 o                         
  -5  11  12         96.14        115.57         8.23 o                         
  -4  11  12          2.11          9.51         6.59 o                         
  -3  11  12         43.49         45.39         6.95 o                         
  -2  11  12        137.47        149.18         7.99 o                         
  -1  11  12        181.05        180.37         8.18 o                         
   0  11  12        211.41        230.90         8.60 o                         
   1  11  12         63.77         70.47         6.79 o                         
   2  11  12        141.63        132.47         7.51 o                         
   3  11  12         10.63          9.64         7.21 o                         
   4  11  12         62.12         70.55         9.64 o                         
   5  11  12         17.32         18.68        17.73 o                         
  -4  12  12        100.31        129.12        10.64 o                         
  -3  12  12          0.27         -1.68         9.04 o                         
  -2  12  12          6.56          9.15         8.90 o                         
  -1  12  12         47.74         45.00         9.21 o                         
   0  12  12         76.50         74.28         9.54 o                         
   1  12  12         64.00        105.24         9.38 o                         
   2  12  12         77.84         66.56        11.89 o                         
 -11   0  13          0.67         -4.62         6.91 o                         
  -9   0  13       1654.28       1591.99        14.50 o                         
  -7   0  13        911.81        918.43         9.44 o                         
  -5   0  13          1.42          1.10         3.07 o                         
  -3   0  13          0.79          3.40         2.13 o                         
  -1   0  13        888.51        927.77         9.67 o                         
   1   0  13        253.34        265.19         6.96 o                         
   3   0  13         10.54         -1.84         4.12 o                         
   5   0  13         55.17         59.02         4.94 o                         
   7   0  13         59.05         65.40         4.81 o                         
   9   0  13         15.07         24.19         5.23 o                         
 -12   1  13         34.40         44.88         6.33 o                         
 -11   1  13          5.51         15.58         4.72 o                         
 -10   1  13        149.17        156.16         4.94 o                         
  -9   1  13       3654.54       3745.31        18.55 o                         
  -8   1  13        808.68        857.15         7.48 o                         
  -7   1  13        241.21        242.07         4.57 o                         
  -6   1  13        157.75        152.20         3.31 o                         
  -5   1  13       1255.92       1302.05         9.32 o                         
  -4   1  13       1134.71       1221.92         9.76 o                         
  -3   1  13        665.44        656.87         5.57 o                         
  -2   1  13          0.39          0.95         1.32 o                         
  -1   1  13          1.35          1.80         1.18 o                         
   0   1  13        331.27        366.07         4.39 o                         
   1   1  13       1748.26       1816.57        11.59 o                         
   2   1  13         37.42         34.65         2.08 o                         
   3   1  13          6.10          3.65         2.31 o                         
   4   1  13         22.50         20.15         1.93 o                         
   5   1  13       1264.42       1274.87         9.48 o                         
   6   1  13          0.03          0.13         2.44 o                         
   7   1  13        701.97        642.03         7.20 o                         
   8   1  13         63.63         56.00         3.86 o                         
   9   1  13          1.23          3.81         3.82 o                         
  10   1  13          2.98          3.08        12.47 o                         
 -12   2  13         54.35         53.64         7.13 o                         
 -11   2  13         59.84         61.01         5.09 o                         
 -10   2  13        369.75        380.56        11.08 o                         
  -9   2  13        158.39        163.41         4.70 o                         
  -8   2  13        457.94        427.76         6.21 o                         
  -7   2  13          3.69          7.00         2.43 o                         
  -6   2  13          0.32         -1.25         2.06 o                         
  -5   2  13        154.90        175.68         3.49 o                         
  -4   2  13         24.66         24.60         1.79 o                         
  -3   2  13        248.03        239.50         3.30 o                         
  -2   2  13        167.28        181.89         2.69 o                         
  -1   2  13        217.32        252.00         3.07 o                         
   0   2  13          1.43          3.32         1.18 o                         
   1   2  13         86.00         82.08         3.27 o                         
   2   2  13         32.34         27.71         1.75 o                         
   3   2  13        601.84        647.12         7.55 o                         
   4   2  13        653.50        656.50         6.40 o                         
   5   2  13        211.56        203.83         4.59 o                         
   6   2  13       2578.48       2587.49        17.08 o                         
   7   2  13        550.53        533.69         6.59 o                         
   8   2  13          5.39         11.23         3.22 o                         
   9   2  13          1.52          4.25         5.56 o                         
  10   2  13         24.44         28.86         7.67 o                         
 -12   3  13         52.20         58.97         8.52 o                         
 -11   3  13        268.04        278.33         7.84 o                         
 -10   3  13        140.76        146.20         5.78 o                         
  -9   3  13         47.91         44.51         3.93 o                         
  -8   3  13         77.33         83.21         3.56 o                         
  -7   3  13        209.21        189.84         4.63 o                         
  -6   3  13       1781.82       1802.37        10.68 o                         
  -5   3  13        195.66        166.74         4.14 o                         
  -4   3  13       1549.51       1574.64         8.96 o                         
  -3   3  13        759.96        786.69         5.58 o                         
  -2   3  13       1959.81       1853.39         9.95 o                         
  -1   3  13        257.62        264.75         3.39 o                         
   0   3  13         33.91         51.50         1.91 o                         
   1   3  13       1116.66       1069.47         6.70 o                         
   2   3  13          2.91          5.35         1.66 o                         
   3   3  13        192.68        148.08         4.28 o                         
   4   3  13         27.16         32.35         2.43 o                         
   5   3  13         25.75         39.03         2.76 o                         
   6   3  13         76.76         71.06         2.97 o                         
   7   3  13          7.32          7.21         2.65 o                         
   8   3  13         50.87         53.69         5.33 o                         
   9   3  13        129.82        126.65         6.87 o                         
  10   3  13        345.84        389.47        15.57 o                         
 -12   4  13          1.93         -0.31        10.51 o                         
 -11   4  13          5.09          3.77         5.74 o                         
 -10   4  13        189.43        190.81         5.97 o                         
  -9   4  13          3.41          4.76         3.56 o                         
  -8   4  13         19.72         21.63         3.40 o                         
  -7   4  13       1758.64       1692.63        11.06 o                         
  -6   4  13       1841.56       1786.00        10.74 o                         
  -5   4  13        312.40        324.42         4.55 o                         
  -4   4  13        109.71        117.98         3.28 o                         
  -3   4  13          7.03          7.97         1.78 o                         
  -2   4  13        257.19        215.04         3.27 o                         
  -1   4  13       1501.58       1504.50         9.99 o                         
   0   4  13         33.69         30.73         1.97 o                         
   1   4  13         68.81         65.35         2.01 o                         
   2   4  13         60.51         67.47         2.23 o                         
   3   4  13        129.08        108.59         3.69 o                         
   4   4  13         11.72          8.08         2.79 o                         
   5   4  13        116.94        113.40         4.22 o                         
   6   4  13        107.84        107.90         3.83 o                         
   7   4  13         34.75         48.57         5.26 o                         
   8   4  13         30.52         32.72         6.17 o                         
   9   4  13        206.70        221.51         9.07 o                         
  10   4  13         15.86         23.93        16.23 o                         
 -11   5  13         12.30         17.06         6.32 o                         
 -10   5  13        122.14        130.83         5.51 o                         
  -9   5  13          0.74          1.77         4.10 o                         
  -8   5  13         18.69         17.06         3.35 o                         
  -7   5  13        573.26        546.74         6.82 o                         
  -6   5  13       1562.39       1546.74         9.67 o                         
  -5   5  13        121.75        117.25         3.21 o                         
  -4   5  13         22.24         27.20         2.28 o                         
  -3   5  13          0.03          0.52         1.89 o                         
  -2   5  13         33.74         30.06         2.14 o                         
  -1   5  13        315.80        312.24         4.77 o                         
   0   5  13        123.11        105.36         3.25 o                         
   1   5  13       1249.54       1195.07         8.31 o                         
   2   5  13         17.34         15.70         2.02 o                         
   3   5  13        363.19        337.39         4.50 o                         
   4   5  13         37.99         43.18         3.19 o                         
   5   5  13          8.62         13.32         2.44 o                         
   6   5  13        124.11        125.34         4.55 o                         
   7   5  13         14.86          7.67         4.47 o                         
   8   5  13         42.89         42.01         5.79 o                         
   9   5  13        218.53        197.87         9.59 o                         
 -11   6  13         58.78         77.06        11.00 o                         
 -10   6  13        139.52        176.40         7.05 o                         
  -9   6  13          9.74         15.97         4.54 o                         
  -8   6  13         73.95         74.84         4.16 o                         
  -7   6  13        337.65        273.15         5.86 o                         
  -6   6  13        233.72        232.29         4.91 o                         
  -5   6  13        373.72        327.52         5.29 o                         
  -4   6  13         68.79         60.15         2.81 o                         
  -3   6  13       2906.32       2869.79        14.69 o                         
  -2   6  13       1728.50       1738.63        12.16 o                         
  -1   6  13        365.84        379.55         5.82 o                         
   0   6  13        589.08        553.27         6.18 o                         
   1   6  13        124.29        136.17         3.87 o                         
   2   6  13          0.59         -0.50         2.29 o                         
   3   6  13          4.63          2.76         2.22 o                         
   4   6  13         53.12         42.77         3.27 o                         
   5   6  13        279.40        268.21         6.31 o                         
   6   6  13        150.37        148.17         5.94 o                         
   7   6  13          8.17          7.03         4.45 o                         
   8   6  13         21.50         22.33         6.23 o                         
   9   6  13         29.54         23.04        11.27 o                         
 -10   7  13         52.87         56.57         6.90 o                         
  -9   7  13         54.05         55.28         5.30 o                         
  -8   7  13         77.72         88.50         4.81 o                         
  -7   7  13        176.31        136.59         4.44 o                         
  -6   7  13        128.49        116.57         4.01 o                         
  -5   7  13         71.30         73.02         3.27 o                         
  -4   7  13         87.79         79.20         3.11 o                         
  -3   7  13        265.21        253.00         5.65 o                         
  -2   7  13       6055.08       6059.20        30.42 o                         
  -1   7  13        156.98        174.89         4.85 o                         
   0   7  13        260.56        278.86         5.31 o                         
   1   7  13       1162.19       1165.56         9.06 o                         
   2   7  13        149.03        118.32         3.96 o                         
   3   7  13         49.44         53.99         3.08 o                         
   4   7  13        192.57        222.34         5.40 o                         
   5   7  13         80.31         87.35         4.22 o                         
   6   7  13         33.33         42.56         5.05 o                         
   7   7  13          2.36         10.52         5.66 o                         
   8   7  13         38.46         41.42         7.24 o                         
 -10   8  13         38.22         50.19        10.25 o                         
  -9   8  13         14.99         18.49         6.15 o                         
  -8   8  13          2.97         -0.83         4.72 o                         
  -7   8  13        295.63        290.92         9.02 o                         
  -6   8  13          7.76          4.38         3.79 o                         
  -5   8  13         32.79         25.67         3.60 o                         
  -4   8  13        689.15        666.39         7.48 o                         
  -3   8  13        155.39        156.41         5.00 o                         
  -2   8  13         10.27         13.62         3.41 o                         
  -1   8  13         21.34         23.97         3.31 o                         
   0   8  13        859.68        842.13         8.38 o                         
   1   8  13        931.21        912.67         8.91 o                         
   2   8  13        422.99        358.81         6.26 o                         
   3   8  13        588.94        524.12         6.97 o                         
   4   8  13        732.49        716.00        12.08 o                         
   5   8  13         29.63         29.27         5.22 o                         
   6   8  13          1.15          5.48         6.97 o                         
   7   8  13          5.48         10.58         8.11 o                         
   8   8  13         59.43         45.12        11.84 o                         
  -9   9  13        220.24        244.24        11.65 o                         
  -8   9  13        241.44        245.45         7.58 o                         
  -7   9  13          0.57         -0.74         4.76 o                         
  -6   9  13         24.34         26.60         5.08 o                         
  -5   9  13         49.44         48.17         4.49 o                         
  -4   9  13          9.86          0.27         4.11 o                         
  -3   9  13         30.30         22.49         3.99 o                         
  -2   9  13          2.44          5.06         3.66 o                         
  -1   9  13        887.69        871.20        10.14 o                         
   0   9  13        377.27        358.06         7.22 o                         
   1   9  13         59.73         59.40         3.90 o                         
   2   9  13          0.33          1.77         3.94 o                         
   3   9  13          0.11         -1.72         4.13 o                         
   4   9  13         19.28         22.26         4.65 o                         
   5   9  13         28.77         41.64         6.52 o                         
   6   9  13        350.73        410.91        28.21 o                         
   7   9  13          8.14          6.24        14.86 o                         
  -8  10  13        101.41        100.40        10.10 o                         
  -7  10  13          1.17         -1.69         7.43 o                         
  -6  10  13          4.41          5.17         6.32 o                         
  -5  10  13         94.33         99.10         5.13 o                         
  -4  10  13         35.35         29.58         5.74 o                         
  -3  10  13         68.91         63.81         5.19 o                         
  -2  10  13         13.89          7.10         4.53 o                         
  -1  10  13         44.40         33.72         4.89 o                         
   0  10  13          9.88          3.03         4.70 o                         
   1  10  13        322.19        331.98         9.37 o                         
   2  10  13          7.03         -3.25         5.36 o                         
   3  10  13         60.93         88.14         5.77 o                         
   4  10  13         84.05         79.67         6.91 o                         
   5  10  13        169.82        186.02        14.65 o                         
   6  10  13        101.62        157.80        13.06 o                         
  -6  11  13        291.35        281.23        14.97 o                         
  -5  11  13          2.09         19.03         9.10 o                         
  -4  11  13        428.98        504.33        20.14 o                         
  -3  11  13          1.76         10.10         8.77 o                         
  -2  11  13          0.55          9.52         6.58 o                         
  -1  11  13          0.69          3.42         6.47 o                         
   0  11  13         55.15         52.52         7.04 o                         
   1  11  13          8.69          3.24         6.57 o                         
   2  11  13        131.85        149.64         8.11 o                         
   3  11  13         61.02         73.16         7.81 o                         
   4  11  13         12.05         23.91        14.06 o                         
  -4  12  13         13.79         17.18        10.92 o                         
  -3  12  13          3.29         10.58        10.37 o                         
  -2  12  13         11.20         12.02         9.23 o                         
  -1  12  13          1.54         14.25        10.22 o                         
   0  12  13          1.43         -0.10         9.21 o                         
   1  12  13         55.59         72.44         9.48 o                         
   2  12  13        389.53        439.83        23.69 o                         
 -12   0  14        146.50        144.01        10.61 o                         
 -10   0  14        326.81        324.37        10.72 o                         
  -8   0  14          1.38          2.91         3.47 o                         
  -6   0  14        280.39        294.41         7.16 o                         
  -4   0  14       1956.64       1998.67        18.89 o                         
  -2   0  14        622.36        603.56         8.17 o                         
   0   0  14          5.86          5.80         2.14 o                         
   2   0  14        463.36        450.43         8.70 o                         
   4   0  14        251.61        280.29         8.30 o                         
   6   0  14          4.51          0.42         5.17 o                         
   8   0  14        189.77        172.59         8.61 o                         
  10   0  14        568.25        625.42        21.63 o                         
 -12   1  14        156.30        152.32         7.28 o                         
 -11   1  14        958.81        956.66        11.20 o                         
 -10   1  14        698.99        700.61         8.79 o                         
  -9   1  14        212.95        236.18         7.12 o                         
  -8   1  14        284.76        290.40         5.23 o                         
  -7   1  14        164.11        145.09         3.60 o                         
  -6   1  14       1263.32       1324.86        10.16 o                         
  -5   1  14        425.15        422.52         5.49 o                         
  -4   1  14        881.35        916.18         8.38 o                         
  -3   1  14        801.14        805.51         6.79 o                         
  -2   1  14        298.95        324.61         4.06 o                         
  -1   1  14          4.67          2.66         1.31 o                         
   0   1  14        304.97        306.53         3.94 o                         
   1   1  14          6.50          6.49         1.61 o                         
   2   1  14         50.26         49.03         2.67 o                         
   3   1  14        384.40        367.74         7.46 o                         
   4   1  14        147.34        137.43         5.14 o                         
   5   1  14        409.46        406.71         5.64 o                         
   6   1  14        161.06        155.09         5.66 o                         
   7   1  14        255.01        234.34         5.85 o                         
   8   1  14         81.71         90.68         4.38 o                         
   9   1  14         21.08         23.55         4.21 o                         
  10   1  14         20.77         39.62         8.44 o                         
 -12   2  14          4.65         -6.77         6.77 o                         
 -11   2  14        244.54        276.17         7.63 o                         
 -10   2  14        104.10        113.43         4.74 o                         
  -9   2  14         40.63         40.83         3.62 o                         
  -8   2  14        630.72        639.49         7.24 o                         
  -7   2  14       1034.82       1009.46         7.82 o                         
  -6   2  14         59.19         52.28         2.41 o                         
  -5   2  14        371.26        402.55         4.70 o                         
  -4   2  14        619.63        616.04         6.12 o                         
  -3   2  14        471.61        520.63         4.83 o                         
  -2   2  14        557.44        529.65         4.77 o                         
  -1   2  14        739.19        731.29         5.32 o                         
   0   2  14        819.85        850.50         7.54 o                         
   1   2  14       1020.36       1034.83         7.58 o                         
   2   2  14          0.21          0.26         1.52 o                         
   3   2  14        251.08        252.03         4.86 o                         
   4   2  14         85.47         77.08         2.95 o                         
   5   2  14       3848.44       3789.04        21.11 o                         
   6   2  14        217.47        230.44         5.23 o                         
   7   2  14        195.14        192.86         6.62 o                         
   8   2  14         11.70          8.92         4.74 o                         
   9   2  14         73.76         86.11         6.72 o                         
  10   2  14          5.20          7.65         7.84 o                         
 -12   3  14         82.33         93.80         9.35 o                         
 -11   3  14        204.68        217.08         7.11 o                         
 -10   3  14          9.34          7.89         4.42 o                         
  -9   3  14         15.10         19.25         3.62 o                         
  -8   3  14       1219.51       1192.33         9.37 o                         
  -7   3  14        327.53        378.03         5.44 o                         
  -6   3  14          1.15          0.88         2.27 o                         
  -5   3  14       1086.73       1187.70         7.86 o                         
  -4   3  14         39.82         34.55         2.01 o                         
  -3   3  14       1064.46       1077.70         6.62 o                         
  -2   3  14        117.73        124.62         2.89 o                         
  -1   3  14        325.64        302.69         3.78 o                         
   0   3  14        611.65        642.24         4.86 o                         
   1   3  14         27.74         20.65         2.00 o                         
   2   3  14         59.66         70.35         2.54 o                         
   3   3  14        282.25        293.31         4.95 o                         
   4   3  14          0.55         -1.91         2.26 o                         
   5   3  14       1560.06       1485.68        10.83 o                         
   6   3  14         35.74         30.25         2.80 o                         
   7   3  14        507.22        475.78         6.55 o                         
   8   3  14          9.52         10.71         5.24 o                         
   9   3  14         17.23          7.49         6.09 o                         
  10   3  14        197.69        241.32        12.74 o                         
 -12   4  14        158.53        180.71        12.00 o                         
 -11   4  14          3.82          8.60         6.12 o                         
 -10   4  14        331.80        344.14         8.35 o                         
  -9   4  14        916.95        908.01         9.65 o                         
  -8   4  14        257.84        289.07         6.13 o                         
  -7   4  14        869.23        822.22         7.73 o                         
  -6   4  14        159.06        137.27         4.22 o                         
  -5   4  14         90.73         79.44         2.90 o                         
  -4   4  14       2666.07       2659.57        13.98 o                         
  -3   4  14        195.23        191.12         3.55 o                         
  -2   4  14          4.24          8.02         1.61 o                         
  -1   4  14          3.42          4.73         1.77 o                         
   0   4  14         27.82         26.50         1.79 o                         
   1   4  14        486.21        530.50         4.60 o                         
   2   4  14         10.06          5.98         1.83 o                         
   3   4  14         11.28          7.29         2.86 o                         
   4   4  14        221.22        196.07         5.49 o                         
   5   4  14          0.32          4.00         2.50 o                         
   6   4  14        249.63        240.58         6.58 o                         
   7   4  14         12.29         22.43         3.51 o                         
   8   4  14          8.41          4.69         5.28 o                         
   9   4  14          0.48         15.83         6.60 o                         
 -11   5  14        339.03        371.62        10.86 o                         
 -10   5  14         26.69         25.27         5.13 o                         
  -9   5  14          9.69          5.62         4.29 o                         
  -8   5  14         33.12         34.88         3.63 o                         
  -7   5  14        306.66        319.55         6.48 o                         
  -6   5  14        128.98        111.98         3.68 o                         
  -5   5  14        542.56        523.42         5.63 o                         
  -4   5  14       4695.22       4663.59        20.93 o                         
  -3   5  14       2229.65       2151.79        11.85 o                         
  -2   5  14        222.46        213.57         4.19 o                         
  -1   5  14       1389.79       1352.61         9.68 o                         
   0   5  14        173.23        165.73         4.54 o                         
   1   5  14        191.79        212.34         4.12 o                         
   2   5  14         57.51         55.97         2.49 o                         
   3   5  14         89.44         93.45         2.84 o                         
   4   5  14        228.74        207.16         5.70 o                         
   5   5  14         68.91         71.97         4.03 o                         
   6   5  14        123.10        131.44         4.78 o                         
   7   5  14         50.45         53.87         6.14 o                         
   8   5  14         58.98         63.16         6.38 o                         
   9   5  14         49.28         39.42         7.66 o                         
 -11   6  14          8.02         -5.81        10.25 o                         
 -10   6  14         68.10         78.70         6.04 o                         
  -9   6  14         75.79         87.95         5.27 o                         
  -8   6  14        172.92        172.81         5.51 o                         
  -7   6  14        103.64         98.21         3.82 o                         
  -6   6  14          8.90          9.40         2.62 o                         
  -5   6  14        132.90        124.49         3.83 o                         
  -4   6  14        359.63        344.24         5.07 o                         
  -3   6  14         41.99         46.22         2.49 o                         
  -2   6  14        414.82        396.96         6.75 o                         
  -1   6  14        122.24        124.18         4.02 o                         
   0   6  14        235.70        232.48         4.90 o                         
   1   6  14        105.56         92.72         3.14 o                         
   2   6  14        113.45        119.46         3.74 o                         
   3   6  14       1020.10        895.56         7.90 o                         
   4   6  14        228.66        197.84         5.46 o                         
   5   6  14         33.64         35.91         3.41 o                         
   6   6  14          0.35         -1.25         4.13 o                         
   7   6  14         17.28         33.42         6.32 o                         
   8   6  14          0.70          5.87         6.96 o                         
   9   6  14         11.21         37.77        16.61 o                         
 -10   7  14         45.98         39.05         7.23 o                         
  -9   7  14        146.41        151.72         6.44 o                         
  -8   7  14         17.29         10.14         4.41 o                         
  -7   7  14        203.70        188.36         5.64 o                         
  -6   7  14          0.60          4.80         3.20 o                         
  -5   7  14         77.72         81.06         3.35 o                         
  -4   7  14        364.37        357.80         6.33 o                         
  -3   7  14        475.34        450.14         6.89 o                         
  -2   7  14        193.29        200.66         5.38 o                         
  -1   7  14        184.06        208.76         5.29 o                         
   0   7  14        196.43        176.07         4.86 o                         
   1   7  14        700.49        660.08         7.42 o                         
   2   7  14         19.48         23.10         2.88 o                         
   3   7  14         48.46         51.01         3.05 o                         
   4   7  14        529.82        461.99         6.77 o                         
   5   7  14         14.98         16.26         3.76 o                         
   6   7  14        194.19        189.61         7.02 o                         
   7   7  14        546.05        583.81        25.20 o                         
   8   7  14         11.55         27.19         9.36 o                         
  -9   8  14        119.56        106.56         7.42 o                         
  -8   8  14          8.81          3.72         4.95 o                         
  -7   8  14         32.44         37.15         4.64 o                         
  -6   8  14          4.30          2.99         3.89 o                         
  -5   8  14         40.51         40.04         3.53 o                         
  -4   8  14         38.35         33.66         3.65 o                         
  -3   8  14        248.14        238.82         7.47 o                         
  -2   8  14        294.84        309.43         7.07 o                         
  -1   8  14        859.37        831.96         8.54 o                         
   0   8  14          1.95         -2.88         2.88 o                         
   1   8  14        252.20        244.34         6.13 o                         
   2   8  14        113.73         92.90         3.86 o                         
   3   8  14        109.15        107.49         4.28 o                         
   4   8  14        197.31        232.81         6.98 o                         
   5   8  14         72.33         65.50         6.75 o                         
   6   8  14        451.65        471.46        15.03 o                         
   7   8  14          2.90          7.87        12.09 o                         
  -9   9  14        178.25        251.26        12.95 o                         
  -8   9  14         63.86         37.57         6.80 o                         
  -7   9  14         81.94         91.69         5.65 o                         
  -6   9  14         10.36          5.82         5.22 o                         
  -5   9  14        285.01        283.03         7.79 o                         
  -4   9  14          2.63          4.26         4.44 o                         
  -3   9  14         16.17         20.52         4.29 o                         
  -2   9  14        261.58        244.21         7.01 o                         
  -1   9  14        262.16        267.78         7.39 o                         
   0   9  14        159.95        150.72         4.73 o                         
   1   9  14          4.72         -0.71         4.09 o                         
   2   9  14        240.25        206.28         6.96 o                         
   3   9  14        154.25        164.30         7.15 o                         
   4   9  14          5.64          4.40         5.82 o                         
   5   9  14         49.06         44.02         8.94 o                         
   6   9  14          0.92         -0.89         9.36 o                         
  -7  10  14         62.05         52.85         9.06 o                         
  -6  10  14        139.65        131.65         7.72 o                         
  -5  10  14          3.38         11.11         6.29 o                         
  -4  10  14          8.13         14.56         5.98 o                         
  -3  10  14          0.50          3.16         5.19 o                         
  -2  10  14         13.43          8.91         5.08 o                         
  -1  10  14        404.27        391.94         9.67 o                         
   0  10  14         18.46         23.24         5.30 o                         
   1  10  14         96.16        103.28         6.23 o                         
   2  10  14         51.44         46.25         5.72 o                         
   3  10  14         41.84         38.98         6.35 o                         
   4  10  14          1.27         -5.92         7.10 o                         
   5  10  14          7.83         -1.98        16.06 o                         
  -6  11  14          6.90         -0.20        10.75 o                         
  -5  11  14        124.82        152.11        12.73 o                         
  -4  11  14         12.78         17.88         9.86 o                         
  -3  11  14        150.19        175.89        10.17 o                         
  -2  11  14          0.24          8.30         8.46 o                         
  -1  11  14         12.81          9.46         7.74 o                         
   0  11  14          0.04          0.30         8.38 o                         
   1  11  14        222.50        208.09         8.97 o                         
   2  11  14         19.43         24.14         7.28 o                         
   3  11  14        170.45        155.85         9.72 o                         
   4  11  14        120.27        117.43        12.73 o                         
  -3  12  14          9.98         26.42        10.20 o                         
  -2  12  14          8.06         20.60        10.76 o                         
  -1  12  14         76.74         76.87        10.19 o                         
   0  12  14          4.93          1.96         9.82 o                         
   1  12  14        127.48        149.98        11.15 o                         
 -11   0  15         33.81         34.82         7.86 o                         
  -9   0  15       1222.58       1268.61        14.84 o                         
  -7   0  15        197.22        208.26         7.21 o                         
  -5   0  15          2.05          0.07         3.20 o                         
  -3   0  15        175.06        192.53         5.54 o                         
  -1   0  15        240.52        219.73         5.11 o                         
   1   0  15       1687.58       1738.92        15.62 o                         
   3   0  15        308.32        287.68         7.22 o                         
   5   0  15       1138.74       1120.38        15.63 o                         
   7   0  15         41.34         51.31         4.62 o                         
   9   0  15         75.12         89.00         7.05 o                         
 -12   1  15          7.65          4.44         6.77 o                         
 -11   1  15         15.71         18.55         5.27 o                         
 -10   1  15        196.91        200.01         5.99 o                         
  -9   1  15        250.90        244.91         5.85 o                         
  -8   1  15        224.25        223.20         5.31 o                         
  -7   1  15         33.64         35.60         3.21 o                         
  -6   1  15        223.20        238.84         5.67 o                         
  -5   1  15        379.05        378.64         6.50 o                         
  -4   1  15          2.37          3.96         1.95 o                         
  -3   1  15        924.68        974.96         7.47 o                         
  -2   1  15          4.65          3.63         1.40 o                         
  -1   1  15          0.38          2.78         1.35 o                         
   0   1  15       1684.45       1648.92        10.57 o                         
   1   1  15         32.53         43.96         2.31 o                         
   2   1  15        340.69        331.30         5.23 o                         
   3   1  15          0.05         -0.77         2.42 o                         
   4   1  15        100.60         90.17         3.69 o                         
   5   1  15        406.52        404.45         5.47 o                         
   6   1  15        101.67         98.81         3.78 o                         
   7   1  15         20.43         21.28         3.23 o                         
   8   1  15         26.26         25.07         4.00 o                         
   9   1  15          4.18         12.41         4.86 o                         
  10   1  15        273.71        277.50        12.78 o                         
 -12   2  15         78.56        100.57         7.82 o                         
 -11   2  15        427.39        420.87         9.87 o                         
 -10   2  15        224.29        214.54         6.18 o                         
  -9   2  15        851.94        859.65        10.50 o                         
  -8   2  15        432.90        416.85         6.17 o                         
  -7   2  15        432.26        448.17         5.60 o                         
  -6   2  15         96.47        102.60         3.45 o                         
  -5   2  15          3.09          3.63         2.15 o                         
  -4   2  15          0.34          2.45         2.07 o                         
  -3   2  15        299.48        313.98         3.88 o                         
  -2   2  15         36.63         34.31         1.92 o                         
  -1   2  15        988.13        975.69         8.52 o                         
   0   2  15        391.98        439.16         5.46 o                         
   1   2  15       1031.96       1079.81         8.00 o                         
   2   2  15         28.93         24.25         1.86 o                         
   3   2  15         29.29         35.19         2.86 o                         
   4   2  15       1327.41       1321.92        10.60 o                         
   5   2  15        949.02        943.53         8.48 o                         
   6   2  15        582.17        568.90         7.47 o                         
   7   2  15        261.57        236.04         5.92 o                         
   8   2  15        555.68        542.92         8.76 o                         
   9   2  15         58.60         57.02         6.83 o                         
  10   2  15          8.89         -6.18         8.47 o                         
 -12   3  15        505.71        511.92        17.23 o                         
 -11   3  15          0.34         -1.38         5.59 o                         
 -10   3  15         35.38         38.83         4.78 o                         
  -9   3  15        418.10        424.13         9.06 o                         
  -8   3  15        267.55        252.51         6.10 o                         
  -7   3  15         72.06         57.78         2.97 o                         
  -6   3  15        862.15        819.05         6.88 o                         
  -5   3  15        199.76        183.41         3.94 o                         
  -4   3  15        546.14        561.46         5.06 o                         
  -3   3  15        176.53        191.59         3.33 o                         
  -2   3  15          9.87          4.77         1.65 o                         
  -1   3  15         36.46         37.38         1.91 o                         
   0   3  15          7.49          4.82         1.54 o                         
   1   3  15        104.80        109.08         3.34 o                         
   2   3  15          0.00         -0.54         2.15 o                         
   3   3  15         91.11        101.60         3.44 o                         
   4   3  15         13.16         14.94         3.05 o                         
   5   3  15         43.29         53.44         3.30 o                         
   6   3  15        149.07        147.23         4.59 o                         
   7   3  15        345.50        337.81         7.12 o                         
   8   3  15         16.38         15.63         5.17 o                         
   9   3  15         36.49         63.60         7.37 o                         
 -11   4  15         94.94        103.39         7.52 o                         
 -10   4  15          0.12         -4.76         5.14 o                         
  -9   4  15        395.42        387.51         9.65 o                         
  -8   4  15          1.49         -3.35         3.35 o                         
  -7   4  15         93.75        114.49         4.60 o                         
  -6   4  15          5.44         -0.85         2.38 o                         
  -5   4  15        776.63        763.72         6.42 o                         
  -4   4  15        163.37        137.74         3.73 o                         
  -3   4  15        552.28        494.12         4.95 o                         
  -2   4  15        167.75        173.29         3.40 o                         
  -1   4  15        141.73        145.99         3.76 o                         
   0   4  15        123.84        111.90         2.92 o                         
   1   4  15         16.86         13.37         1.89 o                         
   2   4  15        108.05         96.77         3.17 o                         
   3   4  15          4.14          6.06         2.31 o                         
   4   4  15          0.01         -3.06         3.06 o                         
   5   4  15          5.00          9.60         3.02 o                         
   6   4  15         43.91         39.35         3.33 o                         
   7   4  15         51.11         48.13         4.19 o                         
   8   4  15        158.44        161.93         8.51 o                         
   9   4  15        335.02        312.32        19.43 o                         
 -11   5  15        368.36        403.75        12.44 o                         
 -10   5  15         87.39         91.92         6.16 o                         
  -9   5  15         19.55         22.34         4.75 o                         
  -8   5  15        488.69        457.12         7.65 o                         
  -7   5  15        299.32        284.77         5.86 o                         
  -6   5  15        439.92        414.45         5.91 o                         
  -5   5  15         95.04         89.51         3.04 o                         
  -4   5  15         63.98         64.59         2.80 o                         
  -3   5  15         45.99         45.64         2.40 o                         
  -2   5  15       2269.50       2284.72        13.08 o                         
  -1   5  15         84.76         73.89         3.14 o                         
   0   5  15        440.60        434.32         5.78 o                         
   1   5  15        158.91        142.08         4.03 o                         
   2   5  15         97.99         90.48         2.80 o                         
   3   5  15         32.69         45.42         2.88 o                         
   4   5  15        270.13        233.17         6.09 o                         
   5   5  15       1047.06        986.38         9.80 o                         
   6   5  15         14.42         21.90         3.35 o                         
   7   5  15          9.85          8.15         5.24 o                         
   8   5  15         11.15          1.71         7.96 o                         
   9   5  15          0.04         -9.81        11.01 o                         
 -11   6  15          4.22         13.80        12.02 o                         
 -10   6  15         60.60         53.41         6.20 o                         
  -9   6  15         49.14         62.55         5.37 o                         
  -8   6  15          9.45          4.87         4.12 o                         
  -7   6  15         50.71         65.22         3.64 o                         
  -6   6  15         64.19         72.82         3.26 o                         
  -5   6  15         60.90         47.91         2.98 o                         
  -4   6  15         55.10         55.70         2.88 o                         
  -3   6  15       1163.02       1168.60         8.35 o                         
  -2   6  15       2235.30       2195.13        13.62 o                         
  -1   6  15         10.33          7.30         2.64 o                         
   0   6  15        290.87        287.78         5.40 o                         
   1   6  15         69.62         56.64         2.85 o                         
   2   6  15        304.50        259.80         5.14 o                         
   3   6  15        167.10        178.18         4.55 o                         
   4   6  15        436.70        394.77         5.92 o                         
   5   6  15         64.25         80.99         4.55 o                         
   6   6  15         63.40         60.71         5.81 o                         
   7   6  15         14.67          9.06         6.03 o                         
   8   6  15        135.12        146.09         9.75 o                         
 -10   7  15        149.30        167.52         8.77 o                         
  -9   7  15         28.45         11.39         5.66 o                         
  -8   7  15         23.06         24.89         4.61 o                         
  -7   7  15          7.73          3.38         4.09 o                         
  -6   7  15         37.03         38.80         3.40 o                         
  -5   7  15          3.32          1.84         2.92 o                         
  -4   7  15        164.62        146.81         3.96 o                         
  -3   7  15          0.00         -2.95         3.01 o                         
  -2   7  15        224.67        215.51         6.75 o                         
  -1   7  15        545.56        537.80         7.23 o                         
   0   7  15        515.06        484.63         6.53 o                         
   1   7  15        528.45        476.46         6.71 o                         
   2   7  15          5.41          0.29         2.70 o                         
   3   7  15          2.27         14.91         3.95 o                         
   4   7  15        108.87        102.45         4.15 o                         
   5   7  15         65.89         61.66         4.39 o                         
   6   7  15          0.58         -1.42         8.17 o                         
   7   7  15         36.45         40.65        11.11 o                         
   8   7  15         50.57         65.35        13.64 o                         
  -9   8  15         11.70         14.71         7.05 o                         
  -8   8  15         18.99         25.12         5.82 o                         
  -7   8  15          9.11          5.71         4.93 o                         
  -6   8  15          0.98          3.79         4.24 o                         
  -5   8  15        380.01        378.86         7.57 o                         
  -4   8  15         17.36         12.81         3.91 o                         
  -3   8  15         41.90         33.24         3.75 o                         
  -2   8  15        356.14        330.35         7.39 o                         
  -1   8  15         73.98         72.82         3.79 o                         
   0   8  15        236.62        204.94         5.61 o                         
   1   8  15         56.54         74.42         3.92 o                         
   2   8  15        210.70        169.61         5.58 o                         
   3   8  15        236.62        198.79         8.04 o                         
   4   8  15        310.85        308.59         8.31 o                         
   5   8  15         32.28         28.74         5.23 o                         
   6   8  15        223.16        231.82        10.43 o                         
   7   8  15         12.39         11.60        11.76 o                         
  -8   9  15          7.51         -7.38         7.38 o                         
  -7   9  15         44.23         51.71         5.72 o                         
  -6   9  15        110.84        120.62         6.48 o                         
  -5   9  15         39.60         41.13         5.63 o                         
  -4   9  15         55.23         53.53         5.54 o                         
  -3   9  15        305.19        289.62         8.39 o                         
  -2   9  15        591.85        596.09         9.17 o                         
  -1   9  15        886.59        878.29         9.85 o                         
   0   9  15         15.09         18.95         4.34 o                         
   1   9  15         17.23         12.95         4.57 o                         
   2   9  15         46.93         34.08         4.78 o                         
   3   9  15         49.52         58.71         5.25 o                         
   4   9  15        132.76        123.01         6.64 o                         
   5   9  15        106.50         97.14         8.67 o                         
   6   9  15         43.92         55.17        11.79 o                         
  -7  10  15         78.29        110.58         8.82 o                         
  -6  10  15        239.28        268.21        11.56 o                         
  -5  10  15          7.36         11.96         7.05 o                         
  -4  10  15         46.13         55.89         6.89 o                         
  -3  10  15         14.60          9.80         6.14 o                         
  -2  10  15         24.76         25.06         5.80 o                         
  -1  10  15        708.40        659.59        11.05 o                         
   0  10  15         53.08         41.43         5.72 o                         
   1  10  15          0.00          3.63         5.54 o                         
   2  10  15          2.46         13.47         6.12 o                         
   3  10  15          5.28          7.81         6.59 o                         
   4  10  15         25.76         27.88         9.03 o                         
   5  10  15         14.38         17.44        18.31 o                         
  -5  11  15          0.45          5.46        10.60 o                         
  -4  11  15          6.50         19.14        12.24 o                         
  -3  11  15         13.73         19.63         8.35 o                         
  -2  11  15         12.75         23.55         8.12 o                         
  -1  11  15        184.91        225.82        10.29 o                         
   0  11  15         25.20          1.51         7.84 o                         
   1  11  15          8.63         11.92         8.04 o                         
   2  11  15        261.43        289.96        11.36 o                         
   3  11  15        107.42        122.51        10.16 o                         
  -2  12  15        308.04        327.94        18.18 o                         
  -1  12  15         22.63          5.74        12.06 o                         
 -12   0  16         26.35         18.17        11.74 o                         
 -10   0  16       1228.86       1231.14        17.47 o                         
  -8   0  16         69.74         68.53         6.10 o                         
  -6   0  16        128.79        117.41         5.85 o                         
  -4   0  16       1071.05       1109.98        12.44 o                         
  -2   0  16        387.43        343.85         8.45 o                         
   0   0  16        519.46        539.60         7.77 o                         
   2   0  16         97.26         88.15         4.56 o                         
   4   0  16         51.77         53.21         4.48 o                         
   6   0  16         22.94         23.84         3.81 o                         
   8   0  16        147.02        131.65         7.97 o                         
 -12   1  16        112.58        108.37         8.92 o                         
 -11   1  16        388.85        387.43         9.48 o                         
 -10   1  16        225.36        231.25         6.33 o                         
  -9   1  16         29.37         30.84         3.43 o                         
  -8   1  16         23.75         28.51         3.32 o                         
  -7   1  16         76.71         78.15         3.66 o                         
  -6   1  16         13.22         12.64         2.73 o                         
  -5   1  16          3.88          5.33         2.49 o                         
  -4   1  16        284.96        288.60         4.74 o                         
  -3   1  16        140.26        131.93         4.76 o                         
  -2   1  16       1210.94       1157.03         7.27 o                         
  -1   1  16        191.75        187.49         2.92 o                         
   0   1  16          0.08          4.14         1.81 o                         
   1   1  16        427.57        404.29         4.80 o                         
   2   1  16        270.14        272.42         5.26 o                         
   3   1  16         13.69         17.11         2.83 o                         
   4   1  16         62.66         69.92         3.71 o                         
   5   1  16        168.58        166.23         5.74 o                         
   6   1  16        407.45        378.48         6.36 o                         
   7   1  16         92.89         98.48         4.09 o                         
   8   1  16          3.77          1.74         4.00 o                         
   9   1  16         23.08         28.60         5.30 o                         
 -12   2  16        130.05        107.07         9.25 o                         
 -11   2  16        417.52        430.34        10.65 o                         
 -10   2  16          1.69          4.34         4.22 o                         
  -9   2  16         47.54         44.31         3.66 o                         
  -8   2  16          2.11          2.58         2.93 o                         
  -7   2  16        212.43        199.17         5.10 o                         
  -6   2  16        303.27        261.80         5.61 o                         
  -5   2  16          4.49          7.65         2.62 o                         
  -4   2  16        115.84         99.96         3.29 o                         
  -3   2  16        734.13        685.53         5.85 o                         
  -2   2  16         48.95         48.67         2.06 o                         
  -1   2  16        220.69        224.07         3.67 o                         
   0   2  16       1353.51       1470.63        10.91 o                         
   1   2  16        484.71        542.69         6.38 o                         
   2   2  16        118.14        118.46         3.23 o                         
   3   2  16         42.87         49.67         2.94 o                         
   4   2  16        366.01        346.70         6.39 o                         
   5   2  16         39.74         49.27         3.50 o                         
   6   2  16         43.43         40.37         3.95 o                         
   7   2  16        239.20        236.76         6.57 o                         
   8   2  16         72.85         75.96         4.91 o                         
   9   2  16          0.04         -2.36         6.64 o                         
 -12   3  16        276.68        325.03        20.56 o                         
 -11   3  16        193.42        229.61        11.14 o                         
 -10   3  16          8.28          0.13         4.68 o                         
  -9   3  16        194.01        192.62         6.48 o                         
  -8   3  16          0.01         -2.59         2.98 o                         
  -7   3  16         42.22         30.07         3.13 o                         
  -6   3  16         17.36          9.90         3.04 o                         
  -5   3  16          6.85          6.55         2.16 o                         
  -4   3  16          0.02         -1.94         1.94 o                         
  -3   3  16        133.99        118.34         3.03 o                         
  -2   3  16        241.33        256.31         4.63 o                         
  -1   3  16        305.20        301.77         4.20 o                         
   0   3  16         91.97         82.79         2.64 o                         
   1   3  16        202.02        217.85         4.35 o                         
   2   3  16        300.93        296.96         4.52 o                         
   3   3  16          2.07          2.28         2.30 o                         
   4   3  16         94.88         93.37         3.98 o                         
   5   3  16         92.10         81.16         3.84 o                         
   6   3  16        440.42        430.55         7.40 o                         
   7   3  16        329.89        298.99         7.35 o                         
   8   3  16         28.04         21.79         5.09 o                         
   9   3  16          0.24        -12.08        12.08 o                         
 -11   4  16         14.95         28.03         7.45 o                         
 -10   4  16        388.56        362.15        10.04 o                         
  -9   4  16         13.37         15.12         4.28 o                         
  -8   4  16        685.82        657.38         7.60 o                         
  -7   4  16        378.46        321.37         6.94 o                         
  -6   4  16         23.60         10.00         2.68 o                         
  -5   4  16         51.13         59.53         2.66 o                         
  -4   4  16         51.32         46.04         2.35 o                         
  -3   4  16        135.41        128.05         3.49 o                         
  -2   4  16         34.70         34.52         2.04 o                         
  -1   4  16        580.42        611.23         5.75 o                         
   0   4  16         62.22         67.00         2.49 o                         
   1   4  16          0.11          1.46         1.91 o                         
   2   4  16          6.53          4.95         2.28 o                         
   3   4  16        136.69        108.01         3.80 o                         
   4   4  16        139.10        130.65         4.21 o                         
   5   4  16        388.88        365.27         8.10 o                         
   6   4  16         80.34         79.39         4.14 o                         
   7   4  16          7.05          8.12         3.80 o                         
   8   4  16          0.10         -2.35         6.33 o                         
   9   4  16          2.02         -1.91        11.07 o                         
 -11   5  16          5.96          7.71         8.51 o                         
 -10   5  16          1.40         -2.21         5.84 o                         
  -9   5  16        406.57        430.09         9.41 o                         
  -8   5  16         79.01         80.81         4.49 o                         
  -7   5  16        463.05        448.43         8.56 o                         
  -6   5  16        363.33        350.41         5.55 o                         
  -5   5  16        122.23        118.93         4.08 o                         
  -4   5  16         59.44         61.54         2.86 o                         
  -3   5  16       3120.27       3096.07        15.13 o                         
  -2   5  16       5171.08       5157.14        23.46 o                         
  -1   5  16        690.40        672.75         7.94 o                         
   0   5  16        635.07        621.63         6.59 o                         
   1   5  16        630.17        664.34         6.30 o                         
   2   5  16        112.24         79.25         2.70 o                         
   3   5  16          2.41          0.69         2.47 o                         
   4   5  16         89.03         82.91         3.59 o                         
   5   5  16          4.89          7.15         3.26 o                         
   6   5  16          0.80         -0.52         3.92 o                         
   7   5  16        108.19        106.69         5.20 o                         
   8   5  16         86.34        103.21         8.02 o                         
 -10   6  16          6.47         10.37         6.61 o                         
  -9   6  16        196.55        202.73         6.62 o                         
  -8   6  16        290.82        289.15         7.84 o                         
  -7   6  16         92.26        102.66         4.03 o                         
  -6   6  16         14.55          8.66         2.97 o                         
  -5   6  16        109.57         93.89         3.59 o                         
  -4   6  16         21.31         18.14         2.74 o                         
  -3   6  16        120.57        103.48         3.77 o                         
  -2   6  16         18.39         17.00         2.91 o                         
  -1   6  16        849.07        802.92         7.94 o                         
   0   6  16        198.87        204.54         5.35 o                         
   1   6  16        143.96        140.17         4.02 o                         
   2   6  16        775.40        685.40         6.85 o                         
   3   6  16        288.43        232.73         5.51 o                         
   4   6  16         17.27         17.47         3.11 o                         
   5   6  16         63.90         75.17         4.28 o                         
   6   6  16        109.87         87.49         5.76 o                         
   7   6  16        608.47        586.98        14.42 o                         
   8   6  16         69.50         50.28        14.58 o                         
 -10   7  16          1.68          3.48         8.76 o                         
  -9   7  16         38.85         34.70         6.20 o                         
  -8   7  16         25.53         18.50         5.11 o                         
  -7   7  16        334.15        304.74         7.93 o                         
  -6   7  16         37.55         36.18         3.83 o                         
  -5   7  16        119.90        108.82         4.00 o                         
  -4   7  16          6.20          7.49         2.72 o                         
  -3   7  16         49.22         41.20         3.41 o                         
  -2   7  16         68.55         61.24         3.60 o                         
  -1   7  16         18.94         23.64         3.08 o                         
   0   7  16        187.66        165.10         4.59 o                         
   1   7  16          0.98         -0.21         2.80 o                         
   2   7  16         24.22         30.27         3.25 o                         
   3   7  16        133.72        107.58         3.92 o                         
   4   7  16        125.44        119.62         6.53 o                         
   5   7  16          1.73          9.95         3.69 o                         
   6   7  16         18.53         27.95         6.00 o                         
   7   7  16         14.28         25.12         8.42 o                         
  -9   8  16        165.55        205.90        10.00 o                         
  -8   8  16         13.72         22.02         5.49 o                         
  -7   8  16        257.75        273.54         7.44 o                         
  -6   8  16         30.74         31.69         4.73 o                         
  -5   8  16         20.47         25.68         3.86 o                         
  -4   8  16          4.07          7.54         3.80 o                         
  -3   8  16        150.48        157.17         5.46 o                         
  -2   8  16        251.68        253.83         7.39 o                         
  -1   8  16         28.24         21.62         3.43 o                         
   0   8  16        107.87        101.91         4.27 o                         
   1   8  16        116.96        103.24         4.30 o                         
   2   8  16        114.12         97.40         4.76 o                         
   3   8  16        194.95        186.67         6.28 o                         
   4   8  16         29.87         35.08         5.25 o                         
   5   8  16         51.96         74.11         7.11 o                         
   6   8  16        173.38        196.97        16.70 o                         
  -8   9  16        333.69        349.25        13.06 o                         
  -7   9  16         94.61         92.71         6.84 o                         
  -6   9  16          0.24          1.90         6.25 o                         
  -5   9  16         35.61         37.01         5.72 o                         
  -4   9  16         18.74         25.40         5.51 o                         
  -3   9  16        120.48        116.38         6.22 o                         
  -2   9  16         66.30         65.44         5.01 o                         
  -1   9  16        394.07        353.42        11.29 o                         
   0   9  16         63.23         42.87         4.68 o                         
   1   9  16        108.99         94.95         5.31 o                         
   2   9  16         16.16         16.35         5.00 o                         
   3   9  16         22.98         20.49         5.22 o                         
   4   9  16         20.35         28.53         6.04 o                         
   5   9  16        271.88        263.95        12.55 o                         
  -7  10  16        133.30        108.78        10.29 o                         
  -6  10  16        192.24        222.03        11.47 o                         
  -5  10  16        272.16        263.92        11.36 o                         
  -4  10  16         55.54         37.07         8.11 o                         
  -3  10  16          0.01         -5.94         5.94 o                         
  -2  10  16         20.98         19.27         5.92 o                         
  -1  10  16         95.26        103.21         6.45 o                         
   0  10  16        779.93        819.57        12.87 o                         
   1  10  16        457.78        527.41        14.89 o                         
   2  10  16        116.89        117.12         9.79 o                         
   3  10  16         17.09         11.21         7.23 o                         
   4  10  16          0.36          7.28         8.74 o                         
  -5  11  16        326.29        420.46        23.16 o                         
  -4  11  16        311.67        327.85        14.68 o                         
  -3  11  16          0.11          5.40        11.08 o                         
  -2  11  16         27.89         18.54         8.32 o                         
  -1  11  16        147.87        163.51        10.10 o                         
   0  11  16        152.50        137.52         9.70 o                         
   1  11  16         22.97         23.52         8.55 o                         
   2  11  16          0.36          6.58         8.51 o                         
 -11   0  17         10.29         10.46        10.97 o                         
  -9   0  17       1331.57       1297.18        20.96 o                         
  -7   0  17         51.48         53.69         5.24 o                         
  -5   0  17       1141.99       1167.90        13.64 o                         
  -3   0  17         31.03         27.43         3.42 o                         
  -1   0  17         57.43         26.27         2.80 o                         
   1   0  17       2087.78       2112.36        16.64 o                         
   3   0  17       3102.71       3087.46        23.71 o                         
   5   0  17       2303.63       2394.54        22.54 o                         
   7   0  17         60.47         58.52         5.17 o                         
   9   0  17         66.08         33.40         8.11 o                         
 -12   1  17          3.71          7.14         9.61 o                         
 -11   1  17        170.10        193.71         7.61 o                         
 -10   1  17        533.25        534.32        12.32 o                         
  -9   1  17         79.31         74.51         4.72 o                         
  -8   1  17         24.94         22.43         3.90 o                         
  -7   1  17        541.46        526.56         7.48 o                         
  -6   1  17          3.63          0.54         2.67 o                         
  -5   1  17        173.62        171.83         4.78 o                         
  -4   1  17         12.58         22.27         2.58 o                         
  -3   1  17         24.36         24.24         2.30 o                         
  -2   1  17        142.71        134.92         3.27 o                         
  -1   1  17        929.14        932.07         6.21 o                         
   0   1  17       1357.69       1350.97         9.81 o                         
   1   1  17         16.77         12.05         2.11 o                         
   2   1  17         55.18         61.35         3.07 o                         
   3   1  17        203.97        205.89         5.29 o                         
   4   1  17       1147.53       1143.46        10.30 o                         
   5   1  17        101.73        109.25         4.73 o                         
   6   1  17        814.68        800.98         9.87 o                         
   7   1  17          0.22          5.78         3.50 o                         
   8   1  17        104.99        107.94         5.23 o                         
   9   1  17          0.54         -1.73         6.44 o                         
 -12   2  17        111.93        117.54        11.13 o                         
 -11   2  17        184.13        217.64         8.37 o                         
 -10   2  17          2.24          7.15         5.17 o                         
  -9   2  17        446.63        439.17         8.01 o                         
  -8   2  17        425.62        411.64         6.60 o                         
  -7   2  17         11.24          9.92         3.25 o                         
  -6   2  17         74.45         65.90         3.34 o                         
  -5   2  17         29.90         37.99         3.15 o                         
  -4   2  17         84.47         77.86         2.95 o                         
  -3   2  17          0.56         -0.93         1.91 o                         
  -2   2  17        404.17        380.70         4.41 o                         
  -1   2  17        186.65        182.95         3.95 o                         
   0   2  17        930.18        836.30         7.97 o                         
   1   2  17        183.06        185.21         4.42 o                         
   2   2  17        210.05        199.09         4.02 o                         
   3   2  17        106.47        100.08         3.80 o                         
   4   2  17         13.88         19.78         3.30 o                         
   5   2  17        270.23        286.09         7.29 o                         
   6   2  17        187.81        189.82         6.73 o                         
   7   2  17        346.97        323.48         7.82 o                         
   8   2  17          0.10          6.67         4.65 o                         
   9   2  17         35.06         39.74        10.17 o                         
 -11   3  17          0.04          8.54         6.96 o                         
 -10   3  17         50.67         63.36         5.35 o                         
  -9   3  17        211.51        226.29         6.80 o                         
  -8   3  17          4.82          0.60         3.42 o                         
  -7   3  17        383.90        394.84         7.30 o                         
  -6   3  17        400.82        366.73         5.55 o                         
  -5   3  17        380.93        368.61         5.34 o                         
  -4   3  17       1428.23       1405.86         9.25 o                         
  -3   3  17       1267.80       1266.66         7.68 o                         
  -2   3  17        385.66        340.73         4.28 o                         
  -1   3  17         36.38         38.79         2.34 o                         
   0   3  17        640.65        625.44         6.38 o                         
   1   3  17         90.99         88.16         3.28 o                         
   2   3  17         84.41         67.65         2.72 o                         
   3   3  17        188.33        176.50         4.74 o                         
   4   3  17          5.24          8.77         3.10 o                         
   5   3  17        355.19        354.39         7.16 o                         
   6   3  17         71.24         61.19         3.89 o                         
   7   3  17        110.08        121.84         7.57 o                         
   8   3  17         14.34          1.85         5.39 o                         
   9   3  17          0.13         -6.79        10.71 o                         
 -11   4  17        238.05        287.46        12.78 o                         
 -10   4  17         15.18         17.95         6.30 o                         
  -9   4  17        126.08        130.09         5.56 o                         
  -8   4  17        678.38        685.05         8.29 o                         
  -7   4  17        335.86        330.27         7.80 o                         
  -6   4  17          1.85         -1.01         2.50 o                         
  -5   4  17          1.43          0.53         2.30 o                         
  -4   4  17        543.47        530.59         5.36 o                         
  -3   4  17        333.08        337.75         4.63 o                         
  -2   4  17       1555.50       1568.83         9.44 o                         
  -1   4  17        501.38        512.22         6.16 o                         
   0   4  17        218.18        199.15         3.91 o                         
   1   4  17        221.61        241.28         4.92 o                         
   2   4  17         68.00         66.09         3.01 o                         
   3   4  17        424.95        367.27         6.14 o                         
   4   4  17         32.16         40.77         3.16 o                         
   5   4  17         27.69         26.21         3.60 o                         
   6   4  17         15.62         16.80         6.62 o                         
   7   4  17         34.81         25.29         4.31 o                         
   8   4  17         26.92         16.02         9.81 o                         
 -11   5  17        168.43        195.19        15.14 o                         
 -10   5  17         95.68        116.92         8.22 o                         
  -9   5  17        125.33        109.69         5.84 o                         
  -8   5  17        397.21        377.29         8.28 o                         
  -7   5  17        741.44        697.30         8.21 o                         
  -6   5  17        649.21        615.61         6.85 o                         
  -5   5  17         47.15         49.62         2.82 o                         
  -4   5  17       1044.85       1007.24         8.03 o                         
  -3   5  17       3172.71       3125.27        15.35 o                         
  -2   5  17         78.18         80.86         3.00 o                         
  -1   5  17        497.89        500.96         6.20 o                         
   0   5  17        309.79        318.87         5.41 o                         
   1   5  17        474.90        472.08         5.88 o                         
   2   5  17        505.04        505.94         7.15 o                         
   3   5  17         41.01         50.01         3.07 o                         
   4   5  17        352.01        315.97         6.22 o                         
   5   5  17        122.25        124.68         4.90 o                         
   6   5  17         77.50         90.46         5.10 o                         
   7   5  17        280.49        274.71        10.75 o                         
   8   5  17        142.92        143.07        11.23 o                         
 -10   6  17        130.52        156.60         9.55 o                         
  -9   6  17        332.34        355.96         9.86 o                         
  -8   6  17          2.39          7.39         5.14 o                         
  -7   6  17        152.36        148.86         5.07 o                         
  -6   6  17         76.06         67.66         3.73 o                         
  -5   6  17        369.08        377.02         6.25 o                         
  -4   6  17          2.75         -0.32         2.62 o                         
  -3   6  17        332.49        328.75         6.20 o                         
  -2   6  17         17.32         15.32         2.99 o                         
  -1   6  17         45.86         45.10         3.03 o                         
   0   6  17        379.31        371.99         6.12 o                         
   1   6  17         69.45         61.70         3.10 o                         
   2   6  17        116.57        100.71         3.43 o                         
   3   6  17         26.39         28.80         3.73 o                         
   4   6  17         35.79         41.47         4.11 o                         
   5   6  17          3.31         -3.81         4.61 o                         
   6   6  17         19.61          8.69         5.03 o                         
   7   6  17          5.76          2.13         9.12 o                         
  -9   7  17        192.31        215.80         8.88 o                         
  -8   7  17        115.02        112.11         5.67 o                         
  -7   7  17        100.95         91.73         4.80 o                         
  -6   7  17         13.15         14.22         3.74 o                         
  -5   7  17         65.90         63.39         3.83 o                         
  -4   7  17       1165.84       1160.25        10.81 o                         
  -3   7  17          0.11          2.36         3.26 o                         
  -2   7  17        388.70        338.78         6.70 o                         
  -1   7  17          6.74          5.91         3.39 o                         
   0   7  17        294.26        284.76         6.37 o                         
   1   7  17         33.58         25.74         3.15 o                         
   2   7  17        208.11        191.15         5.35 o                         
   3   7  17         51.55         44.15         3.88 o                         
   4   7  17        161.52        157.24         6.80 o                         
   5   7  17        141.65        132.61         5.91 o                         
   6   7  17         38.91         41.93         6.68 o                         
   7   7  17         15.77          6.21         8.91 o                         
  -9   8  17        170.26        198.15        12.91 o                         
  -8   8  17        193.02        194.08         8.18 o                         
  -7   8  17        112.70        139.70         5.82 o                         
  -6   8  17         29.40         29.26         4.57 o                         
  -5   8  17        206.84        193.77         5.99 o                         
  -4   8  17        148.84        130.70         5.86 o                         
  -3   8  17          0.01         -1.79         4.21 o                         
  -2   8  17        125.60        128.14         4.79 o                         
  -1   8  17         22.64         17.82         3.72 o                         
   0   8  17         23.27         21.17         3.82 o                         
   1   8  17        422.88        399.43         9.76 o                         
   2   8  17         16.43          7.86         4.84 o                         
   3   8  17         22.77         16.18         4.87 o                         
   4   8  17         81.24         75.71         6.16 o                         
   5   8  17          6.05          3.62         6.74 o                         
   6   8  17          0.16         -1.03        14.06 o                         
  -8   9  17        268.89        282.24        14.28 o                         
  -7   9  17         82.97        113.23         7.67 o                         
  -6   9  17        152.44        187.43         8.77 o                         
  -5   9  17        415.85        436.92        11.11 o                         
  -4   9  17         35.22         34.17         6.04 o                         
  -3   9  17         20.50         23.90         5.75 o                         
  -2   9  17         19.51         10.12         5.35 o                         
  -1   9  17          7.17         22.18         4.79 o                         
   0   9  17        157.03        129.22         5.64 o                         
   1   9  17         72.70         56.58         5.55 o                         
   2   9  17        289.96        279.80         9.76 o                         
   3   9  17        441.08        451.96        10.79 o                         
   4   9  17         24.91         23.23         7.33 o                         
   5   9  17         61.07         42.10        14.25 o                         
  -6  10  17          0.87         -1.96         9.49 o                         
  -5  10  17         23.44         27.78         9.63 o                         
  -4  10  17         12.39         -3.98         8.23 o                         
  -3  10  17          1.09         -6.20         7.40 o                         
  -2  10  17          2.58         -5.41         7.89 o                         
  -1  10  17        120.25        136.01         8.40 o                         
   0  10  17        488.38        530.31        14.47 o                         
   1  10  17         15.11         21.89         6.88 o                         
   2  10  17         33.67         30.00         8.11 o                         
   3  10  17         17.04         -1.24         8.09 o                         
   4  10  17         52.84         45.73        12.74 o                         
  -4  11  17         70.38         56.26        12.05 o                         
  -3  11  17        438.18        474.97        19.40 o                         
  -2  11  17        276.85        235.16        13.05 o                         
  -1  11  17         36.98         37.92         9.36 o                         
   0  11  17          0.86          8.48         9.02 o                         
   1  11  17         24.73         14.66         9.03 o                         
 -12   0  18        664.71        673.02        28.87 o                         
 -10   0  18        878.84        927.80        19.31 o                         
  -8   0  18        387.00        370.49        11.98 o                         
  -6   0  18        220.37        231.56         9.35 o                         
  -4   0  18        315.93        298.97         7.70 o                         
  -2   0  18          5.72          2.96         2.49 o                         
   0   0  18        280.12        309.40         6.46 o                         
   2   0  18       1969.40       1920.27        19.09 o                         
   4   0  18        496.73        491.63        10.31 o                         
   6   0  18        200.64        196.03         8.47 o                         
   8   0  18       1095.18       1084.22        16.31 o                         
 -11   1  18          0.62          2.16         8.97 o                         
 -10   1  18         30.17         27.98         5.73 o                         
  -9   1  18        231.82        235.93         6.87 o                         
  -8   1  18          1.02         -3.71         3.71 o                         
  -7   1  18         19.53         11.62         3.83 o                         
  -6   1  18         13.62         12.36         2.86 o                         
  -5   1  18         63.74         56.03         3.08 o                         
  -4   1  18         89.17         96.62         3.44 o                         
  -3   1  18        106.77         96.06         3.64 o                         
  -2   1  18          2.68          0.40         1.66 o                         
  -1   1  18        124.44        117.88         3.64 o                         
   0   1  18         26.68         26.63         2.30 o                         
   1   1  18       2147.07       2141.37        13.20 o                         
   2   1  18       1139.40       1122.07         9.55 o                         
   3   1  18        384.44        351.06         5.94 o                         
   4   1  18         52.26         52.36         3.45 o                         
   5   1  18        775.68        765.80         9.50 o                         
   6   1  18        164.72        157.31         5.82 o                         
   7   1  18          1.39          4.12         4.02 o                         
   8   1  18         31.19         36.84         4.74 o                         
   9   1  18        309.68        336.00        12.30 o                         
 -11   2  18          0.02         12.90         7.44 o                         
 -10   2  18        125.20        137.11         6.46 o                         
  -9   2  18         85.11         89.37         5.40 o                         
  -8   2  18        168.23        159.57         5.49 o                         
  -7   2  18         62.73         66.22         4.01 o                         
  -6   2  18        343.96        327.29         6.83 o                         
  -5   2  18        640.35        603.42         7.15 o                         
  -4   2  18         75.61         60.86         2.95 o                         
  -3   2  18        232.60        249.90         4.47 o                         
  -2   2  18        713.48        690.20         5.98 o                         
  -1   2  18       1117.24       1119.58         9.30 o                         
   0   2  18         47.31         45.31         2.68 o                         
   1   2  18        285.00        272.41         4.95 o                         
   2   2  18        990.35        930.23         7.60 o                         
   3   2  18         12.33         12.82         3.09 o                         
   4   2  18        357.89        374.31         6.89 o                         
   5   2  18        248.07        270.91         7.74 o                         
   6   2  18          4.13          5.62         4.55 o                         
   7   2  18        329.35        306.30        10.33 o                         
   8   2  18          9.27          4.17         5.94 o                         
   9   2  18          7.74         14.48        10.96 o                         
 -11   3  18         61.48         67.07         8.81 o                         
 -10   3  18         27.52         34.84         5.74 o                         
  -9   3  18        325.87        327.14        11.07 o                         
  -8   3  18        421.73        370.34         7.43 o                         
  -7   3  18        601.81        540.58         7.78 o                         
  -6   3  18        274.92        285.98         6.46 o                         
  -5   3  18        131.59        115.52         3.74 o                         
  -4   3  18       1600.50       1579.10         9.90 o                         
  -3   3  18          7.06         11.84         2.09 o                         
  -2   3  18       4896.66       5005.71        22.37 o                         
  -1   3  18        338.31        329.96         5.13 o                         
   0   3  18        405.30        390.65         5.78 o                         
   1   3  18         56.40         57.06         2.92 o                         
   2   3  18        193.49        177.04         6.57 o                         
   3   3  18          1.92          5.51         2.54 o                         
   4   3  18         37.06         40.86         3.06 o                         
   5   3  18       1857.10       1838.19        12.64 o                         
   6   3  18          4.04          6.95         4.40 o                         
   7   3  18         17.15          9.10         4.21 o                         
   8   3  18         62.86         95.67         8.01 o                         
 -11   4  18        165.27        186.52        12.07 o                         
 -10   4  18         16.53         23.93         6.28 o                         
  -9   4  18          5.87          6.21         4.59 o                         
  -8   4  18        316.28        314.43         8.18 o                         
  -7   4  18         16.66          6.86         3.60 o                         
  -6   4  18         97.38         98.95         3.75 o                         
  -5   4  18         65.30         62.02         2.86 o                         
  -4   4  18          4.53          3.39         2.16 o                         
  -3   4  18         14.77         15.40         2.15 o                         
  -2   4  18       4045.64       4067.18        19.33 o                         
  -1   4  18        806.70        825.93         6.97 o                         
   0   4  18        975.25        954.05         7.08 o                         
   1   4  18        206.97        209.66         4.91 o                         
   2   4  18         52.70         45.81         3.08 o                         
   3   4  18         48.94         39.47         3.13 o                         
   4   4  18         39.96         38.87         3.33 o                         
   5   4  18        264.18        292.60         7.50 o                         
   6   4  18        105.15        110.32         5.59 o                         
   7   4  18        366.00        357.77        11.08 o                         
   8   4  18          1.02         -4.12         7.37 o                         
 -10   5  18          7.22         13.85         7.94 o                         
  -9   5  18        368.27        379.53         8.91 o                         
  -8   5  18        131.83        125.53         5.32 o                         
  -7   5  18          0.55          5.17         3.84 o                         
  -6   5  18        754.36        706.69         7.16 o                         
  -5   5  18        273.21        285.80         5.37 o                         
  -4   5  18        779.93        725.71         6.42 o                         
  -3   5  18        961.57        907.90         7.29 o                         
  -2   5  18         72.16         80.63         3.24 o                         
  -1   5  18        550.70        540.11         6.88 o                         
   0   5  18        295.23        283.89         5.73 o                         
   1   5  18         27.48         28.43         2.80 o                         
   2   5  18         47.28         46.84         2.95 o                         
   3   5  18       1080.84        965.27        11.05 o                         
   4   5  18         56.12         60.11         4.36 o                         
   5   5  18         72.95         90.81         6.06 o                         
   6   5  18          0.75          2.84         4.46 o                         
   7   5  18         12.67         23.06         8.03 o                         
   8   5  18          7.99          7.34        12.51 o                         
 -10   6  18          0.03          8.65         8.62 o                         
  -9   6  18        589.46        626.35        12.40 o                         
  -8   6  18         22.40         19.16         4.73 o                         
  -7   6  18         40.76         31.81         4.27 o                         
  -6   6  18        285.60        282.85         6.98 o                         
  -5   6  18         75.43         65.48         3.47 o                         
  -4   6  18        805.81        732.90         7.06 o                         
  -3   6  18         32.06         25.79         3.17 o                         
  -2   6  18         32.00         27.94         3.30 o                         
  -1   6  18         49.98         59.37         3.45 o                         
   0   6  18         26.66         25.97         3.04 o                         
   1   6  18         26.96         24.80         3.05 o                         
   2   6  18          2.32          9.15         2.88 o                         
   3   6  18        128.34        114.87         4.88 o                         
   4   6  18         46.30         42.43         4.20 o                         
   5   6  18          0.03          0.72         5.03 o                         
   6   6  18         19.55         25.06         5.32 o                         
   7   6  18         51.09         41.32         9.13 o                         
  -9   7  18         88.63         97.60         7.56 o                         
  -8   7  18        249.41        238.07         7.51 o                         
  -7   7  18         31.34         34.52         4.60 o                         
  -6   7  18         13.81         15.02         4.02 o                         
  -5   7  18        405.63        385.15         8.01 o                         
  -4   7  18          3.37          6.47         3.67 o                         
  -3   7  18          1.29          2.54         3.47 o                         
  -2   7  18        119.97        107.29         4.55 o                         
  -1   7  18          6.75          9.42         3.40 o                         
   0   7  18         41.40         52.44         3.78 o                         
   1   7  18        192.64        158.74         4.80 o                         
   2   7  18        244.56        255.79         7.02 o                         
   3   7  18        242.33        218.59         7.08 o                         
   4   7  18          5.69         10.80         5.37 o                         
   5   7  18        150.24        153.00         7.25 o                         
   6   7  18          0.73          0.91         7.63 o                         
  -8   8  18         27.37         26.40         7.59 o                         
  -7   8  18        128.08        142.78         6.92 o                         
  -6   8  18         87.07         79.67         5.20 o                         
  -5   8  18         27.93         27.49         5.17 o                         
  -4   8  18          0.70         -4.95         4.95 o                         
  -3   8  18        339.95        326.25         8.81 o                         
  -2   8  18         91.77         77.50         4.94 o                         
  -1   8  18         16.04         13.67         4.50 o                         
   0   8  18        126.19        123.50         5.26 o                         
   1   8  18          5.97          7.45         4.40 o                         
   2   8  18        118.63        120.26         5.42 o                         
   3   8  18          0.01         -4.78         4.78 o                         
   4   8  18        144.75        146.30         6.82 o                         
   5   8  18        164.23        175.66        15.11 o                         
   6   8  18          0.62        -13.00        13.86 o                         
  -7   9  18        218.56        231.47        12.16 o                         
  -6   9  18         34.93         29.02         8.14 o                         
  -5   9  18         93.59         95.85         8.31 o                         
  -4   9  18         21.88         11.73         6.59 o                         
  -3   9  18          0.97         -2.18         5.96 o                         
  -2   9  18        167.36        164.00         7.03 o                         
  -1   9  18        116.96        122.82         6.35 o                         
   0   9  18          6.67          5.96         4.91 o                         
   1   9  18          0.83         -1.32         5.48 o                         
   2   9  18         76.71         85.41         6.27 o                         
   3   9  18          6.98         -5.64         6.68 o                         
   4   9  18         73.65         70.76         8.40 o                         
  -6  10  18        110.61        100.78        11.54 o                         
  -5  10  18        159.25        208.62        12.95 o                         
  -4  10  18         46.62         55.93         9.25 o                         
  -3  10  18         11.42         -1.01         8.01 o                         
  -2  10  18         47.50         29.15         8.26 o                         
  -1  10  18        208.86        215.62         9.66 o                         
   0  10  18         44.65         45.86         7.85 o                         
   1  10  18          4.34          4.22         7.69 o                         
   2  10  18          6.29          7.74         7.47 o                         
   3  10  18         16.62          1.75         8.72 o                         
  -3  11  18        137.28        159.99        11.89 o                         
  -2  11  18         29.67         13.51        10.26 o                         
  -1  11  18          0.12          7.77         9.37 o                         
   0  11  18        272.07        302.93        12.32 o                         
 -11   0  19        196.05        202.44        14.44 o                         
  -9   0  19          5.67         13.12         6.93 o                         
  -7   0  19        694.20        650.98        14.27 o                         
  -5   0  19          0.02         -3.67         3.85 o                         
  -3   0  19        136.36        142.82         7.52 o                         
  -1   0  19          6.27          1.67         3.21 o                         
   1   0  19         22.39         31.59         4.00 o                         
   3   0  19       3241.92       3352.82        25.95 o                         
   5   0  19       1752.22       1835.94        19.97 o                         
   7   0  19        242.36        230.58        11.81 o                         
 -11   1  19          9.63         32.90         8.75 o                         
 -10   1  19         68.11         58.39         6.80 o                         
  -9   1  19         34.32         26.57         5.23 o                         
  -8   1  19          0.14          1.56         3.86 o                         
  -7   1  19         16.00         20.03         3.72 o                         
  -6   1  19          4.20         -3.58         3.58 o                         
  -5   1  19        149.58        118.92         3.96 o                         
  -4   1  19          0.11         -1.66         2.59 o                         
  -3   1  19        347.82        355.15         5.74 o                         
  -2   1  19        436.49        393.19         4.24 o                         
  -1   1  19         92.49         89.66         3.22 o                         
   0   1  19        782.51        780.39         7.25 o                         
   1   1  19        909.33        901.29         7.50 o                         
   2   1  19         46.24         49.23         3.07 o                         
   3   1  19         38.30         32.63         3.04 o                         
   4   1  19        652.53        668.97         7.78 o                         
   5   1  19        390.31        395.65         7.18 o                         
   6   1  19        256.45        263.38         8.54 o                         
   7   1  19         25.33         28.47         5.61 o                         
   8   1  19         48.54         32.88         8.10 o                         
 -11   2  19        119.03        118.38        10.19 o                         
 -10   2  19        580.40        625.60        13.40 o                         
  -9   2  19          1.69          1.62         4.89 o                         
  -8   2  19        199.90        179.74         5.99 o                         
  -7   2  19         35.61         34.61         3.96 o                         
  -6   2  19        337.80        336.02         7.34 o                         
  -5   2  19         80.44         72.16         3.46 o                         
  -4   2  19        717.61        752.91         7.58 o                         
  -3   2  19          0.07          3.21         2.47 o                         
  -2   2  19        785.86        727.11         5.84 o                         
  -1   2  19        165.42        170.53         5.72 o                         
   0   2  19       1591.01       1554.59        11.16 o                         
   1   2  19        253.60        243.85         5.01 o                         
   2   2  19        131.99        142.27         4.77 o                         
   3   2  19       1328.42       1290.74        11.16 o                         
   4   2  19        655.84        658.74         8.43 o                         
   5   2  19        154.03        159.45         6.85 o                         
   6   2  19         36.14         34.02         5.37 o                         
   7   2  19        298.43        310.37        10.83 o                         
   8   2  19          0.82          8.30         7.47 o                         
 -11   3  19         14.62         20.45         9.38 o                         
 -10   3  19         73.66         82.14         7.21 o                         
  -9   3  19        739.17        724.24        12.07 o                         
  -8   3  19         12.38         15.89         4.58 o                         
  -7   3  19         43.30         36.43         4.20 o                         
  -6   3  19         55.18         61.08         3.80 o                         
  -5   3  19        101.63        109.78         3.90 o                         
  -4   3  19         96.87         87.87         3.31 o                         
  -3   3  19        906.60        854.68         7.65 o                         
  -2   3  19        642.45        644.00         6.04 o                         
  -1   3  19         70.96         76.95         3.16 o                         
   0   3  19       1466.61       1460.73        11.00 o                         
   1   3  19       1036.49       1028.39         9.22 o                         
   2   3  19        100.36         87.80         3.74 o                         
   3   3  19        105.85         98.06         4.11 o                         
   4   3  19        225.58        222.92         5.78 o                         
   5   3  19        200.15        217.86         9.09 o                         
   6   3  19         27.09         25.21         4.50 o                         
   7   3  19         17.90         17.31         5.52 o                         
   8   3  19         77.78         74.65         7.54 o                         
 -11   4  19        136.23        125.34        11.95 o                         
 -10   4  19          7.24         14.90         7.63 o                         
  -9   4  19        167.06        156.76         8.97 o                         
  -8   4  19        101.56         92.62         5.65 o                         
  -7   4  19        527.76        486.23         8.35 o                         
  -6   4  19        112.67        105.76         4.20 o                         
  -5   4  19        220.03        205.06         5.14 o                         
  -4   4  19        963.97        947.68         7.16 o                         
  -3   4  19        179.47        181.77         4.05 o                         
  -2   4  19         14.11         12.44         2.37 o                         
  -1   4  19        230.13        202.34         4.64 o                         
   0   4  19          1.93          2.47         2.69 o                         
   1   4  19         32.97         41.09         3.17 o                         
   2   4  19        214.52        222.95         5.50 o                         
   3   4  19          3.00          1.08         3.00 o                         
   4   4  19        151.86        164.07         5.25 o                         
   5   4  19        643.90        651.56         8.29 o                         
   6   4  19         67.35         87.19         5.00 o                         
   7   4  19        213.63        206.85         9.49 o                         
   8   4  19         15.09         12.10        11.46 o                         
 -10   5  19         34.36         42.57         9.17 o                         
  -9   5  19         15.53          8.53         5.70 o                         
  -8   5  19          4.68          5.00         4.38 o                         
  -7   5  19        114.05         91.73         5.02 o                         
  -6   5  19         75.06         59.50         3.46 o                         
  -5   5  19         84.31         79.62         3.20 o                         
  -4   5  19       2031.69       1983.92        11.15 o                         
  -3   5  19        296.85        304.15         6.24 o                         
  -2   5  19        184.96        187.29         5.03 o                         
  -1   5  19          2.01          4.43         2.63 o                         
   0   5  19         58.49         71.33         4.11 o                         
   1   5  19        431.87        408.98         7.06 o                         
   2   5  19         82.44         82.55         3.85 o                         
   3   5  19         12.84         11.48         3.26 o                         
   4   5  19          9.69         12.73         3.92 o                         
   5   5  19         81.88         88.68         5.06 o                         
   6   5  19        450.95        439.70        11.18 o                         
   7   5  19          3.45          2.88         9.76 o                         
 -10   6  19         43.43         48.18        11.41 o                         
  -9   6  19         99.30        101.15         7.62 o                         
  -8   6  19         28.32         27.81         4.95 o                         
  -7   6  19        273.01        286.96         7.55 o                         
  -6   6  19         16.15         16.14         3.73 o                         
  -5   6  19         10.41         13.41         3.06 o                         
  -4   6  19         60.30         54.42         3.63 o                         
  -3   6  19        721.51        717.80         8.22 o                         
  -2   6  19         11.26          8.45         3.27 o                         
  -1   6  19        107.06        115.37         4.20 o                         
   0   6  19         36.90         42.81         3.37 o                         
   1   6  19         42.33         59.32         3.34 o                         
   2   6  19         41.65         42.89         4.31 o                         
   3   6  19         30.07         23.81         4.80 o                         
   4   6  19         61.60         69.25         4.44 o                         
   5   6  19          0.07         -2.84         4.56 o                         
   6   6  19         16.35         13.33         6.32 o                         
   7   6  19        277.60        355.47        31.36 o                         
  -9   7  19          3.19         12.71         8.83 o                         
  -8   7  19         88.11         93.92         6.81 o                         
  -7   7  19        287.95        298.28         9.17 o                         
  -6   7  19        148.60        142.84         5.02 o                         
  -5   7  19         30.11         35.93         4.06 o                         
  -4   7  19         15.53          9.77         4.13 o                         
  -3   7  19        210.53        188.14         6.53 o                         
  -2   7  19         22.20         19.19         3.75 o                         
  -1   7  19         23.28         19.56         3.96 o                         
   0   7  19          0.09          1.89         3.52 o                         
   1   7  19         13.47          6.52         4.15 o                         
   2   7  19         22.93         22.48         4.27 o                         
   3   7  19         54.61         39.47         5.23 o                         
   4   7  19         58.22         48.55         6.08 o                         
   5   7  19         62.24         56.86         7.03 o                         
   6   7  19          0.02         -1.55         8.81 o                         
  -8   8  19         66.26         57.48         8.62 o                         
  -7   8  19        136.36        141.04         7.60 o                         
  -6   8  19        456.35        490.67        11.00 o                         
  -5   8  19        184.63        178.54         7.46 o                         
  -4   8  19         81.13         77.30         6.00 o                         
  -3   8  19         95.44         98.84         6.11 o                         
  -2   8  19         65.66         74.71         5.68 o                         
  -1   8  19         51.80         45.07         4.90 o                         
   0   8  19        161.29        162.05         6.34 o                         
   1   8  19         67.56         61.63         5.19 o                         
   2   8  19          5.44          7.06         4.89 o                         
   3   8  19         39.25         38.17         5.68 o                         
   4   8  19         33.67         35.60         7.58 o                         
   5   8  19         62.78         72.22        12.24 o                         
  -7   9  19          8.19          8.62         8.73 o                         
  -6   9  19         29.22         26.25         8.07 o                         
  -5   9  19        277.20        279.61        11.61 o                         
  -4   9  19          1.70         -7.28         7.28 o                         
  -3   9  19         71.62         94.06         7.86 o                         
  -2   9  19         16.41          7.15         5.85 o                         
  -1   9  19         14.90         20.75         5.71 o                         
   0   9  19         44.81         55.22         6.52 o                         
   1   9  19         18.40         21.74         6.38 o                         
   2   9  19         34.10         32.62         6.87 o                         
   3   9  19         33.18         32.24         7.34 o                         
   4   9  19          0.44          0.24         8.99 o                         
  -5  10  19          4.64         -8.58        10.35 o                         
  -4  10  19          3.40         -7.85         9.49 o                         
  -3  10  19         19.32          8.43         8.74 o                         
  -2  10  19         82.93        108.19        11.78 o                         
  -1  10  19         14.27         15.17         8.80 o                         
   0  10  19         67.86         60.75         8.85 o                         
   1  10  19          0.31         -1.43         8.09 o                         
   2  10  19         33.46         35.08         9.41 o                         
 -10   0  20        606.33        656.05        24.62 o                         
  -8   0  20        139.85        138.18         7.76 o                         
  -6   0  20         85.04         63.17         5.58 o                         
  -4   0  20          6.71          6.79         3.81 o                         
  -2   0  20          1.41          0.71         3.30 o                         
   0   0  20         47.47         61.85         4.10 o                         
   2   0  20        440.66        425.68         8.96 o                         
   4   0  20          5.89         10.21         4.63 o                         
   6   0  20         90.86         90.29         7.17 o                         
   8   0  20         50.30         59.47        13.38 o                         
 -11   1  20          0.15         -0.89         9.27 o                         
 -10   1  20        127.72        127.90         7.96 o                         
  -9   1  20         32.61         28.12         5.81 o                         
  -8   1  20          0.36          0.37         4.25 o                         
  -7   1  20        181.57        180.82         5.79 o                         
  -6   1  20          0.51         -3.31         3.31 o                         
  -5   1  20         57.52         43.15         3.64 o                         
  -4   1  20          0.82          1.80         2.75 o                         
  -3   1  20          9.16         13.80         2.68 o                         
  -2   1  20       1709.55       1678.39         9.59 o                         
  -1   1  20        205.43        204.00         4.64 o                         
   0   1  20        351.10        356.75         5.54 o                         
   1   1  20        213.63        198.81         4.26 o                         
   2   1  20         76.98         79.52         3.51 o                         
   3   1  20         89.53        105.47         3.86 o                         
   4   1  20       1628.84       1619.44        12.27 o                         
   5   1  20        744.62        744.30         9.50 o                         
   6   1  20        176.03        173.80         6.65 o                         
   7   1  20        486.50        490.76        12.86 o                         
   8   1  20        164.95        160.46         9.98 o                         
 -11   2  20         74.95         71.07        14.23 o                         
 -10   2  20         64.54         70.10         7.31 o                         
  -9   2  20        200.63        217.55         8.33 o                         
  -8   2  20         14.96         13.60         4.39 o                         
  -7   2  20        215.29        189.01         5.91 o                         
  -6   2  20          5.51         -2.59         3.24 o                         
  -5   2  20        164.53        172.46         5.12 o                         
  -4   2  20        294.74        287.35         5.86 o                         
  -3   2  20         28.58         20.05         2.66 o                         
  -2   2  20       1409.57       1353.50         8.31 o                         
  -1   2  20         29.73         30.08         2.82 o                         
   0   2  20         92.64         91.65         3.55 o                         
   1   2  20         89.17         91.14         3.47 o                         
   2   2  20         10.02          7.02         3.22 o                         
   3   2  20        170.50        191.27         6.51 o                         
   4   2  20        246.16        245.36         7.18 o                         
   5   2  20          6.51         11.18         4.15 o                         
   6   2  20        151.69        162.00         7.18 o                         
   7   2  20          0.06         -1.18         6.59 o                         
   8   2  20          3.26         29.00        11.34 o                         
 -11   3  20        225.54        231.56        13.17 o                         
 -10   3  20         42.17         32.37        10.10 o                         
  -9   3  20          7.41          7.57         5.77 o                         
  -8   3  20        209.08        185.06         6.94 o                         
  -7   3  20        552.72        551.15         8.46 o                         
  -6   3  20          1.41          4.15         3.26 o                         
  -5   3  20        126.20        120.77         4.06 o                         
  -4   3  20        103.04         89.52         3.74 o                         
  -3   3  20       1215.58       1123.01        10.67 o                         
  -2   3  20         36.74         45.24         2.73 o                         
  -1   3  20         10.66          8.82         2.45 o                         
   0   3  20        816.94        789.06         8.29 o                         
   1   3  20         46.92         47.10         3.16 o                         
   2   3  20        255.35        250.68         7.37 o                         
   3   3  20        178.07        189.68         6.02 o                         
   4   3  20        493.64        474.55         8.23 o                         
   5   3  20         30.01         32.42         4.57 o                         
   6   3  20        310.17        341.78        10.85 o                         
   7   3  20         97.40        109.77         8.28 o                         
 -10   4  20         27.97         34.62         8.55 o                         
  -9   4  20          0.63          6.73         6.14 o                         
  -8   4  20          1.18          4.87         5.59 o                         
  -7   4  20        200.85        234.81         7.82 o                         
  -6   4  20         29.04         21.75         3.40 o                         
  -5   4  20          2.52          1.19         2.79 o                         
  -4   4  20         81.48         84.18         3.21 o                         
  -3   4  20          0.61          5.75         2.26 o                         
  -2   4  20        884.48        824.37         9.03 o                         
  -1   4  20         31.82         24.58         2.53 o                         
   0   4  20         11.81         15.91         2.94 o                         
   1   4  20         44.11         45.52         3.17 o                         
   2   4  20         32.53         27.82         3.23 o                         
   3   4  20          0.02         -0.41         3.64 o                         
   4   4  20         85.21        108.71         4.66 o                         
   5   4  20         42.78         48.73         4.13 o                         
   6   4  20       1072.59       1095.78        12.04 o                         
   7   4  20         45.31         40.53         7.40 o                         
 -10   5  20          0.93         -3.04         9.56 o                         
  -9   5  20        180.30        166.56        10.03 o                         
  -8   5  20         18.27         29.37         5.07 o                         
  -7   5  20        118.43        126.75         5.22 o                         
  -6   5  20          1.84         -3.63         3.63 o                         
  -5   5  20        102.28         92.23         3.30 o                         
  -4   5  20        465.56        463.12         6.54 o                         
  -3   5  20         10.88          7.44         2.63 o                         
  -2   5  20        224.49        228.33         5.09 o                         
  -1   5  20        196.33        194.90         5.14 o                         
   0   5  20        264.42        262.66         5.87 o                         
   1   5  20        294.40        291.62         7.55 o                         
   2   5  20        140.93        123.52         4.80 o                         
   3   5  20          3.05          4.15         3.51 o                         
   4   5  20         85.64         97.34         5.11 o                         
   5   5  20          1.21          5.11         4.45 o                         
   6   5  20        144.30        134.85         7.10 o                         
   7   5  20         60.84         67.78         9.80 o                         
  -9   6  20         68.39         77.56         8.48 o                         
  -8   6  20        231.06        236.87         8.96 o                         
  -7   6  20          6.22          2.40         4.41 o                         
  -6   6  20          1.19          3.37         3.76 o                         
  -5   6  20         27.31         31.92         3.43 o                         
  -4   6  20        116.53        105.03         3.77 o                         
  -3   6  20        401.77        386.30         7.63 o                         
  -2   6  20        195.55        185.73         7.26 o                         
  -1   6  20         66.45         75.48         3.80 o                         
   0   6  20         54.47         53.99         3.65 o                         
   1   6  20          0.25          2.12         4.06 o                         
   2   6  20        258.30        220.34        12.15 o                         
   3   6  20         10.41         11.18         4.99 o                         
   4   6  20        106.92         90.62         4.88 o                         
   5   6  20         29.15         43.81         5.26 o                         
   6   6  20         39.30         40.27         8.41 o                         
  -9   7  20         26.79         27.66         9.95 o                         
  -8   7  20         62.86         49.53         7.90 o                         
  -7   7  20        373.82        370.47        13.12 o                         
  -6   7  20         53.32         47.11         4.42 o                         
  -5   7  20        508.53        520.18         9.20 o                         
  -4   7  20        332.76        333.48        10.46 o                         
  -3   7  20        206.72        193.38         6.36 o                         
  -2   7  20         43.26         37.22         4.69 o                         
  -1   7  20         35.82         38.19         4.69 o                         
   0   7  20         50.06         40.56         4.72 o                         
   1   7  20         14.85         14.52         4.63 o                         
   2   7  20          8.55         10.71         5.41 o                         
   3   7  20         13.13         -0.22         5.54 o                         
   4   7  20         52.51         63.51         6.88 o                         
   5   7  20          7.42          5.53         7.45 o                         
  -8   8  20         17.56         15.34        11.34 o                         
  -7   8  20         16.25         18.49         7.45 o                         
  -6   8  20         24.35         20.44         6.12 o                         
  -5   8  20         45.12         47.50         7.00 o                         
  -4   8  20          0.33         -2.68         5.67 o                         
  -3   8  20         23.12         26.42         5.71 o
[truncated: 74,440 more chars]
